# Supplementary material for: An Herbal Product Alleviates Bleomycin-Induced Pulmonary Fibrosis in Mice via Regulating NF-κB/TNF-α Signaling in Macrophages
Source: Front Pharmacol. 2022 Apr 25;13:805432. doi: 10.3389/fphar.2022.805432 (PMC9081434; doi:10.3389/fphar.2022.805432)
Supplement: Supplementary file 1 [file DataSheet4.xlsx]

## Sheet: Supplementary Table S1 genecard
Gene Symbol	Description	Category	Gifts	GC Id	Relevance score	GeneCards Link
TERT	Telomerase Reverse Transcriptase	Protein Coding	50	GC05M001253	171.349	https://www.genecards.org/cgi-bin/carddisp.pl?gene=TERT
CFTR	CF Transmembrane Conductance Regulator	Protein Coding	50	GC07P117287	152.589	https://www.genecards.org/cgi-bin/carddisp.pl?gene=CFTR
RTEL1	Regulator Of Telomere Elongation Helicase 1	Protein Coding	40	GC20P063658	147.037	https://www.genecards.org/cgi-bin/carddisp.pl?gene=RTEL1
RTEL1-TNFRSF6B	RTEL1-TNFRSF6B Readthrough (NMD Candidate)	RNA Gene	18	GC20P063657	136.66	https://www.genecards.org/cgi-bin/carddisp.pl?gene=RTEL1-TNFRSF6B
SFTPC	Surfactant Protein C	Protein Coding	43	GC08P022156	114.419	https://www.genecards.org/cgi-bin/carddisp.pl?gene=SFTPC
BMPR2	Bone Morphogenetic Protein Receptor Type 2	Protein Coding	49	GC02P202376	104.839	https://www.genecards.org/cgi-bin/carddisp.pl?gene=BMPR2
PARN	Poly(A)-Specific Ribonuclease	Protein Coding	45	GC16M014435	95.4806	https://www.genecards.org/cgi-bin/carddisp.pl?gene=PARN
ABCA3	ATP Binding Cassette Subfamily A Member 3	Protein Coding	48	GC16M002275	94.8905	https://www.genecards.org/cgi-bin/carddisp.pl?gene=ABCA3
SFTPA2	Surfactant Protein A2	Protein Coding	41	GC10M079666	82.3475	https://www.genecards.org/cgi-bin/carddisp.pl?gene=SFTPA2
SFTPA1	Surfactant Protein A1	Protein Coding	41	GC10P087641	81.2419	https://www.genecards.org/cgi-bin/carddisp.pl?gene=SFTPA1
LOC110806263	TERT 5' Regulatory Region	Biological Region	2	GC05P001294	78.1419	https://www.genecards.org/cgi-bin/carddisp.pl?gene=LOC110806263
MUC5B	Mucin 5B, Oligomeric Mucus/Gel-Forming	Protein Coding	41	GC11P001244	77.2289	https://www.genecards.org/cgi-bin/carddisp.pl?gene=MUC5B
TERC	Telomerase RNA Component	RNA Gene	28	GC03M169765	75.6976	https://www.genecards.org/cgi-bin/carddisp.pl?gene=TERC
SFTPB	Surfactant Protein B	Protein Coding	43	GC02M085657	70.38	https://www.genecards.org/cgi-bin/carddisp.pl?gene=SFTPB
TGFB1	Transforming Growth Factor Beta 1	Protein Coding	50	GC19M041301	64.1021	https://www.genecards.org/cgi-bin/carddisp.pl?gene=TGFB1
SERPINA1	Serpin Family A Member 1	Protein Coding	48	GC14M094376	62.2817	https://www.genecards.org/cgi-bin/carddisp.pl?gene=SERPINA1
ENG	Endoglin	Protein Coding	45	GC09M127815	59.1413	https://www.genecards.org/cgi-bin/carddisp.pl?gene=ENG
FAM13A	Family With Sequence Similarity 13 Member A	Protein Coding	38	GC04M088725	56.8223	https://www.genecards.org/cgi-bin/carddisp.pl?gene=FAM13A
CAV1	Caveolin 1	Protein Coding	47	GC07P116524	54.8845	https://www.genecards.org/cgi-bin/carddisp.pl?gene=CAV1
ACVRL1	Activin A Receptor Like Type 1	Protein Coding	48	GC12P051906	54.5315	https://www.genecards.org/cgi-bin/carddisp.pl?gene=ACVRL1
KCNK3	Potassium Two Pore Domain Channel Subfamily K Member 3	Protein Coding	49	GC02P026692	53.0977	https://www.genecards.org/cgi-bin/carddisp.pl?gene=KCNK3
DSP	Desmoplakin	Protein Coding	49	GC06P007541	52.4301	https://www.genecards.org/cgi-bin/carddisp.pl?gene=DSP
FAM111B	FAM111 Trypsin Like Peptidase B	Protein Coding	36	GC11P059107	51.6762	https://www.genecards.org/cgi-bin/carddisp.pl?gene=FAM111B
EIF2AK4	Eukaryotic Translation Initiation Factor 2 Alpha Kinase 4	Protein Coding	44	GC15P039934	50.6381	https://www.genecards.org/cgi-bin/carddisp.pl?gene=EIF2AK4
CFTR-AS1	CFTR Antisense RNA 1	RNA Gene	10	GC07M117561	50.6373	https://www.genecards.org/cgi-bin/carddisp.pl?gene=CFTR-AS1
STN1	STN1 Subunit Of CST Complex	Protein Coding	31	GC10M103900	50.5696	https://www.genecards.org/cgi-bin/carddisp.pl?gene=STN1
LOC111674472	DNase I Hypersensitive Sites In Introns 16 And 17a Of CFTR	Biological Region	2	GC07P117607	49.7108	https://www.genecards.org/cgi-bin/carddisp.pl?gene=LOC111674472
ATP11A	ATPase Phospholipid Transporting 11A	Protein Coding	40	GC13P112690	48.9757	https://www.genecards.org/cgi-bin/carddisp.pl?gene=ATP11A
DPP9	Dipeptidyl Peptidase 9	Protein Coding	41	GC19M004675	48.1334	https://www.genecards.org/cgi-bin/carddisp.pl?gene=DPP9
HLA-DRB1	Major Histocompatibility Complex, Class II, DR Beta 1	Protein Coding	46	GC06M032578	45.4233	https://www.genecards.org/cgi-bin/carddisp.pl?gene=HLA-DRB1
FOXF1	Forkhead Box F1	Protein Coding	42	GC16P086510	44.5248	https://www.genecards.org/cgi-bin/carddisp.pl?gene=FOXF1
SFTPD	Surfactant Protein D	Protein Coding	42	GC10M079937	44.0227	https://www.genecards.org/cgi-bin/carddisp.pl?gene=SFTPD
LOC111674475	CFTR Intron 11 Enhancer	Biological Region	2	GC07P117587	41.8859	https://www.genecards.org/cgi-bin/carddisp.pl?gene=LOC111674475
MMP1	Matrix Metallopeptidase 1	Protein Coding	50	GC11M102810	41.3264	https://www.genecards.org/cgi-bin/carddisp.pl?gene=MMP1
TNF	Tumor Necrosis Factor	Protein Coding	49	GC06P061170	40.1322	https://www.genecards.org/cgi-bin/carddisp.pl?gene=TNF
LOC102723566	Uncharacterized LOC102723566	RNA Gene	10	GC09P127816	39.9163	https://www.genecards.org/cgi-bin/carddisp.pl?gene=LOC102723566
CCN2	Cellular Communication Network Factor 2	Protein Coding	38	GC06M131948	38.0963	https://www.genecards.org/cgi-bin/carddisp.pl?gene=CCN2
HPS4	HPS4 Biogenesis Of Lysosomal Organelles Complex 3 Subunit 2	Protein Coding	38	GC22M026443	36.9666	https://www.genecards.org/cgi-bin/carddisp.pl?gene=HPS4
CSF2RA	Colony Stimulating Factor 2 Receptor Subunit Alpha	Protein Coding	44	GC0XP001399	36.6597	https://www.genecards.org/cgi-bin/carddisp.pl?gene=CSF2RA
HMOX1	Heme Oxygenase 1	Protein Coding	51	GC22P035380	35.9135	https://www.genecards.org/cgi-bin/carddisp.pl?gene=HMOX1
TBX4	T-Box Transcription Factor 4	Protein Coding	41	GC17P061451	35.9079	https://www.genecards.org/cgi-bin/carddisp.pl?gene=TBX4
ACE	Angiotensin I Converting Enzyme	Protein Coding	49	GC17P063477	35.9015	https://www.genecards.org/cgi-bin/carddisp.pl?gene=ACE
CP	Ceruloplasmin	Protein Coding	47	GC03M149162	35.8941	https://www.genecards.org/cgi-bin/carddisp.pl?gene=CP
SMAD9	SMAD Family Member 9	Protein Coding	45	GC13M036844	35.7882	https://www.genecards.org/cgi-bin/carddisp.pl?gene=SMAD9
NKX2-1	NK2 Homeobox 1	Protein Coding	45	GC14M036516	35.5484	https://www.genecards.org/cgi-bin/carddisp.pl?gene=NKX2-1
LOC111674477	CFTR Intron 23 Enhancer	Biological Region	2	GC07P117665	35.4449	https://www.genecards.org/cgi-bin/carddisp.pl?gene=LOC111674477
CXCL8	C-X-C Motif Chemokine Ligand 8	Protein Coding	40	GC04P073740	34.7642	https://www.genecards.org/cgi-bin/carddisp.pl?gene=CXCL8
EDNRA	Endothelin Receptor Type A	Protein Coding	49	GC04P147480	34.7495	https://www.genecards.org/cgi-bin/carddisp.pl?gene=EDNRA
ZCCHC8	Zinc Finger CCHC-Type Containing 8	Protein Coding	35	GC12M122472	34.6766	https://www.genecards.org/cgi-bin/carddisp.pl?gene=ZCCHC8
HPS1	HPS1 Biogenesis Of Lysosomal Organelles Complex 3 Subunit 1	Protein Coding	41	GC10M098416	34.6127	https://www.genecards.org/cgi-bin/carddisp.pl?gene=HPS1
LOC113664106	CFTR Intron 2 DNase I Hypersensitive Site	Biological Region	2	GC07P117508	34.2338	https://www.genecards.org/cgi-bin/carddisp.pl?gene=LOC113664106
IL6	Interleukin 6	Protein Coding	48	GC07P022725	34.0119	https://www.genecards.org/cgi-bin/carddisp.pl?gene=IL6
DTNBP1	Dystrobrevin Binding Protein 1	Protein Coding	41	GC06M015523	32.5223	https://www.genecards.org/cgi-bin/carddisp.pl?gene=DTNBP1
TUBB3	Tubulin Beta 3 Class III	Protein Coding	48	GC16P090078	32.2541	https://www.genecards.org/cgi-bin/carddisp.pl?gene=TUBB3
HPS5	HPS5 Biogenesis Of Lysosomal Organelles Complex 2 Subunit 2	Protein Coding	38	GC11M018278	32.2529	https://www.genecards.org/cgi-bin/carddisp.pl?gene=HPS5
IL10	Interleukin 10	Protein Coding	46	GC01M206767	32.2151	https://www.genecards.org/cgi-bin/carddisp.pl?gene=IL10
ELN	Elastin	Protein Coding	44	GC07P074027	32.1453	https://www.genecards.org/cgi-bin/carddisp.pl?gene=ELN
EDN1	Endothelin 1	Protein Coding	46	GC06P012256	32.1388	https://www.genecards.org/cgi-bin/carddisp.pl?gene=EDN1
PMS2	PMS1 Homolog 2, Mismatch Repair System Component	Protein Coding	48	GC07M005973	31.9483	https://www.genecards.org/cgi-bin/carddisp.pl?gene=PMS2
HPS3	HPS3 Biogenesis Of Lysosomal Organelles Complex 2 Subunit 1	Protein Coding	39	GC03P149129	31.9464	https://www.genecards.org/cgi-bin/carddisp.pl?gene=HPS3
HPS6	HPS6 Biogenesis Of Lysosomal Organelles Complex 2 Subunit 3	Protein Coding	38	GC10P102065	31.741	https://www.genecards.org/cgi-bin/carddisp.pl?gene=HPS6
SMAD4	SMAD Family Member 4	Protein Coding	49	GC18P051028	31.426	https://www.genecards.org/cgi-bin/carddisp.pl?gene=SMAD4
HFE	Homeostatic Iron Regulator	Protein Coding	42	GC06P026087	31.1714	https://www.genecards.org/cgi-bin/carddisp.pl?gene=HFE
LOC111674463	CFTR Promoter Region	Biological Region	2	GC07P117476	30.9316	https://www.genecards.org/cgi-bin/carddisp.pl?gene=LOC111674463
NF1	Neurofibromin 1	Protein Coding	48	GC17P031094	30.7004	https://www.genecards.org/cgi-bin/carddisp.pl?gene=NF1
MIF	Macrophage Migration Inhibitory Factor	Protein Coding	48	GC22P023894	29.9758	https://www.genecards.org/cgi-bin/carddisp.pl?gene=MIF
IFNG	Interferon Gamma	Protein Coding	46	GC12M068154	29.8522	https://www.genecards.org/cgi-bin/carddisp.pl?gene=IFNG
FCGR2A	Fc Fragment Of IgG Receptor IIa	Protein Coding	45	GC01P161505	29.6768	https://www.genecards.org/cgi-bin/carddisp.pl?gene=FCGR2A
TMEM67	Transmembrane Protein 67	Protein Coding	37	GC08P093754	29.4721	https://www.genecards.org/cgi-bin/carddisp.pl?gene=TMEM67
IL1B	Interleukin 1 Beta	Protein Coding	47	GC02M112829	29.3712	https://www.genecards.org/cgi-bin/carddisp.pl?gene=IL1B
SLC11A1	Solute Carrier Family 11 Member 1	Protein Coding	46	GC02P218382	29.233	https://www.genecards.org/cgi-bin/carddisp.pl?gene=SLC11A1
RPL5	Ribosomal Protein L5	Protein Coding	46	GC01P092832	29.1303	https://www.genecards.org/cgi-bin/carddisp.pl?gene=RPL5
LTBP4	Latent Transforming Growth Factor Beta Binding Protein 4	Protein Coding	39	GC19P040592	28.983	https://www.genecards.org/cgi-bin/carddisp.pl?gene=LTBP4
ELANE	Elastase, Neutrophil Expressed	Protein Coding	45	GC19P000889	28.575	https://www.genecards.org/cgi-bin/carddisp.pl?gene=ELANE
LOC113633877	CFTR Intron 19 DNase I Hypersensitive Site	Biological Region	2	GC07P117639	28.5426	https://www.genecards.org/cgi-bin/carddisp.pl?gene=LOC113633877
LOC110806306	Telomerase RNA Component (TERC) Promoter	Biological Region	2	GC03P169764	28.1091	https://www.genecards.org/cgi-bin/carddisp.pl?gene=LOC110806306
CCL2	C-C Motif Chemokine Ligand 2	Protein Coding	48	GC17P034255	28.0331	https://www.genecards.org/cgi-bin/carddisp.pl?gene=CCL2
SERPINE1	Serpin Family E Member 1	Protein Coding	49	GC07P101127	28.0138	https://www.genecards.org/cgi-bin/carddisp.pl?gene=SERPINE1
CCR6	C-C Motif Chemokine Receptor 6	Protein Coding	44	GC06P167111	27.9528	https://www.genecards.org/cgi-bin/carddisp.pl?gene=CCR6
MMP9	Matrix Metallopeptidase 9	Protein Coding	52	GC20P046008	27.7582	https://www.genecards.org/cgi-bin/carddisp.pl?gene=MMP9
TINF2	TERF1 Interacting Nuclear Factor 2	Protein Coding	41	GC14M024242	27.5814	https://www.genecards.org/cgi-bin/carddisp.pl?gene=TINF2
MIR204	MicroRNA 204	RNA Gene	21	GC09M070809	27.5471	https://www.genecards.org/cgi-bin/carddisp.pl?gene=MIR204
IL13	Interleukin 13	Protein Coding	43	GC05P132656	27.428	https://www.genecards.org/cgi-bin/carddisp.pl?gene=IL13
CC2D2A	Coiled-Coil And C2 Domain Containing 2A	Protein Coding	37	GC04P015515	27.319	https://www.genecards.org/cgi-bin/carddisp.pl?gene=CC2D2A
AKT1	AKT Serine/Threonine Kinase 1	Protein Coding	52	GC14M104769	27.1847	https://www.genecards.org/cgi-bin/carddisp.pl?gene=AKT1
ALB	Albumin	Protein Coding	48	GC04P073397	27.1448	https://www.genecards.org/cgi-bin/carddisp.pl?gene=ALB
TIMP1	TIMP Metallopeptidase Inhibitor 1	Protein Coding	43	GC0XP047583	26.9967	https://www.genecards.org/cgi-bin/carddisp.pl?gene=TIMP1
RPGRIP1L	RPGRIP1 Like	Protein Coding	38	GC16M053597	26.9845	https://www.genecards.org/cgi-bin/carddisp.pl?gene=RPGRIP1L
MIR21	MicroRNA 21	RNA Gene	24	GC17P059841	26.851	https://www.genecards.org/cgi-bin/carddisp.pl?gene=MIR21
COPD	Pulmonary Disease, Chronic Obstructive, Severe Early-Onset	Genetic Locus	1	GC02U900018	26.7721	https://www.genecards.org/cgi-bin/carddisp.pl?gene=COPD
NHP2	NHP2 Ribonucleoprotein	Protein Coding	43	GC05M178149	26.4897	https://www.genecards.org/cgi-bin/carddisp.pl?gene=NHP2
IL1RN	Interleukin 1 Receptor Antagonist	Protein Coding	47	GC02P118067	26.4648	https://www.genecards.org/cgi-bin/carddisp.pl?gene=IL1RN
CRP	C-Reactive Protein	Protein Coding	45	GC01M159721	26.4605	https://www.genecards.org/cgi-bin/carddisp.pl?gene=CRP
SARS2	Seryl-TRNA Synthetase 2, Mitochondrial	Protein Coding	41	GC19M051103	26.3245	https://www.genecards.org/cgi-bin/carddisp.pl?gene=SARS2
DIPK1A	Divergent Protein Kinase Domain 1A	Protein Coding	24	GC01M092833	25.9642	https://www.genecards.org/cgi-bin/carddisp.pl?gene=DIPK1A
TLR4	Toll Like Receptor 4	Protein Coding	50	GC09P117704	25.9234	https://www.genecards.org/cgi-bin/carddisp.pl?gene=TLR4
INPP5E	Inositol Polyphosphate-5-Phosphatase E	Protein Coding	41	GC09M136428	25.8954	https://www.genecards.org/cgi-bin/carddisp.pl?gene=INPP5E
CSF2RB	Colony Stimulating Factor 2 Receptor Subunit Beta	Protein Coding	47	GC22P036913	25.419	https://www.genecards.org/cgi-bin/carddisp.pl?gene=CSF2RB
NOP10	NOP10 Ribonucleoprotein	Protein Coding	40	GC15M034341	25.4076	https://www.genecards.org/cgi-bin/carddisp.pl?gene=NOP10
MUC1	Mucin 1, Cell Surface Associated	Protein Coding	46	GC01M155185	25.328	https://www.genecards.org/cgi-bin/carddisp.pl?gene=MUC1
NKX2-5	NK2 Homeobox 5	Protein Coding	44	GC05M173232	25.3246	https://www.genecards.org/cgi-bin/carddisp.pl?gene=NKX2-5
STX1A	Syntaxin 1A	Protein Coding	46	GC07M073700	25.124	https://www.genecards.org/cgi-bin/carddisp.pl?gene=STX1A
KCNN4	Potassium Calcium-Activated Channel Subfamily N Member 4	Protein Coding	48	GC19M051287	24.97	https://www.genecards.org/cgi-bin/carddisp.pl?gene=KCNN4
MPO	Myeloperoxidase	Protein Coding	49	GC17M058269	24.7504	https://www.genecards.org/cgi-bin/carddisp.pl?gene=MPO
SMAD3	SMAD Family Member 3	Protein Coding	48	GC15P067063	24.4794	https://www.genecards.org/cgi-bin/carddisp.pl?gene=SMAD3
CEACAM3	CEA Cell Adhesion Molecule 3	Protein Coding	40	GC19P041796	24.3315	https://www.genecards.org/cgi-bin/carddisp.pl?gene=CEACAM3
CTNNB1	Catenin Beta 1	Protein Coding	52	GC03P041236	24.3108	https://www.genecards.org/cgi-bin/carddisp.pl?gene=CTNNB1
IL4	Interleukin 4	Protein Coding	44	GC05P132673	24.0456	https://www.genecards.org/cgi-bin/carddisp.pl?gene=IL4
F2	Coagulation Factor II, Thrombin	Protein Coding	47	GC11P046720	23.997	https://www.genecards.org/cgi-bin/carddisp.pl?gene=F2
TP53	Tumor Protein P53	Protein Coding	52	GC17M007661	23.8874	https://www.genecards.org/cgi-bin/carddisp.pl?gene=TP53
SLC9A3	Solute Carrier Family 9 Member A3	Protein Coding	46	GC05M000472	23.8486	https://www.genecards.org/cgi-bin/carddisp.pl?gene=SLC9A3
VEGFA	Vascular Endothelial Growth Factor A	Protein Coding	47	GC06P043770	23.8379	https://www.genecards.org/cgi-bin/carddisp.pl?gene=VEGFA
FENDRR	FOXF1 Adjacent Non-Coding Developmental Regulatory RNA	RNA Gene	18	GC16M086511	23.8349	https://www.genecards.org/cgi-bin/carddisp.pl?gene=FENDRR
BMP6	Bone Morphogenetic Protein 6	Protein Coding	42	GC06P007726	23.6395	https://www.genecards.org/cgi-bin/carddisp.pl?gene=BMP6
MARS1	Methionyl-TRNA Synthetase 1	Protein Coding	35	GC12P057476	23.631	https://www.genecards.org/cgi-bin/carddisp.pl?gene=MARS1
CFM1	Cystic Fibrosis Modifier 1	Genetic Locus	3	GC19U990157	23.6211	https://www.genecards.org/cgi-bin/carddisp.pl?gene=CFM1
REN	Renin	Protein Coding	46	GC01M204154	23.6173	https://www.genecards.org/cgi-bin/carddisp.pl?gene=REN
GATA6	GATA Binding Protein 6	Protein Coding	46	GC18P022169	23.3975	https://www.genecards.org/cgi-bin/carddisp.pl?gene=GATA6
MIR17	MicroRNA 17	RNA Gene	21	GC13P091350	23.0065	https://www.genecards.org/cgi-bin/carddisp.pl?gene=MIR17
SLC34A2	Solute Carrier Family 34 Member 2	Protein Coding	45	GC04P025657	22.9967	https://www.genecards.org/cgi-bin/carddisp.pl?gene=SLC34A2
GATA4	GATA Binding Protein 4	Protein Coding	48	GC08P011676	22.9539	https://www.genecards.org/cgi-bin/carddisp.pl?gene=GATA4
SLC26A9	Solute Carrier Family 26 Member 9	Protein Coding	40	GC01M205883	22.7938	https://www.genecards.org/cgi-bin/carddisp.pl?gene=SLC26A9
DCTN4	Dynactin Subunit 4	Protein Coding	38	GC05M150708	22.7797	https://www.genecards.org/cgi-bin/carddisp.pl?gene=DCTN4
CLCA4	Chloride Channel Accessory 4	Protein Coding	37	GC01P086547	22.5851	https://www.genecards.org/cgi-bin/carddisp.pl?gene=CLCA4
CSF2	Colony Stimulating Factor 2	Protein Coding	42	GC05P132073	22.5236	https://www.genecards.org/cgi-bin/carddisp.pl?gene=CSF2
GCLC	Glutamate-Cysteine Ligase Catalytic Subunit	Protein Coding	43	GC06M053497	22.4727	https://www.genecards.org/cgi-bin/carddisp.pl?gene=GCLC
PKHD1	PKHD1 Ciliary IPT Domain Containing Fibrocystin/Polyductin	Protein Coding	37	GC06M052406	22.448	https://www.genecards.org/cgi-bin/carddisp.pl?gene=PKHD1
DKC1	Dyskerin Pseudouridine Synthase 1	Protein Coding	46	GC0XP154762	22.2485	https://www.genecards.org/cgi-bin/carddisp.pl?gene=DKC1
MMP2	Matrix Metallopeptidase 2	Protein Coding	52	GC16P055390	22.239	https://www.genecards.org/cgi-bin/carddisp.pl?gene=MMP2
HIF1A	Hypoxia Inducible Factor 1 Subunit Alpha	Protein Coding	46	GC14P061695	22.1394	https://www.genecards.org/cgi-bin/carddisp.pl?gene=HIF1A
CCL5	C-C Motif Chemokine Ligand 5	Protein Coding	42	GC17M035871	22.1086	https://www.genecards.org/cgi-bin/carddisp.pl?gene=CCL5
FASLG	Fas Ligand	Protein Coding	46	GC01P172628	22.0958	https://www.genecards.org/cgi-bin/carddisp.pl?gene=FASLG
SLC6A14	Solute Carrier Family 6 Member 14	Protein Coding	41	GC0XP116436	22.0663	https://www.genecards.org/cgi-bin/carddisp.pl?gene=SLC6A14
GSTM3	Glutathione S-Transferase Mu 3	Protein Coding	45	GC01M109733	22.049	https://www.genecards.org/cgi-bin/carddisp.pl?gene=GSTM3
COL1A1	Collagen Type I Alpha 1 Chain	Protein Coding	49	GC17M050183	22.0151	https://www.genecards.org/cgi-bin/carddisp.pl?gene=COL1A1
STAT3	Signal Transducer And Activator Of Transcription 3	Protein Coding	51	GC17M042313	21.9717	https://www.genecards.org/cgi-bin/carddisp.pl?gene=STAT3
IL5	Interleukin 5	Protein Coding	43	GC05M132541	21.9047	https://www.genecards.org/cgi-bin/carddisp.pl?gene=IL5
AGT	Angiotensinogen	Protein Coding	48	GC01M230702	21.868	https://www.genecards.org/cgi-bin/carddisp.pl?gene=AGT
ACTC1	Actin Alpha Cardiac Muscle 1	Protein Coding	42	GC15M034790	21.8102	https://www.genecards.org/cgi-bin/carddisp.pl?gene=ACTC1
CEACAM6	CEA Cell Adhesion Molecule 6	Protein Coding	40	GC19P041750	21.7654	https://www.genecards.org/cgi-bin/carddisp.pl?gene=CEACAM6
CCL18	C-C Motif Chemokine Ligand 18	Protein Coding	36	GC17P036064	21.5445	https://www.genecards.org/cgi-bin/carddisp.pl?gene=CCL18
TUBA1A	Tubulin Alpha 1a	Protein Coding	48	GC12M049184	21.5426	https://www.genecards.org/cgi-bin/carddisp.pl?gene=TUBA1A
EGFR	Epidermal Growth Factor Receptor	Protein Coding	52	GC07P055019	21.4704	https://www.genecards.org/cgi-bin/carddisp.pl?gene=EGFR
GDF1	Growth Differentiation Factor 1	Protein Coding	36	GC19M018843	21.4497	https://www.genecards.org/cgi-bin/carddisp.pl?gene=GDF1
CCL3	C-C Motif Chemokine Ligand 3	Protein Coding	38	GC17M036088	21.3903	https://www.genecards.org/cgi-bin/carddisp.pl?gene=CCL3
KRT18	Keratin 18	Protein Coding	47	GC12P052948	21.3636	https://www.genecards.org/cgi-bin/carddisp.pl?gene=KRT18
SCNN1A	Sodium Channel Epithelial 1 Subunit Alpha	Protein Coding	46	GC12M006346	21.1706	https://www.genecards.org/cgi-bin/carddisp.pl?gene=SCNN1A
PTPN11	Protein Tyrosine Phosphatase Non-Receptor Type 11	Protein Coding	52	GC12P112418	20.9005	https://www.genecards.org/cgi-bin/carddisp.pl?gene=PTPN11
NOTCH1	Notch Receptor 1	Protein Coding	50	GC09M136892	20.7504	https://www.genecards.org/cgi-bin/carddisp.pl?gene=NOTCH1
TGFBR1	Transforming Growth Factor Beta Receptor 1	Protein Coding	52	GC09P099104	20.6713	https://www.genecards.org/cgi-bin/carddisp.pl?gene=TGFBR1
HGF	Hepatocyte Growth Factor	Protein Coding	50	GC07M081699	20.5411	https://www.genecards.org/cgi-bin/carddisp.pl?gene=HGF
NPHP3	Nephrocystin 3	Protein Coding	38	GC03M132683	20.541	https://www.genecards.org/cgi-bin/carddisp.pl?gene=NPHP3
STRA6	Signaling Receptor And Transporter Of Retinol STRA6	Protein Coding	40	GC15M074179	20.5211	https://www.genecards.org/cgi-bin/carddisp.pl?gene=STRA6
PDGFB	Platelet Derived Growth Factor Subunit B	Protein Coding	48	GC22M051474	20.4291	https://www.genecards.org/cgi-bin/carddisp.pl?gene=PDGFB
PRTN3	Proteinase 3	Protein Coding	43	GC19P000840	20.3524	https://www.genecards.org/cgi-bin/carddisp.pl?gene=PRTN3
HLA-B	Major Histocompatibility Complex, Class I, B	Protein Coding	46	GC06M051345	20.3263	https://www.genecards.org/cgi-bin/carddisp.pl?gene=HLA-B
IL17A	Interleukin 17A	Protein Coding	41	GC06P052186	20.2338	https://www.genecards.org/cgi-bin/carddisp.pl?gene=IL17A
RARB	Retinoic Acid Receptor Beta	Protein Coding	49	GC03P024830	20.2004	https://www.genecards.org/cgi-bin/carddisp.pl?gene=RARB
PPARG	Peroxisome Proliferator Activated Receptor Gamma	Protein Coding	51	GC03P012287	20.0604	https://www.genecards.org/cgi-bin/carddisp.pl?gene=PPARG
ICAM1	Intercellular Adhesion Molecule 1	Protein Coding	49	GC19P010270	20.0523	https://www.genecards.org/cgi-bin/carddisp.pl?gene=ICAM1
SCGB1A1	Secretoglobin Family 1A Member 1	Protein Coding	39	GC11P062405	20.0145	https://www.genecards.org/cgi-bin/carddisp.pl?gene=SCGB1A1
MBL2	Mannose Binding Lectin 2	Protein Coding	46	GC10M052760	19.8843	https://www.genecards.org/cgi-bin/carddisp.pl?gene=MBL2
CXCL10	C-X-C Motif Chemokine Ligand 10	Protein Coding	43	GC04M076021	19.8168	https://www.genecards.org/cgi-bin/carddisp.pl?gene=CXCL10
JAG1	Jagged Canonical Notch Ligand 1	Protein Coding	49	GC20M010637	19.7615	https://www.genecards.org/cgi-bin/carddisp.pl?gene=JAG1
IL1A	Interleukin 1 Alpha	Protein Coding	42	GC02M112773	19.6994	https://www.genecards.org/cgi-bin/carddisp.pl?gene=IL1A
CPS1	Carbamoyl-Phosphate Synthase 1	Protein Coding	45	GC02P210477	19.6849	https://www.genecards.org/cgi-bin/carddisp.pl?gene=CPS1
JAK2	Janus Kinase 2	Protein Coding	52	GC09P004985	19.6011	https://www.genecards.org/cgi-bin/carddisp.pl?gene=JAK2
NOS3	Nitric Oxide Synthase 3	Protein Coding	50	GC07P150990	19.5705	https://www.genecards.org/cgi-bin/carddisp.pl?gene=NOS3
EP300	E1A Binding Protein P300	Protein Coding	50	GC22P041091	19.5483	https://www.genecards.org/cgi-bin/carddisp.pl?gene=EP300
FGF2	Fibroblast Growth Factor 2	Protein Coding	46	GC04P122826	19.4618	https://www.genecards.org/cgi-bin/carddisp.pl?gene=FGF2
AGTR1	Angiotensin II Receptor Type 1	Protein Coding	50	GC03P148697	19.3928	https://www.genecards.org/cgi-bin/carddisp.pl?gene=AGTR1
NPPB	Natriuretic Peptide B	Protein Coding	43	GC01M011858	19.3882	https://www.genecards.org/cgi-bin/carddisp.pl?gene=NPPB
SPP1	Secreted Phosphoprotein 1	Protein Coding	45	GC04P087975	19.3761	https://www.genecards.org/cgi-bin/carddisp.pl?gene=SPP1
SOS1	SOS Ras/Rac Guanine Nucleotide Exchange Factor 1	Protein Coding	47	GC02M038981	19.3245	https://www.genecards.org/cgi-bin/carddisp.pl?gene=SOS1
CEP290	Centrosomal Protein 290	Protein Coding	40	GC12M088049	19.3152	https://www.genecards.org/cgi-bin/carddisp.pl?gene=CEP290
DYNC2H1	Dynein Cytoplasmic 2 Heavy Chain 1	Protein Coding	38	GC11P103109	19.2876	https://www.genecards.org/cgi-bin/carddisp.pl?gene=DYNC2H1
STAT1	Signal Transducer And Activator Of Transcription 1	Protein Coding	52	GC02M190908	19.0605	https://www.genecards.org/cgi-bin/carddisp.pl?gene=STAT1
AP3B1	Adaptor Related Protein Complex 3 Subunit Beta 1	Protein Coding	45	GC05M078000	19.0065	https://www.genecards.org/cgi-bin/carddisp.pl?gene=AP3B1
FN1	Fibronectin 1	Protein Coding	49	GC02M215360	18.9804	https://www.genecards.org/cgi-bin/carddisp.pl?gene=FN1
THBD	Thrombomodulin	Protein Coding	43	GC20M023026	18.9774	https://www.genecards.org/cgi-bin/carddisp.pl?gene=THBD
WRAP53	WD Repeat Containing Antisense To TP53	Protein Coding	40	GC17P009591	18.9421	https://www.genecards.org/cgi-bin/carddisp.pl?gene=WRAP53
COL1A2	Collagen Type I Alpha 2 Chain	Protein Coding	46	GC07P094394	18.9098	https://www.genecards.org/cgi-bin/carddisp.pl?gene=COL1A2
EGF	Epidermal Growth Factor	Protein Coding	49	GC04P109912	18.8935	https://www.genecards.org/cgi-bin/carddisp.pl?gene=EGF
MMP12	Matrix Metallopeptidase 12	Protein Coding	44	GC11M102862	18.8772	https://www.genecards.org/cgi-bin/carddisp.pl?gene=MMP12
IRF5	Interferon Regulatory Factor 5	Protein Coding	46	GC07P128937	18.8679	https://www.genecards.org/cgi-bin/carddisp.pl?gene=IRF5
BMP1	Bone Morphogenetic Protein 1	Protein Coding	45	GC08P022164	18.8003	https://www.genecards.org/cgi-bin/carddisp.pl?gene=BMP1
SMAD2	SMAD Family Member 2	Protein Coding	46	GC18M047809	18.7538	https://www.genecards.org/cgi-bin/carddisp.pl?gene=SMAD2
KRAS	KRAS Proto-Oncogene, GTPase	Protein Coding	50	GC12M025204	18.7004	https://www.genecards.org/cgi-bin/carddisp.pl?gene=KRAS
IL18	Interleukin 18	Protein Coding	42	GC11M112143	18.6658	https://www.genecards.org/cgi-bin/carddisp.pl?gene=IL18
WDR19	WD Repeat Domain 19	Protein Coding	37	GC04P039184	18.4884	https://www.genecards.org/cgi-bin/carddisp.pl?gene=WDR19
MUC5AC	Mucin 5AC, Oligomeric Mucus/Gel-Forming	Protein Coding	37	GC11P001165	18.477	https://www.genecards.org/cgi-bin/carddisp.pl?gene=MUC5AC
TGFB2	Transforming Growth Factor Beta 2	Protein Coding	49	GC01P218345	18.4332	https://www.genecards.org/cgi-bin/carddisp.pl?gene=TGFB2
FBN1	Fibrillin 1	Protein Coding	45	GC15M048408	18.3601	https://www.genecards.org/cgi-bin/carddisp.pl?gene=FBN1
ADRB2	Adrenoceptor Beta 2	Protein Coding	49	GC05P148825	18.1955	https://www.genecards.org/cgi-bin/carddisp.pl?gene=ADRB2
FGF7	Fibroblast Growth Factor 7	Protein Coding	41	GC15P049423	18.1435	https://www.genecards.org/cgi-bin/carddisp.pl?gene=FGF7
CXCR3	C-X-C Motif Chemokine Receptor 3	Protein Coding	44	GC0XM071615	18.0083	https://www.genecards.org/cgi-bin/carddisp.pl?gene=CXCR3
NPHP1	Nephrocystin 1	Protein Coding	43	GC02M110122	18.0076	https://www.genecards.org/cgi-bin/carddisp.pl?gene=NPHP1
NOS2	Nitric Oxide Synthase 2	Protein Coding	49	GC17M027756	17.9226	https://www.genecards.org/cgi-bin/carddisp.pl?gene=NOS2
PIK3CA	Phosphatidylinositol-4,5-Bisphosphate 3-Kinase Catalytic Subunit Alpha	Protein Coding	52	GC03P179148	17.853	https://www.genecards.org/cgi-bin/carddisp.pl?gene=PIK3CA
COL3A1	Collagen Type III Alpha 1 Chain	Protein Coding	45	GC02P188974	17.8204	https://www.genecards.org/cgi-bin/carddisp.pl?gene=COL3A1
CCL11	C-C Motif Chemokine Ligand 11	Protein Coding	42	GC17P034285	17.8084	https://www.genecards.org/cgi-bin/carddisp.pl?gene=CCL11
MPL	MPL Proto-Oncogene, Thrombopoietin Receptor	Protein Coding	46	GC01P043337	17.7758	https://www.genecards.org/cgi-bin/carddisp.pl?gene=MPL
SFTA3	Surfactant Associated 3	RNA Gene	31	GC14M036474	17.7321	https://www.genecards.org/cgi-bin/carddisp.pl?gene=SFTA3
ALOX5	Arachidonate 5-Lipoxygenase	Protein Coding	48	GC10P045374	17.6742	https://www.genecards.org/cgi-bin/carddisp.pl?gene=ALOX5
ELMOD2	ELMO Domain Containing 2	Protein Coding	36	GC04P140524	17.5906	https://www.genecards.org/cgi-bin/carddisp.pl?gene=ELMOD2
CALR	Calreticulin	Protein Coding	49	GC19P012938	17.474	https://www.genecards.org/cgi-bin/carddisp.pl?gene=CALR
TLR2	Toll Like Receptor 2	Protein Coding	50	GC04P153684	17.4609	https://www.genecards.org/cgi-bin/carddisp.pl?gene=TLR2
MKS1	MKS Transition Zone Complex Subunit 1	Protein Coding	40	GC17M058205	17.3975	https://www.genecards.org/cgi-bin/carddisp.pl?gene=MKS1
SERPINH1	Serpin Family H Member 1	Protein Coding	44	GC11P075562	17.3325	https://www.genecards.org/cgi-bin/carddisp.pl?gene=SERPINH1
CXCR4	C-X-C Motif Chemokine Receptor 4	Protein Coding	51	GC02M136114	17.323	https://www.genecards.org/cgi-bin/carddisp.pl?gene=CXCR4
MIR20A	MicroRNA 20a	RNA Gene	20	GC13P091482	17.2148	https://www.genecards.org/cgi-bin/carddisp.pl?gene=MIR20A
CDH1	Cadherin 1	Protein Coding	49	GC16P068737	17.1667	https://www.genecards.org/cgi-bin/carddisp.pl?gene=CDH1
SERPINC1	Serpin Family C Member 1	Protein Coding	47	GC01M174312	17.0731	https://www.genecards.org/cgi-bin/carddisp.pl?gene=SERPINC1
MMP7	Matrix Metallopeptidase 7	Protein Coding	48	GC11M102425	17.0727	https://www.genecards.org/cgi-bin/carddisp.pl?gene=MMP7
LOX	Lysyl Oxidase	Protein Coding	44	GC05M122063	17.0168	https://www.genecards.org/cgi-bin/carddisp.pl?gene=LOX
PKD1	Polycystin 1, Transient Receptor Potential Channel Interacting	Protein Coding	45	GC16M004128	16.9591	https://www.genecards.org/cgi-bin/carddisp.pl?gene=PKD1
BRAF	B-Raf Proto-Oncogene, Serine/Threonine Kinase	Protein Coding	52	GC07M140722	16.8319	https://www.genecards.org/cgi-bin/carddisp.pl?gene=BRAF
PTGS2	Prostaglandin-Endoperoxide Synthase 2	Protein Coding	48	GC01M186640	16.801	https://www.genecards.org/cgi-bin/carddisp.pl?gene=PTGS2
GREM1	Gremlin 1, DAN Family BMP Antagonist	Protein Coding	42	GC15P033651	16.7669	https://www.genecards.org/cgi-bin/carddisp.pl?gene=GREM1
JUN	Jun Proto-Oncogene, AP-1 Transcription Factor Subunit	Protein Coding	48	GC01M058780	16.758	https://www.genecards.org/cgi-bin/carddisp.pl?gene=JUN
TMEM216	Transmembrane Protein 216	Protein Coding	35	GC11P061391	16.7054	https://www.genecards.org/cgi-bin/carddisp.pl?gene=TMEM216
CCL17	C-C Motif Chemokine Ligand 17	Protein Coding	37	GC16P057407	16.6973	https://www.genecards.org/cgi-bin/carddisp.pl?gene=CCL17
ARG1	Arginase 1	Protein Coding	48	GC06P131473	16.6942	https://www.genecards.org/cgi-bin/carddisp.pl?gene=ARG1
TBX1	T-Box Transcription Factor 1	Protein Coding	42	GC22P020674	16.6797	https://www.genecards.org/cgi-bin/carddisp.pl?gene=TBX1
CD4	CD4 Molecule	Protein Coding	48	GC12P006786	16.6709	https://www.genecards.org/cgi-bin/carddisp.pl?gene=CD4
LGALS3	Galectin 3	Protein Coding	43	GC14P055124	16.6042	https://www.genecards.org/cgi-bin/carddisp.pl?gene=LGALS3
PTEN	Phosphatase And Tensin Homolog	Protein Coding	51	GC10P087863	16.5985	https://www.genecards.org/cgi-bin/carddisp.pl?gene=PTEN
CHI3L1	Chitinase 3 Like 1	Protein Coding	42	GC01M203148	16.5904	https://www.genecards.org/cgi-bin/carddisp.pl?gene=CHI3L1
CASP3	Caspase 3	Protein Coding	49	GC04M184627	16.5357	https://www.genecards.org/cgi-bin/carddisp.pl?gene=CASP3
TTC21B	Tetratricopeptide Repeat Domain 21B	Protein Coding	37	GC02M165905	16.5027	https://www.genecards.org/cgi-bin/carddisp.pl?gene=TTC21B
NOX4	NADPH Oxidase 4	Protein Coding	41	GC11M089324	16.4949	https://www.genecards.org/cgi-bin/carddisp.pl?gene=NOX4
MYRF	Myelin Regulatory Factor	Protein Coding	34	GC11P061753	16.4893	https://www.genecards.org/cgi-bin/carddisp.pl?gene=MYRF
INVS	Inversin	Protein Coding	44	GC09P100099	16.4873	https://www.genecards.org/cgi-bin/carddisp.pl?gene=INVS
IL1R1	Interleukin 1 Receptor Type 1	Protein Coding	44	GC02P102136	16.482	https://www.genecards.org/cgi-bin/carddisp.pl?gene=IL1R1
NPHP4	Nephrocystin 4	Protein Coding	40	GC01M005863	16.4744	https://www.genecards.org/cgi-bin/carddisp.pl?gene=NPHP4
TCTN2	Tectonic Family Member 2	Protein Coding	38	GC12P123671	16.3737	https://www.genecards.org/cgi-bin/carddisp.pl?gene=TCTN2
MMP8	Matrix Metallopeptidase 8	Protein Coding	47	GC11M102617	16.33	https://www.genecards.org/cgi-bin/carddisp.pl?gene=MMP8
SCNN1G	Sodium Channel Epithelial 1 Subunit Gamma	Protein Coding	45	GC16P023182	16.2865	https://www.genecards.org/cgi-bin/carddisp.pl?gene=SCNN1G
RNASE3	Ribonuclease A Family Member 3	Protein Coding	40	GC14P020891	16.2065	https://www.genecards.org/cgi-bin/carddisp.pl?gene=RNASE3
SCNN1B	Sodium Channel Epithelial 1 Subunit Beta	Protein Coding	48	GC16P023278	16.191	https://www.genecards.org/cgi-bin/carddisp.pl?gene=SCNN1B
AGER	Advanced Glycosylation End-Product Specific Receptor	Protein Coding	44	GC06M032180	16.1908	https://www.genecards.org/cgi-bin/carddisp.pl?gene=AGER
CSF3	Colony Stimulating Factor 3	Protein Coding	38	GC17P040015	16.1736	https://www.genecards.org/cgi-bin/carddisp.pl?gene=CSF3
TNFRSF1A	TNF Receptor Superfamily Member 1A	Protein Coding	48	GC12M006328	16.1399	https://www.genecards.org/cgi-bin/carddisp.pl?gene=TNFRSF1A
TET2	Tet Methylcytosine Dioxygenase 2	Protein Coding	44	GC04P105145	16.1178	https://www.genecards.org/cgi-bin/carddisp.pl?gene=TET2
CSPP1	Centrosome And Spindle Pole Associated Protein 1	Protein Coding	38	GC08P067055	16.0877	https://www.genecards.org/cgi-bin/carddisp.pl?gene=CSPP1
TNNI3	Troponin I3, Cardiac Type	Protein Coding	48	GC19M055151	16.0633	https://www.genecards.org/cgi-bin/carddisp.pl?gene=TNNI3
ABCB4	ATP Binding Cassette Subfamily B Member 4	Protein Coding	45	GC07M087401	16.047	https://www.genecards.org/cgi-bin/carddisp.pl?gene=ABCB4
FAS	Fas Cell Surface Death Receptor	Protein Coding	49	GC10P088969	16.0415	https://www.genecards.org/cgi-bin/carddisp.pl?gene=FAS
WNT7B	Wnt Family Member 7B	Protein Coding	44	GC22M045920	15.9938	https://www.genecards.org/cgi-bin/carddisp.pl?gene=WNT7B
SMAD7	SMAD Family Member 7	Protein Coding	42	GC18M048919	15.9338	https://www.genecards.org/cgi-bin/carddisp.pl?gene=SMAD7
IL33	Interleukin 33	Protein Coding	38	GC09P006206	15.9174	https://www.genecards.org/cgi-bin/carddisp.pl?gene=IL33
GBA	Glucosylceramidase Beta	Protein Coding	46	GC01M155234	15.829	https://www.genecards.org/cgi-bin/carddisp.pl?gene=GBA
RYR1	Ryanodine Receptor 1	Protein Coding	46	GC19P042548	15.8118	https://www.genecards.org/cgi-bin/carddisp.pl?gene=RYR1
PDGFRA	Platelet Derived Growth Factor Receptor Alpha	Protein Coding	53	GC04P054229	15.7404	https://www.genecards.org/cgi-bin/carddisp.pl?gene=PDGFRA
POSTN	Periostin	Protein Coding	42	GC13M037562	15.6994	https://www.genecards.org/cgi-bin/carddisp.pl?gene=POSTN
B9D1	B9 Domain Containing 1	Protein Coding	35	GC17M019334	15.6476	https://www.genecards.org/cgi-bin/carddisp.pl?gene=B9D1
PMPCA	Peptidase, Mitochondrial Processing Subunit Alpha	Protein Coding	43	GC09P136410	15.6421	https://www.genecards.org/cgi-bin/carddisp.pl?gene=PMPCA
GSTM1	Glutathione S-Transferase Mu 1	Protein Coding	41	GC01P109687	15.5947	https://www.genecards.org/cgi-bin/carddisp.pl?gene=GSTM1
CCL4	C-C Motif Chemokine Ligand 4	Protein Coding	39	GC17P036103	15.5658	https://www.genecards.org/cgi-bin/carddisp.pl?gene=CCL4
ITGAM	Integrin Subunit Alpha M	Protein Coding	46	GC16P034583	15.5628	https://www.genecards.org/cgi-bin/carddisp.pl?gene=ITGAM
CXCR2	C-X-C Motif Chemokine Receptor 2	Protein Coding	48	GC02P218125	15.5149	https://www.genecards.org/cgi-bin/carddisp.pl?gene=CXCR2
MTHFR	Methylenetetrahydrofolate Reductase	Protein Coding	48	GC01M011785	15.4908	https://www.genecards.org/cgi-bin/carddisp.pl?gene=MTHFR
TGFBR2	Transforming Growth Factor Beta Receptor 2	Protein Coding	49	GC03P030623	15.4164	https://www.genecards.org/cgi-bin/carddisp.pl?gene=TGFBR2
B9D2	B9 Domain Containing 2	Protein Coding	38	GC19M041354	15.4082	https://www.genecards.org/cgi-bin/carddisp.pl?gene=B9D2
MIR130A	MicroRNA 130a	RNA Gene	20	GC11P057641	15.389	https://www.genecards.org/cgi-bin/carddisp.pl?gene=MIR130A
TNNT2	Troponin T2, Cardiac Type	Protein Coding	48	GC01M201359	15.3874	https://www.genecards.org/cgi-bin/carddisp.pl?gene=TNNT2
NHLRC2	NHL Repeat Containing 2	Protein Coding	34	GC10P113854	15.3757	https://www.genecards.org/cgi-bin/carddisp.pl?gene=NHLRC2
TMEM231	Transmembrane Protein 231	Protein Coding	36	GC16M075536	15.3351	https://www.genecards.org/cgi-bin/carddisp.pl?gene=TMEM231
ANKS6	Ankyrin Repeat And Sterile Alpha Motif Domain Containing 6	Protein Coding	37	GC09M098731	15.3313	https://www.genecards.org/cgi-bin/carddisp.pl?gene=ANKS6
ZFPM2	Zinc Finger Protein, FOG Family Member 2	Protein Coding	41	GC08P104590	15.326	https://www.genecards.org/cgi-bin/carddisp.pl?gene=ZFPM2
IGF1	Insulin Like Growth Factor 1	Protein Coding	48	GC12M102395	15.291	https://www.genecards.org/cgi-bin/carddisp.pl?gene=IGF1
SMPD1	Sphingomyelin Phosphodiesterase 1	Protein Coding	46	GC11P006390	15.2492	https://www.genecards.org/cgi-bin/carddisp.pl?gene=SMPD1
IL2	Interleukin 2	Protein Coding	44	GC04M122451	15.2464	https://www.genecards.org/cgi-bin/carddisp.pl?gene=IL2
VCAM1	Vascular Cell Adhesion Molecule 1	Protein Coding	44	GC01P100719	15.2177	https://www.genecards.org/cgi-bin/carddisp.pl?gene=VCAM1
IL9	Interleukin 9	Protein Coding	42	GC05M135891	15.2054	https://www.genecards.org/cgi-bin/carddisp.pl?gene=IL9
CCL22	C-C Motif Chemokine Ligand 22	Protein Coding	37	GC16P057359	15.1069	https://www.genecards.org/cgi-bin/carddisp.pl?gene=CCL22
TMEM237	Transmembrane Protein 237	Protein Coding	36	GC02M201620	15.0874	https://www.genecards.org/cgi-bin/carddisp.pl?gene=TMEM237
GRP	Gastrin Releasing Peptide	Protein Coding	40	GC18P059220	15.0707	https://www.genecards.org/cgi-bin/carddisp.pl?gene=GRP
NDUFAF6	NADH:Ubiquinone Oxidoreductase Complex Assembly Factor 6	Protein Coding	34	GC08P094895	15.043	https://www.genecards.org/cgi-bin/carddisp.pl?gene=NDUFAF6
ALMS1	ALMS1 Centrosome And Basal Body Associated Protein	Protein Coding	41	GC02P073385	15.0332	https://www.genecards.org/cgi-bin/carddisp.pl?gene=ALMS1
HMGB1	High Mobility Group Box 1	Protein Coding	44	GC13M030456	15.022	https://www.genecards.org/cgi-bin/carddisp.pl?gene=HMGB1
TCTN3	Tectonic Family Member 3	Protein Coding	39	GC10M095663	14.9447	https://www.genecards.org/cgi-bin/carddisp.pl?gene=TCTN3
OFD1	OFD1 Centriole And Centriolar Satellite Protein	Protein Coding	41	GC0XP013734	14.8409	https://www.genecards.org/cgi-bin/carddisp.pl?gene=OFD1
CXCL1	C-X-C Motif Chemokine Ligand 1	Protein Coding	42	GC04P073869	14.8395	https://www.genecards.org/cgi-bin/carddisp.pl?gene=CXCL1
F3	Coagulation Factor III, Tissue Factor	Protein Coding	44	GC01M094530	14.8383	https://www.genecards.org/cgi-bin/carddisp.pl?gene=F3
CXCR1	C-X-C Motif Chemokine Receptor 1	Protein Coding	42	GC02M218162	14.8068	https://www.genecards.org/cgi-bin/carddisp.pl?gene=CXCR1
TSC2	TSC Complex Subunit 2	Protein Coding	49	GC16P006812	14.7664	https://www.genecards.org/cgi-bin/carddisp.pl?gene=TSC2
VWF	Von Willebrand Factor	Protein Coding	48	GC12M005917	14.7348	https://www.genecards.org/cgi-bin/carddisp.pl?gene=VWF
CTLA4	Cytotoxic T-Lymphocyte Associated Protein 4	Protein Coding	44	GC02P203867	14.7065	https://www.genecards.org/cgi-bin/carddisp.pl?gene=CTLA4
ACTA2	Actin Alpha 2, Smooth Muscle	Protein Coding	47	GC10M088935	14.7046	https://www.genecards.org/cgi-bin/carddisp.pl?gene=ACTA2
MAPK3	Mitogen-Activated Protein Kinase 3	Protein Coding	48	GC16M032181	14.703	https://www.genecards.org/cgi-bin/carddisp.pl?gene=MAPK3
TGFB3	Transforming Growth Factor Beta 3	Protein Coding	45	GC14M075958	14.6888	https://www.genecards.org/cgi-bin/carddisp.pl?gene=TGFB3
GUCY2C	Guanylate Cyclase 2C	Protein Coding	44	GC12M014612	14.6771	https://www.genecards.org/cgi-bin/carddisp.pl?gene=GUCY2C
HLA-DPB1	Major Histocompatibility Complex, Class II, DP Beta 1	Protein Coding	43	GC06P061206	14.6658	https://www.genecards.org/cgi-bin/carddisp.pl?gene=HLA-DPB1
CXCL9	C-X-C Motif Chemokine Ligand 9	Protein Coding	38	GC04M076001	14.6647	https://www.genecards.org/cgi-bin/carddisp.pl?gene=CXCL9
F5	Coagulation Factor V	Protein Coding	45	GC01M169511	14.6572	https://www.genecards.org/cgi-bin/carddisp.pl?gene=F5
SERPINA3	Serpin Family A Member 3	Protein Coding	42	GC14P094612	14.6007	https://www.genecards.org/cgi-bin/carddisp.pl?gene=SERPINA3
THPO	Thrombopoietin	Protein Coding	41	GC03M184371	14.5753	https://www.genecards.org/cgi-bin/carddisp.pl?gene=THPO
NEK8	NIMA Related Kinase 8	Protein Coding	41	GC17P028725	14.5349	https://www.genecards.org/cgi-bin/carddisp.pl?gene=NEK8
SPARC	Secreted Protein Acidic And Cysteine Rich	Protein Coding	49	GC05M151661	14.5154	https://www.genecards.org/cgi-bin/carddisp.pl?gene=SPARC
GSTP1	Glutathione S-Transferase Pi 1	Protein Coding	49	GC11P067583	14.5005	https://www.genecards.org/cgi-bin/carddisp.pl?gene=GSTP1
CCR4	C-C Motif Chemokine Receptor 4	Protein Coding	44	GC03P032951	14.3718	https://www.genecards.org/cgi-bin/carddisp.pl?gene=CCR4
MIRLET7D	MicroRNA Let-7d	RNA Gene	21	GC09P094178	14.3162	https://www.genecards.org/cgi-bin/carddisp.pl?gene=MIRLET7D
ACD	ACD Shelterin Complex Subunit And Telomerase Recruitment Factor	Protein Coding	43	GC16M067658	14.2356	https://www.genecards.org/cgi-bin/carddisp.pl?gene=ACD
CR1	Complement C3b/C4b Receptor 1 (Knops Blood Group)	Protein Coding	45	GC01P207496	14.2188	https://www.genecards.org/cgi-bin/carddisp.pl?gene=CR1
CD34	CD34 Molecule	Protein Coding	42	GC01M207880	14.2119	https://www.genecards.org/cgi-bin/carddisp.pl?gene=CD34
CXCL5	C-X-C Motif Chemokine Ligand 5	Protein Coding	40	GC04M073995	14.1865	https://www.genecards.org/cgi-bin/carddisp.pl?gene=CXCL5
MGP	Matrix Gla Protein	Protein Coding	41	GC12M017010	14.1679	https://www.genecards.org/cgi-bin/carddisp.pl?gene=MGP
CXCL12	C-X-C Motif Chemokine Ligand 12	Protein Coding	44	GC10M044294	14.1458	https://www.genecards.org/cgi-bin/carddisp.pl?gene=CXCL12
IFT172	Intraflagellar Transport 172	Protein Coding	38	GC02M027770	14.1415	https://www.genecards.org/cgi-bin/carddisp.pl?gene=IFT172
TBX5	T-Box Transcription Factor 5	Protein Coding	45	GC12M114353	14.1244	https://www.genecards.org/cgi-bin/carddisp.pl?gene=TBX5
LPAR1	Lysophosphatidic Acid Receptor 1	Protein Coding	45	GC09M110873	14.0883	https://www.genecards.org/cgi-bin/carddisp.pl?gene=LPAR1
IFT140	Intraflagellar Transport 140	Protein Coding	39	GC16M004091	14.0714	https://www.genecards.org/cgi-bin/carddisp.pl?gene=IFT140
IL2RA	Interleukin 2 Receptor Subunit Alpha	Protein Coding	49	GC10M006010	14.0603	https://www.genecards.org/cgi-bin/carddisp.pl?gene=IL2RA
TSLP	Thymic Stromal Lymphopoietin	Protein Coding	37	GC05P111070	14.0573	https://www.genecards.org/cgi-bin/carddisp.pl?gene=TSLP
MAP2K1	Mitogen-Activated Protein Kinase Kinase 1	Protein Coding	53	GC15P066386	14.0565	https://www.genecards.org/cgi-bin/carddisp.pl?gene=MAP2K1
EPHX1	Epoxide Hydrolase 1	Protein Coding	45	GC01P225810	13.9679	https://www.genecards.org/cgi-bin/carddisp.pl?gene=EPHX1
MIR199A1	MicroRNA 199a-1	RNA Gene	19	GC19M010817	13.9505	https://www.genecards.org/cgi-bin/carddisp.pl?gene=MIR199A1
NBAS	NBAS Subunit Of NRZ Tethering Complex	Protein Coding	39	GC02M014998	13.9277	https://www.genecards.org/cgi-bin/carddisp.pl?gene=NBAS
HBB	Hemoglobin Subunit Beta	Protein Coding	45	GC11M005809	13.9236	https://www.genecards.org/cgi-bin/carddisp.pl?gene=HBB
TMCO1	Transmembrane And Coiled-Coil Domains 1	Protein Coding	38	GC01M165724	13.8351	https://www.genecards.org/cgi-bin/carddisp.pl?gene=TMCO1
PDGFA	Platelet Derived Growth Factor Subunit A	Protein Coding	42	GC07M000497	13.8091	https://www.genecards.org/cgi-bin/carddisp.pl?gene=PDGFA
PLAT	Plasminogen Activator, Tissue Type	Protein Coding	48	GC08M042174	13.8056	https://www.genecards.org/cgi-bin/carddisp.pl?gene=PLAT
TCTN1	Tectonic Family Member 1	Protein Coding	36	GC12P110614	13.7622	https://www.genecards.org/cgi-bin/carddisp.pl?gene=TCTN1
DLL4	Delta Like Canonical Notch Ligand 4	Protein Coding	45	GC15P040929	13.6768	https://www.genecards.org/cgi-bin/carddisp.pl?gene=DLL4
FLT4	Fms Related Receptor Tyrosine Kinase 4	Protein Coding	50	GC05M180607	13.6657	https://www.genecards.org/cgi-bin/carddisp.pl?gene=FLT4
G6PC3	Glucose-6-Phosphatase Catalytic Subunit 3	Protein Coding	40	GC17P044070	13.6411	https://www.genecards.org/cgi-bin/carddisp.pl?gene=G6PC3
CERS1	Ceramide Synthase 1	Protein Coding	40	GC19M018868	13.637	https://www.genecards.org/cgi-bin/carddisp.pl?gene=CERS1
BMP7	Bone Morphogenetic Protein 7	Protein Coding	44	GC20M057168	13.5985	https://www.genecards.org/cgi-bin/carddisp.pl?gene=BMP7
LMNA	Lamin A/C	Protein Coding	47	GC01P156082	13.5149	https://www.genecards.org/cgi-bin/carddisp.pl?gene=LMNA
GJA1	Gap Junction Protein Alpha 1	Protein Coding	50	GC06P121436	13.4665	https://www.genecards.org/cgi-bin/carddisp.pl?gene=GJA1
TOLLIP	Toll Interacting Protein	Protein Coding	42	GC11M001274	13.4572	https://www.genecards.org/cgi-bin/carddisp.pl?gene=TOLLIP
INS	Insulin	Protein Coding	46	GC11M002159	13.4304	https://www.genecards.org/cgi-bin/carddisp.pl?gene=INS
ATP12A	ATPase H+/K+ Transporting Non-Gastric Alpha2 Subunit	Protein Coding	42	GC13P024680	13.3885	https://www.genecards.org/cgi-bin/carddisp.pl?gene=ATP12A
SLPI	Secretory Leukocyte Peptidase Inhibitor	Protein Coding	38	GC20M045252	13.3587	https://www.genecards.org/cgi-bin/carddisp.pl?gene=SLPI
SP110	SP110 Nuclear Body Protein	Protein Coding	40	GC02M230167	13.3259	https://www.genecards.org/cgi-bin/carddisp.pl?gene=SP110
GSN	Gelsolin	Protein Coding	48	GC09P121201	13.3207	https://www.genecards.org/cgi-bin/carddisp.pl?gene=GSN
BTNL2	Butyrophilin Like 2	Protein Coding	38	GC06M032393	13.2203	https://www.genecards.org/cgi-bin/carddisp.pl?gene=BTNL2
GDF2	Growth Differentiation Factor 2	Protein Coding	41	GC10P047322	13.2097	https://www.genecards.org/cgi-bin/carddisp.pl?gene=GDF2
BLOC1S5	Biogenesis Of Lysosomal Organelles Complex 1 Subunit 5	Protein Coding	34	GC06M008014	13.152	https://www.genecards.org/cgi-bin/carddisp.pl?gene=BLOC1S5
KNG1	Kininogen 1	Protein Coding	44	GC03P186717	13.1289	https://www.genecards.org/cgi-bin/carddisp.pl?gene=KNG1
FBLN5	Fibulin 5	Protein Coding	44	GC14M091869	13.106	https://www.genecards.org/cgi-bin/carddisp.pl?gene=FBLN5
ABCB11	ATP Binding Cassette Subfamily B Member 11	Protein Coding	45	GC02M168922	13.0998	https://www.genecards.org/cgi-bin/carddisp.pl?gene=ABCB11
RMND5B	Required For Meiotic Nuclear Division 5 Homolog B	Protein Coding	34	GC05P178130	13.0631	https://www.genecards.org/cgi-bin/carddisp.pl?gene=RMND5B
WDR35	WD Repeat Domain 35	Protein Coding	37	GC02M019910	13.0575	https://www.genecards.org/cgi-bin/carddisp.pl?gene=WDR35
TBX20	T-Box Transcription Factor 20	Protein Coding	41	GC07M035237	13.0497	https://www.genecards.org/cgi-bin/carddisp.pl?gene=TBX20
BLOC1S6	Biogenesis Of Lysosomal Organelles Complex 1 Subunit 6	Protein Coding	38	GC15P045588	13.0183	https://www.genecards.org/cgi-bin/carddisp.pl?gene=BLOC1S6
AGTR2	Angiotensin II Receptor Type 2	Protein Coding	42	GC0XP116170	12.9797	https://www.genecards.org/cgi-bin/carddisp.pl?gene=AGTR2
S100A4	S100 Calcium Binding Protein A4	Protein Coding	42	GC01M153543	12.9763	https://www.genecards.org/cgi-bin/carddisp.pl?gene=S100A4
HP	Haptoglobin	Protein Coding	43	GC16P072089	12.9599	https://www.genecards.org/cgi-bin/carddisp.pl?gene=HP
MIR214	MicroRNA 214	RNA Gene	21	GC01M172234	12.872	https://www.genecards.org/cgi-bin/carddisp.pl?gene=MIR214
FHIT	Fragile Histidine Triad Diadenosine Triphosphatase	Protein Coding	43	GC03M059747	12.8574	https://www.genecards.org/cgi-bin/carddisp.pl?gene=FHIT
VIP	Vasoactive Intestinal Peptide	Protein Coding	44	GC06P152750	12.8501	https://www.genecards.org/cgi-bin/carddisp.pl?gene=VIP
ARHGAP31	Rho GTPase Activating Protein 31	Protein Coding	40	GC03P119294	12.8487	https://www.genecards.org/cgi-bin/carddisp.pl?gene=ARHGAP31
PTPRC	Protein Tyrosine Phosphatase Receptor Type C	Protein Coding	49	GC01P198607	12.8144	https://www.genecards.org/cgi-bin/carddisp.pl?gene=PTPRC
BLOC1S5-TXNDC5	BLOC1S5-TXNDC5 Readthrough (NMD Candidate)	RNA Gene	19	GC06M007890	12.7838	https://www.genecards.org/cgi-bin/carddisp.pl?gene=BLOC1S5-TXNDC5
EEF1E1-BLOC1S5	EEF1E1-BLOC1S5 Readthrough (NMD Candidate)	RNA Gene	16	GC06M008019	12.7838	https://www.genecards.org/cgi-bin/carddisp.pl?gene=EEF1E1-BLOC1S5
TRPV4	Transient Receptor Potential Cation Channel Subfamily V Member 4	Protein Coding	49	GC12M109783	12.7819	https://www.genecards.org/cgi-bin/carddisp.pl?gene=TRPV4
AHI1	Abelson Helper Integration Site 1	Protein Coding	41	GC06M135283	12.7582	https://www.genecards.org/cgi-bin/carddisp.pl?gene=AHI1
DES	Desmin	Protein Coding	46	GC02P219418	12.7446	https://www.genecards.org/cgi-bin/carddisp.pl?gene=DES
DEFB1	Defensin Beta 1	Protein Coding	38	GC08M006870	12.7266	https://www.genecards.org/cgi-bin/carddisp.pl?gene=DEFB1
CLCA1	Chloride Channel Accessory 1	Protein Coding	40	GC01P086468	12.723	https://www.genecards.org/cgi-bin/carddisp.pl?gene=CLCA1
GC	GC Vitamin D Binding Protein	Protein Coding	42	GC04M071741	12.7052	https://www.genecards.org/cgi-bin/carddisp.pl?gene=GC
NOTCH2	Notch Receptor 2	Protein Coding	49	GC01M119911	12.7052	https://www.genecards.org/cgi-bin/carddisp.pl?gene=NOTCH2
NPPA	Natriuretic Peptide A	Protein Coding	45	GC01M011846	12.6746	https://www.genecards.org/cgi-bin/carddisp.pl?gene=NPPA
NOD2	Nucleotide Binding Oligomerization Domain Containing 2	Protein Coding	47	GC16P050693	12.6688	https://www.genecards.org/cgi-bin/carddisp.pl?gene=NOD2
CCR7	C-C Motif Chemokine Receptor 7	Protein Coding	44	GC17M040556	12.5918	https://www.genecards.org/cgi-bin/carddisp.pl?gene=CCR7
RBPJ	Recombination Signal Binding Protein For Immunoglobulin Kappa J Region	Protein Coding	46	GC04P026165	12.5809	https://www.genecards.org/cgi-bin/carddisp.pl?gene=RBPJ
MYH7	Myosin Heavy Chain 7	Protein Coding	46	GC14M023412	12.5791	https://www.genecards.org/cgi-bin/carddisp.pl?gene=MYH7
IFT80	Intraflagellar Transport 80	Protein Coding	36	GC03M160256	12.5717	https://www.genecards.org/cgi-bin/carddisp.pl?gene=IFT80
RSPO2	R-Spondin 2	Protein Coding	42	GC08M107899	12.5525	https://www.genecards.org/cgi-bin/carddisp.pl?gene=RSPO2
THY1	Thy-1 Cell Surface Antigen	Protein Coding	41	GC11M119417	12.5373	https://www.genecards.org/cgi-bin/carddisp.pl?gene=THY1
SRC	SRC Proto-Oncogene, Non-Receptor Tyrosine Kinase	Protein Coding	50	GC20P037344	12.5344	https://www.genecards.org/cgi-bin/carddisp.pl?gene=SRC
HYDIN	HYDIN Axonemal Central Pair Apparatus Protein	Protein Coding	37	GC16M070868	12.5281	https://www.genecards.org/cgi-bin/carddisp.pl?gene=HYDIN
TRAF3IP1	TRAF3 Interacting Protein 1	Protein Coding	38	GC02P238320	12.5186	https://www.genecards.org/cgi-bin/carddisp.pl?gene=TRAF3IP1
MYOD1	Myogenic Differentiation 1	Protein Coding	46	GC11P017741	12.5049	https://www.genecards.org/cgi-bin/carddisp.pl?gene=MYOD1
FGF10	Fibroblast Growth Factor 10	Protein Coding	45	GC05M044340	12.4938	https://www.genecards.org/cgi-bin/carddisp.pl?gene=FGF10
CCR2	C-C Motif Chemokine Receptor 2	Protein Coding	44	GC03P046356	12.4478	https://www.genecards.org/cgi-bin/carddisp.pl?gene=CCR2
IGFBP5	Insulin Like Growth Factor Binding Protein 5	Protein Coding	41	GC02M216672	12.4288	https://www.genecards.org/cgi-bin/carddisp.pl?gene=IGFBP5
DDR1	Discoidin Domain Receptor Tyrosine Kinase 1	Protein Coding	45	GC06P061153	12.4284	https://www.genecards.org/cgi-bin/carddisp.pl?gene=DDR1
MRC1	Mannose Receptor C-Type 1	Protein Coding	39	GC10P017809	12.3769	https://www.genecards.org/cgi-bin/carddisp.pl?gene=MRC1
PIEZO2	Piezo Type Mechanosensitive Ion Channel Component 2	Protein Coding	34	GC18M010670	12.3743	https://www.genecards.org/cgi-bin/carddisp.pl?gene=PIEZO2
PKD2	Polycystin 2, Transient Receptor Potential Cation Channel	Protein Coding	46	GC04P088007	12.3714	https://www.genecards.org/cgi-bin/carddisp.pl?gene=PKD2
ACTA1	Actin Alpha 1, Skeletal Muscle	Protein Coding	46	GC01M229431	12.3573	https://www.genecards.org/cgi-bin/carddisp.pl?gene=ACTA1
HSPA4	Heat Shock Protein Family A (Hsp70) Member 4	Protein Coding	41	GC05P133051	12.3475	https://www.genecards.org/cgi-bin/carddisp.pl?gene=HSPA4
LEP	Leptin	Protein Coding	46	GC07P128241	12.3452	https://www.genecards.org/cgi-bin/carddisp.pl?gene=LEP
S100A8	S100 Calcium Binding Protein A8	Protein Coding	41	GC01M153391	12.3406	https://www.genecards.org/cgi-bin/carddisp.pl?gene=S100A8
IQCB1	IQ Motif Containing B1	Protein Coding	41	GC03M121769	12.3352	https://www.genecards.org/cgi-bin/carddisp.pl?gene=IQCB1
LOXL2	Lysyl Oxidase Like 2	Protein Coding	43	GC08M023296	12.3329	https://www.genecards.org/cgi-bin/carddisp.pl?gene=LOXL2
ENPP2	Ectonucleotide Pyrophosphatase/Phosphodiesterase 2	Protein Coding	43	GC08M119556	12.3237	https://www.genecards.org/cgi-bin/carddisp.pl?gene=ENPP2
MIR34C	MicroRNA 34c	RNA Gene	21	GC11P111591	12.3041	https://www.genecards.org/cgi-bin/carddisp.pl?gene=MIR34C
F13A1	Coagulation Factor XIII A Chain	Protein Coding	45	GC06M006144	12.3015	https://www.genecards.org/cgi-bin/carddisp.pl?gene=F13A1
PLG	Plasminogen	Protein Coding	48	GC06P160702	12.2591	https://www.genecards.org/cgi-bin/carddisp.pl?gene=PLG
MEG3	Maternally Expressed 3	RNA Gene	29	GC14P107258	12.2312	https://www.genecards.org/cgi-bin/carddisp.pl?gene=MEG3
DOCK6	Dedicator Of Cytokinesis 6	Protein Coding	39	GC19M011199	12.2168	https://www.genecards.org/cgi-bin/carddisp.pl?gene=DOCK6
TSC1	TSC Complex Subunit 1	Protein Coding	46	GC09M132891	12.1902	https://www.genecards.org/cgi-bin/carddisp.pl?gene=TSC1
KIF7	Kinesin Family Member 7	Protein Coding	39	GC15M089608	12.1745	https://www.genecards.org/cgi-bin/carddisp.pl?gene=KIF7
MIR30A	MicroRNA 30a	RNA Gene	20	GC06M071403	12.1132	https://www.genecards.org/cgi-bin/carddisp.pl?gene=MIR30A
CCN4	Cellular Communication Network Factor 4	Protein Coding	30	GC08P133192	12.1036	https://www.genecards.org/cgi-bin/carddisp.pl?gene=CCN4
PDE5A	Phosphodiesterase 5A	Protein Coding	44	GC04M119494	12.069	https://www.genecards.org/cgi-bin/carddisp.pl?gene=PDE5A
SOD3	Superoxide Dismutase 3	Protein Coding	40	GC04P024798	12.0664	https://www.genecards.org/cgi-bin/carddisp.pl?gene=SOD3
HRAS	HRas Proto-Oncogene, GTPase	Protein Coding	50	GC11M001525	12.0628	https://www.genecards.org/cgi-bin/carddisp.pl?gene=HRAS
HLA-DQB1	Major Histocompatibility Complex, Class II, DQ Beta 1	Protein Coding	42	GC06M051466	12.04	https://www.genecards.org/cgi-bin/carddisp.pl?gene=HLA-DQB1
SERPINB1	Serpin Family B Member 1	Protein Coding	39	GC06M002833	12.014	https://www.genecards.org/cgi-bin/carddisp.pl?gene=SERPINB1
RAF1	Raf-1 Proto-Oncogene, Serine/Threonine Kinase	Protein Coding	53	GC03M012583	12.0125	https://www.genecards.org/cgi-bin/carddisp.pl?gene=RAF1
BMP2	Bone Morphogenetic Protein 2	Protein Coding	45	GC20P006696	12.0028	https://www.genecards.org/cgi-bin/carddisp.pl?gene=BMP2
TTN	Titin	Protein Coding	46	GC02M178525	12	https://www.genecards.org/cgi-bin/carddisp.pl?gene=TTN
MIR140	MicroRNA 140	RNA Gene	22	GC16P069934	11.9657	https://www.genecards.org/cgi-bin/carddisp.pl?gene=MIR140
KRT7	Keratin 7	Protein Coding	41	GC12P052232	11.961	https://www.genecards.org/cgi-bin/carddisp.pl?gene=KRT7
SPPL2C	Signal Peptide Peptidase Like 2C	Protein Coding	31	GC17P045844	11.9207	https://www.genecards.org/cgi-bin/carddisp.pl?gene=SPPL2C
MYH6	Myosin Heavy Chain 6	Protein Coding	45	GC14M023380	11.9018	https://www.genecards.org/cgi-bin/carddisp.pl?gene=MYH6
SNAI1	Snail Family Transcriptional Repressor 1	Protein Coding	43	GC20P049982	11.8947	https://www.genecards.org/cgi-bin/carddisp.pl?gene=SNAI1
MMP3	Matrix Metallopeptidase 3	Protein Coding	50	GC11M102835	11.8764	https://www.genecards.org/cgi-bin/carddisp.pl?gene=MMP3
CD8A	CD8a Molecule	Protein Coding	45	GC02M086784	11.8611	https://www.genecards.org/cgi-bin/carddisp.pl?gene=CD8A
SPINK1	Serine Peptidase Inhibitor Kazal Type 1	Protein Coding	42	GC05M147825	11.8275	https://www.genecards.org/cgi-bin/carddisp.pl?gene=SPINK1
GPT	Glutamic--Pyruvic Transaminase	Protein Coding	41	GC08P144502	11.8057	https://www.genecards.org/cgi-bin/carddisp.pl?gene=GPT
CD80	CD80 Molecule	Protein Coding	40	GC03M119524	11.7984	https://www.genecards.org/cgi-bin/carddisp.pl?gene=CD80
EDNRB	Endothelin Receptor Type B	Protein Coding	49	GC13M077895	11.7878	https://www.genecards.org/cgi-bin/carddisp.pl?gene=EDNRB
S100A1	S100 Calcium Binding Protein A1	Protein Coding	40	GC01P153627	11.771	https://www.genecards.org/cgi-bin/carddisp.pl?gene=S100A1
IFT43	Intraflagellar Transport 43	Protein Coding	36	GC14P075902	11.7521	https://www.genecards.org/cgi-bin/carddisp.pl?gene=IFT43
IL12A	Interleukin 12A	Protein Coding	42	GC03P159988	11.7515	https://www.genecards.org/cgi-bin/carddisp.pl?gene=IL12A
BLOC1S3	Biogenesis Of Lysosomal Organelles Complex 1 Subunit 3	Protein Coding	34	GC19P045178	11.7484	https://www.genecards.org/cgi-bin/carddisp.pl?gene=BLOC1S3
MET	MET Proto-Oncogene, Receptor Tyrosine Kinase	Protein Coding	52	GC07P116672	11.7459	https://www.genecards.org/cgi-bin/carddisp.pl?gene=MET
STAT6	Signal Transducer And Activator Of Transcription 6	Protein Coding	49	GC12M057095	11.7452	https://www.genecards.org/cgi-bin/carddisp.pl?gene=STAT6
FGFR1	Fibroblast Growth Factor Receptor 1	Protein Coding	53	GC08M038400	11.7354	https://www.genecards.org/cgi-bin/carddisp.pl?gene=FGFR1
CD36	CD36 Molecule	Protein Coding	47	GC07P080369	11.695	https://www.genecards.org/cgi-bin/carddisp.pl?gene=CD36
CALCA	Calcitonin Related Polypeptide Alpha	Protein Coding	42	GC11M014945	11.6917	https://www.genecards.org/cgi-bin/carddisp.pl?gene=CALCA
MIR126	MicroRNA 126	RNA Gene	22	GC09P136670	11.6789	https://www.genecards.org/cgi-bin/carddisp.pl?gene=MIR126
MT-CO1	Mitochondrially Encoded Cytochrome C Oxidase I	Protein Coding	33	GCMTP005906	11.6589	https://www.genecards.org/cgi-bin/carddisp.pl?gene=MT-CO1
PDGFRB	Platelet Derived Growth Factor Receptor Beta	Protein Coding	53	GC05M150113	11.6565	https://www.genecards.org/cgi-bin/carddisp.pl?gene=PDGFRB
ANKRD1	Ankyrin Repeat Domain 1	Protein Coding	41	GC10M090912	11.6564	https://www.genecards.org/cgi-bin/carddisp.pl?gene=ANKRD1
DICER1	Dicer 1, Ribonuclease III	Protein Coding	47	GC14M095086	11.6012	https://www.genecards.org/cgi-bin/carddisp.pl?gene=DICER1
IL12B	Interleukin 12B	Protein Coding	42	GC05M159314	11.5517	https://www.genecards.org/cgi-bin/carddisp.pl?gene=IL12B
GUSB	Glucuronidase Beta	Protein Coding	46	GC07M065960	11.5386	https://www.genecards.org/cgi-bin/carddisp.pl?gene=GUSB
TLR9	Toll Like Receptor 9	Protein Coding	44	GC03M052222	11.507	https://www.genecards.org/cgi-bin/carddisp.pl?gene=TLR9
MAPK1	Mitogen-Activated Protein Kinase 1	Protein Coding	51	GC22M021759	11.489	https://www.genecards.org/cgi-bin/carddisp.pl?gene=MAPK1
ADA	Adenosine Deaminase	Protein Coding	50	GC20M044620	11.4475	https://www.genecards.org/cgi-bin/carddisp.pl?gene=ADA
DZIP1L	DAZ Interacting Zinc Finger Protein 1 Like	Protein Coding	36	GC03M138061	11.4435	https://www.genecards.org/cgi-bin/carddisp.pl?gene=DZIP1L
MIR142	MicroRNA 142	RNA Gene	20	GC17M058331	11.4348	https://www.genecards.org/cgi-bin/carddisp.pl?gene=MIR142
MKKS	MKKS Centrosomal Shuttling Protein	Protein Coding	38	GC20M010424	11.4024	https://www.genecards.org/cgi-bin/carddisp.pl?gene=MKKS
TGM1	Transglutaminase 1	Protein Coding	45	GC14M024249	11.3911	https://www.genecards.org/cgi-bin/carddisp.pl?gene=TGM1
SELP	Selectin P	Protein Coding	44	GC01M169558	11.3661	https://www.genecards.org/cgi-bin/carddisp.pl?gene=SELP
ZFPM2-AS1	ZFPM2 Antisense RNA 1	RNA Gene	14	GC08M105546	11.3638	https://www.genecards.org/cgi-bin/carddisp.pl?gene=ZFPM2-AS1
ACTB	Actin Beta	Protein Coding	48	GC07M005527	11.349	https://www.genecards.org/cgi-bin/carddisp.pl?gene=ACTB
PTPN22	Protein Tyrosine Phosphatase Non-Receptor Type 22	Protein Coding	46	GC01M113813	11.3403	https://www.genecards.org/cgi-bin/carddisp.pl?gene=PTPN22
IL12RB1	Interleukin 12 Receptor Subunit Beta 1	Protein Coding	43	GC19M018058	11.2884	https://www.genecards.org/cgi-bin/carddisp.pl?gene=IL12RB1
NRAS	NRAS Proto-Oncogene, GTPase	Protein Coding	48	GC01M114704	11.2841	https://www.genecards.org/cgi-bin/carddisp.pl?gene=NRAS
IFT122	Intraflagellar Transport 122	Protein Coding	38	GC03P129440	11.2773	https://www.genecards.org/cgi-bin/carddisp.pl?gene=IFT122
NFKB1	Nuclear Factor Kappa B Subunit 1	Protein Coding	51	GC04P102501	11.2508	https://www.genecards.org/cgi-bin/carddisp.pl?gene=NFKB1
CCR5	C-C Motif Chemokine Receptor 5	Protein Coding	45	GC03P046383	11.1935	https://www.genecards.org/cgi-bin/carddisp.pl?gene=CCR5
EPO	Erythropoietin	Protein Coding	40	GC07P100720	11.1566	https://www.genecards.org/cgi-bin/carddisp.pl?gene=EPO
PDE4A	Phosphodiesterase 4A	Protein Coding	44	GC19P010416	11.1363	https://www.genecards.org/cgi-bin/carddisp.pl?gene=PDE4A
CXCL2	C-X-C Motif Chemokine Ligand 2	Protein Coding	39	GC04M074097	11.1348	https://www.genecards.org/cgi-bin/carddisp.pl?gene=CXCL2
S100A9	S100 Calcium Binding Protein A9	Protein Coding	41	GC01P153357	11.1243	https://www.genecards.org/cgi-bin/carddisp.pl?gene=S100A9
MIR29A	MicroRNA 29a	RNA Gene	22	GC07M130876	11.1005	https://www.genecards.org/cgi-bin/carddisp.pl?gene=MIR29A
AFF4	AF4/FMR2 Family Member 4	Protein Coding	41	GC05M132875	11.0795	https://www.genecards.org/cgi-bin/carddisp.pl?gene=AFF4
CYP1A1	Cytochrome P450 Family 1 Subfamily A Member 1	Protein Coding	46	GC15M074719	11.0623	https://www.genecards.org/cgi-bin/carddisp.pl?gene=CYP1A1
GJB2	Gap Junction Protein Beta 2	Protein Coding	46	GC13M020187	11.0308	https://www.genecards.org/cgi-bin/carddisp.pl?gene=GJB2
SLC6A4	Solute Carrier Family 6 Member 4	Protein Coding	47	GC17M030194	10.9956	https://www.genecards.org/cgi-bin/carddisp.pl?gene=SLC6A4
CTSG	Cathepsin G	Protein Coding	44	GC14M024573	10.9947	https://www.genecards.org/cgi-bin/carddisp.pl?gene=CTSG
KRT8	Keratin 8	Protein Coding	46	GC12M052897	10.9748	https://www.genecards.org/cgi-bin/carddisp.pl?gene=KRT8
DCDC2	Doublecortin Domain Containing 2	Protein Coding	38	GC06M024171	10.9694	https://www.genecards.org/cgi-bin/carddisp.pl?gene=DCDC2
HDAC2	Histone Deacetylase 2	Protein Coding	50	GC06M113933	10.9409	https://www.genecards.org/cgi-bin/carddisp.pl?gene=HDAC2
NR1H4	Nuclear Receptor Subfamily 1 Group H Member 4	Protein Coding	48	GC12P100473	10.9066	https://www.genecards.org/cgi-bin/carddisp.pl?gene=NR1H4
HSPG2	Heparan Sulfate Proteoglycan 2	Protein Coding	45	GC01M021822	10.8877	https://www.genecards.org/cgi-bin/carddisp.pl?gene=HSPG2
MUSK	Muscle Associated Receptor Tyrosine Kinase	Protein Coding	46	GC09P110668	10.8753	https://www.genecards.org/cgi-bin/carddisp.pl?gene=MUSK
GATA2	GATA Binding Protein 2	Protein Coding	47	GC03M128479	10.87	https://www.genecards.org/cgi-bin/carddisp.pl?gene=GATA2
PRSS1	Serine Protease 1	Protein Coding	45	GC07P146383	10.8518	https://www.genecards.org/cgi-bin/carddisp.pl?gene=PRSS1
CEP120	Centrosomal Protein 120	Protein Coding	39	GC05M123344	10.8473	https://www.genecards.org/cgi-bin/carddisp.pl?gene=CEP120
NAT2	N-Acetyltransferase 2	Protein Coding	42	GC08P018391	10.8066	https://www.genecards.org/cgi-bin/carddisp.pl?gene=NAT2
NLRP3	NLR Family Pyrin Domain Containing 3	Protein Coding	46	GC01P247415	10.8043	https://www.genecards.org/cgi-bin/carddisp.pl?gene=NLRP3
SETBP1	SET Binding Protein 1	Protein Coding	40	GC18P044680	10.79	https://www.genecards.org/cgi-bin/carddisp.pl?gene=SETBP1
FARSB	Phenylalanyl-TRNA Synthetase Subunit Beta	Protein Coding	42	GC02M222570	10.7734	https://www.genecards.org/cgi-bin/carddisp.pl?gene=FARSB
SCN5A	Sodium Voltage-Gated Channel Alpha Subunit 5	Protein Coding	49	GC03M038549	10.7627	https://www.genecards.org/cgi-bin/carddisp.pl?gene=SCN5A
RAPSN	Receptor Associated Protein Of The Synapse	Protein Coding	42	GC11M073863	10.712	https://www.genecards.org/cgi-bin/carddisp.pl?gene=RAPSN
STAT5B	Signal Transducer And Activator Of Transcription 5B	Protein Coding	48	GC17M042199	10.703	https://www.genecards.org/cgi-bin/carddisp.pl?gene=STAT5B
BBS10	Bardet-Biedl Syndrome 10	Protein Coding	40	GC12M076344	10.6655	https://www.genecards.org/cgi-bin/carddisp.pl?gene=BBS10
MAPK14	Mitogen-Activated Protein Kinase 14	Protein Coding	50	GC06P061307	10.6355	https://www.genecards.org/cgi-bin/carddisp.pl?gene=MAPK14
DNAH5	Dynein Axonemal Heavy Chain 5	Protein Coding	40	GC05M013693	10.6262	https://www.genecards.org/cgi-bin/carddisp.pl?gene=DNAH5
FLNC	Filamin C	Protein Coding	44	GC07P128830	10.625	https://www.genecards.org/cgi-bin/carddisp.pl?gene=FLNC
KIAA0586	KIAA0586	Protein Coding	34	GC14P058427	10.6159	https://www.genecards.org/cgi-bin/carddisp.pl?gene=KIAA0586
BMP4	Bone Morphogenetic Protein 4	Protein Coding	48	GC14M053949	10.5462	https://www.genecards.org/cgi-bin/carddisp.pl?gene=BMP4
IL17F	Interleukin 17F	Protein Coding	40	GC06M053396	10.5335	https://www.genecards.org/cgi-bin/carddisp.pl?gene=IL17F
ATM	ATM Serine/Threonine Kinase	Protein Coding	52	GC11P108222	10.5157	https://www.genecards.org/cgi-bin/carddisp.pl?gene=ATM
EOGT	EGF Domain Specific O-Linked N-Acetylglucosamine Transferase	Protein Coding	37	GC03M068975	10.5021	https://www.genecards.org/cgi-bin/carddisp.pl?gene=EOGT
SOD1	Superoxide Dismutase 1	Protein Coding	50	GC21P031659	10.4988	https://www.genecards.org/cgi-bin/carddisp.pl?gene=SOD1
SIGLEC5	Sialic Acid Binding Ig Like Lectin 5	Protein Coding	37	GC19M052460	10.485	https://www.genecards.org/cgi-bin/carddisp.pl?gene=SIGLEC5
VDR	Vitamin D Receptor	Protein Coding	50	GC12M047841	10.48	https://www.genecards.org/cgi-bin/carddisp.pl?gene=VDR
KDR	Kinase Insert Domain Receptor	Protein Coding	52	GC04M055078	10.4704	https://www.genecards.org/cgi-bin/carddisp.pl?gene=KDR
GAPDH	Glyceraldehyde-3-Phosphate Dehydrogenase	Protein Coding	47	GC12P014190	10.4689	https://www.genecards.org/cgi-bin/carddisp.pl?gene=GAPDH
LIPA	Lipase A, Lysosomal Acid Type	Protein Coding	47	GC10M089213	10.4142	https://www.genecards.org/cgi-bin/carddisp.pl?gene=LIPA
ADM	Adrenomedullin	Protein Coding	44	GC11P010304	10.4095	https://www.genecards.org/cgi-bin/carddisp.pl?gene=ADM
CCDC65	Coiled-Coil Domain Containing 65	Protein Coding	34	GC12P048904	10.4055	https://www.genecards.org/cgi-bin/carddisp.pl?gene=CCDC65
ZIC3	Zic Family Member 3	Protein Coding	46	GC0XP137566	10.4043	https://www.genecards.org/cgi-bin/carddisp.pl?gene=ZIC3
SLC9A3R1	SLC9A3 Regulator 1	Protein Coding	45	GC17P074749	10.3863	https://www.genecards.org/cgi-bin/carddisp.pl?gene=SLC9A3R1
SDCCAG8	SHH Signaling And Ciliogenesis Regulator SDCCAG8	Protein Coding	41	GC01P243255	10.3683	https://www.genecards.org/cgi-bin/carddisp.pl?gene=SDCCAG8
TMEM107	Transmembrane Protein 107	Protein Coding	36	GC17M009470	10.3543	https://www.genecards.org/cgi-bin/carddisp.pl?gene=TMEM107
CLCN5	Chloride Voltage-Gated Channel 5	Protein Coding	42	GC0XP049922	10.3526	https://www.genecards.org/cgi-bin/carddisp.pl?gene=CLCN5
NF2	Neurofibromin 2	Protein Coding	48	GC22P029603	10.3439	https://www.genecards.org/cgi-bin/carddisp.pl?gene=NF2
RBP4	Retinol Binding Protein 4	Protein Coding	43	GC10M093591	10.3223	https://www.genecards.org/cgi-bin/carddisp.pl?gene=RBP4
IGFBP3	Insulin Like Growth Factor Binding Protein 3	Protein Coding	44	GC07M045912	10.322	https://www.genecards.org/cgi-bin/carddisp.pl?gene=IGFBP3
TERF1	Telomeric Repeat Binding Factor 1	Protein Coding	41	GC08P073003	10.2876	https://www.genecards.org/cgi-bin/carddisp.pl?gene=TERF1
RET	Ret Proto-Oncogene	Protein Coding	52	GC10P043081	10.2723	https://www.genecards.org/cgi-bin/carddisp.pl?gene=RET
SUFU	SUFU Negative Regulator Of Hedgehog Signaling	Protein Coding	42	GC10P102503	10.2546	https://www.genecards.org/cgi-bin/carddisp.pl?gene=SUFU
RPGRIP1	RPGR Interacting Protein 1	Protein Coding	38	GC14P027371	10.2222	https://www.genecards.org/cgi-bin/carddisp.pl?gene=RPGRIP1
MYO5B	Myosin VB	Protein Coding	44	GC18M049822	10.2135	https://www.genecards.org/cgi-bin/carddisp.pl?gene=MYO5B
PRKG1	Protein Kinase CGMP-Dependent 1	Protein Coding	50	GC10P050991	10.2125	https://www.genecards.org/cgi-bin/carddisp.pl?gene=PRKG1
INSL6	Insulin Like 6	Protein Coding	34	GC09M004991	10.1882	https://www.genecards.org/cgi-bin/carddisp.pl?gene=INSL6
HSP90AA1	Heat Shock Protein 90 Alpha Family Class A Member 1	Protein Coding	46	GC14M102080	10.1849	https://www.genecards.org/cgi-bin/carddisp.pl?gene=HSP90AA1
LOC106627981	GBA Recombination Region	Biological Region	2	GC01P155233	10.1832	https://www.genecards.org/cgi-bin/carddisp.pl?gene=LOC106627981
GJA5	Gap Junction Protein Alpha 5	Protein Coding	45	GC01M147756	10.1581	https://www.genecards.org/cgi-bin/carddisp.pl?gene=GJA5
ANXA5	Annexin A5	Protein Coding	45	GC04M121667	10.1481	https://www.genecards.org/cgi-bin/carddisp.pl?gene=ANXA5
VIM	Vimentin	Protein Coding	49	GC10P017227	10.1445	https://www.genecards.org/cgi-bin/carddisp.pl?gene=VIM
HLA-A	Major Histocompatibility Complex, Class I, A	Protein Coding	46	GC06P061131	10.1299	https://www.genecards.org/cgi-bin/carddisp.pl?gene=HLA-A
SH2B3	SH2B Adaptor Protein 3	Protein Coding	46	GC12P111405	10.107	https://www.genecards.org/cgi-bin/carddisp.pl?gene=SH2B3
MT-CO3	Mitochondrially Encoded Cytochrome C Oxidase III	Protein Coding	31	GCMTP009209	10.081	https://www.genecards.org/cgi-bin/carddisp.pl?gene=MT-CO3
HAMP	Hepcidin Antimicrobial Peptide	Protein Coding	44	GC19P042456	10.0545	https://www.genecards.org/cgi-bin/carddisp.pl?gene=HAMP
EVC2	EvC Ciliary Complex Subunit 2	Protein Coding	38	GC04M005534	10.0456	https://www.genecards.org/cgi-bin/carddisp.pl?gene=EVC2
MPI	Mannose Phosphate Isomerase	Protein Coding	43	GC15P074890	10.008	https://www.genecards.org/cgi-bin/carddisp.pl?gene=MPI
FOXP1	Forkhead Box P1	Protein Coding	45	GC03M070926	10.0038	https://www.genecards.org/cgi-bin/carddisp.pl?gene=FOXP1
BMPR1B	Bone Morphogenetic Protein Receptor Type 1B	Protein Coding	49	GC04P094757	9.98514	https://www.genecards.org/cgi-bin/carddisp.pl?gene=BMPR1B
ABCB1	ATP Binding Cassette Subfamily B Member 1	Protein Coding	50	GC07M087504	9.96196	https://www.genecards.org/cgi-bin/carddisp.pl?gene=ABCB1
ATP4A	ATPase H+/K+ Transporting Subunit Alpha	Protein Coding	41	GC19M051784	9.9541	https://www.genecards.org/cgi-bin/carddisp.pl?gene=ATP4A
PLAU	Plasminogen Activator, Urokinase	Protein Coding	50	GC10P073909	9.94738	https://www.genecards.org/cgi-bin/carddisp.pl?gene=PLAU
MIR34A	MicroRNA 34a	RNA Gene	22	GC01M009151	9.90045	https://www.genecards.org/cgi-bin/carddisp.pl?gene=MIR34A
SHH	Sonic Hedgehog Signaling Molecule	Protein Coding	48	GC07M155799	9.861	https://www.genecards.org/cgi-bin/carddisp.pl?gene=SHH
MIR338	MicroRNA 338	RNA Gene	17	GC17M081126	9.82789	https://www.genecards.org/cgi-bin/carddisp.pl?gene=MIR338
LZTR1	Leucine Zipper Like Transcription Regulator 1	Protein Coding	42	GC22P028085	9.80798	https://www.genecards.org/cgi-bin/carddisp.pl?gene=LZTR1
ADIPOQ	Adiponectin, C1Q And Collagen Domain Containing	Protein Coding	44	GC03P186842	9.79772	https://www.genecards.org/cgi-bin/carddisp.pl?gene=ADIPOQ
PI3	Peptidase Inhibitor 3	Protein Coding	38	GC20P045174	9.77265	https://www.genecards.org/cgi-bin/carddisp.pl?gene=PI3
NPHP3-ACAD11	NPHP3-ACAD11 Readthrough (NMD Candidate)	RNA Gene	13	GC03M132558	9.76465	https://www.genecards.org/cgi-bin/carddisp.pl?gene=NPHP3-ACAD11
IFNGR1	Interferon Gamma Receptor 1	Protein Coding	48	GC06M137197	9.76319	https://www.genecards.org/cgi-bin/carddisp.pl?gene=IFNGR1
CREB1	CAMP Responsive Element Binding Protein 1	Protein Coding	48	GC02P207529	9.70574	https://www.genecards.org/cgi-bin/carddisp.pl?gene=CREB1
LTA	Lymphotoxin Alpha	Protein Coding	41	GC06P061168	9.70399	https://www.genecards.org/cgi-bin/carddisp.pl?gene=LTA
KIT	KIT Proto-Oncogene, Receptor Tyrosine Kinase	Protein Coding	51	GC04P054657	9.68829	https://www.genecards.org/cgi-bin/carddisp.pl?gene=KIT
MIR200B	MicroRNA 200b	RNA Gene	21	GC01P001167	9.68203	https://www.genecards.org/cgi-bin/carddisp.pl?gene=MIR200B
C3	Complement C3	Protein Coding	46	GC19M006677	9.68006	https://www.genecards.org/cgi-bin/carddisp.pl?gene=C3
GLIS3	GLIS Family Zinc Finger 3	Protein Coding	38	GC09M003816	9.66223	https://www.genecards.org/cgi-bin/carddisp.pl?gene=GLIS3
WT1	WT1 Transcription Factor	Protein Coding	48	GC11M032365	9.65069	https://www.genecards.org/cgi-bin/carddisp.pl?gene=WT1
PROS1	Protein S	Protein Coding	46	GC03M093873	9.64139	https://www.genecards.org/cgi-bin/carddisp.pl?gene=PROS1
STING1	Stimulator Of Interferon Response CGAMP Interactor 1	Protein Coding	33	GC05M139476	9.63742	https://www.genecards.org/cgi-bin/carddisp.pl?gene=STING1
C12orf29	Chromosome 12 Open Reading Frame 29	Protein Coding	32	GC12P088033	9.61905	https://www.genecards.org/cgi-bin/carddisp.pl?gene=C12orf29
MT-CO2	Mitochondrially Encoded Cytochrome C Oxidase II	Protein Coding	33	GCMTP007587	9.59176	https://www.genecards.org/cgi-bin/carddisp.pl?gene=MT-CO2
MIR708	MicroRNA 708	RNA Gene	18	GC11M079402	9.56787	https://www.genecards.org/cgi-bin/carddisp.pl?gene=MIR708
ATP8B1	ATPase Phospholipid Transporting 8B1	Protein Coding	39	GC18M057646	9.52596	https://www.genecards.org/cgi-bin/carddisp.pl?gene=ATP8B1
HSPB1	Heat Shock Protein Family B (Small) Member 1	Protein Coding	50	GC07P076302	9.52412	https://www.genecards.org/cgi-bin/carddisp.pl?gene=HSPB1
APOE	Apolipoprotein E	Protein Coding	49	GC19P044906	9.50242	https://www.genecards.org/cgi-bin/carddisp.pl?gene=APOE
BMPR1A	Bone Morphogenetic Protein Receptor Type 1A	Protein Coding	49	GC10P086819	9.4685	https://www.genecards.org/cgi-bin/carddisp.pl?gene=BMPR1A
LAMA3	Laminin Subunit Alpha 3	Protein Coding	44	GC18P023689	9.44367	https://www.genecards.org/cgi-bin/carddisp.pl?gene=LAMA3
SEC61A1	SEC61 Translocon Subunit Alpha 1	Protein Coding	41	GC03P128051	9.43294	https://www.genecards.org/cgi-bin/carddisp.pl?gene=SEC61A1
PTX3	Pentraxin 3	Protein Coding	41	GC03P157436	9.41803	https://www.genecards.org/cgi-bin/carddisp.pl?gene=PTX3
MIR223	MicroRNA 223	RNA Gene	21	GC0XP066018	9.41779	https://www.genecards.org/cgi-bin/carddisp.pl?gene=MIR223
MIR221	MicroRNA 221	RNA Gene	21	GC0XM045746	9.40286	https://www.genecards.org/cgi-bin/carddisp.pl?gene=MIR221
NFU1	NFU1 Iron-Sulfur Cluster Scaffold	Protein Coding	41	GC02M069395	9.36729	https://www.genecards.org/cgi-bin/carddisp.pl?gene=NFU1
STAT4	Signal Transducer And Activator Of Transcription 4	Protein Coding	46	GC02M191029	9.34165	https://www.genecards.org/cgi-bin/carddisp.pl?gene=STAT4
AQP5	Aquaporin 5	Protein Coding	45	GC12P049961	9.34039	https://www.genecards.org/cgi-bin/carddisp.pl?gene=AQP5
ASCC1	Activating Signal Cointegrator 1 Complex Subunit 1	Protein Coding	40	GC10M072096	9.33793	https://www.genecards.org/cgi-bin/carddisp.pl?gene=ASCC1
NOS1	Nitric Oxide Synthase 1	Protein Coding	49	GC12M117208	9.33718	https://www.genecards.org/cgi-bin/carddisp.pl?gene=NOS1
MIR145	MicroRNA 145	RNA Gene	22	GC05P149430	9.31351	https://www.genecards.org/cgi-bin/carddisp.pl?gene=MIR145
CDKN3	Cyclin Dependent Kinase Inhibitor 3	Protein Coding	41	GC14P054398	9.29099	https://www.genecards.org/cgi-bin/carddisp.pl?gene=CDKN3
OAS1	2'-5'-Oligoadenylate Synthetase 1	Protein Coding	44	GC12P112918	9.28365	https://www.genecards.org/cgi-bin/carddisp.pl?gene=OAS1
NEK1	NIMA Related Kinase 1	Protein Coding	42	GC04M169393	9.27386	https://www.genecards.org/cgi-bin/carddisp.pl?gene=NEK1
TMEM138	Transmembrane Protein 138	Protein Coding	36	GC11P061362	9.26423	https://www.genecards.org/cgi-bin/carddisp.pl?gene=TMEM138
VPS45	Vacuolar Protein Sorting 45 Homolog	Protein Coding	39	GC01P150068	9.26253	https://www.genecards.org/cgi-bin/carddisp.pl?gene=VPS45
SOD2	Superoxide Dismutase 2	Protein Coding	49	GC06M159669	9.25753	https://www.genecards.org/cgi-bin/carddisp.pl?gene=SOD2
DNAJB1	DnaJ Heat Shock Protein Family (Hsp40) Member B1	Protein Coding	42	GC19M014514	9.24375	https://www.genecards.org/cgi-bin/carddisp.pl?gene=DNAJB1
DMBT1	Deleted In Malignant Brain Tumors 1	Protein Coding	39	GC10P122560	9.22751	https://www.genecards.org/cgi-bin/carddisp.pl?gene=DMBT1
ARSB	Arylsulfatase B	Protein Coding	43	GC05M078777	9.21923	https://www.genecards.org/cgi-bin/carddisp.pl?gene=ARSB
RCBTB1	RCC1 And BTB Domain Containing Protein 1	Protein Coding	39	GC13M049531	9.2167	https://www.genecards.org/cgi-bin/carddisp.pl?gene=RCBTB1
DNAH8	Dynein Axonemal Heavy Chain 8	Protein Coding	37	GC06P061334	9.21542	https://www.genecards.org/cgi-bin/carddisp.pl?gene=DNAH8
TLR5	Toll Like Receptor 5	Protein Coding	46	GC01M223275	9.19366	https://www.genecards.org/cgi-bin/carddisp.pl?gene=TLR5
BBS1	Bardet-Biedl Syndrome 1	Protein Coding	37	GC11P067225	9.15742	https://www.genecards.org/cgi-bin/carddisp.pl?gene=BBS1
MTOR	Mechanistic Target Of Rapamycin Kinase	Protein Coding	53	GC01M011106	9.12179	https://www.genecards.org/cgi-bin/carddisp.pl?gene=MTOR
ARL13B	ADP Ribosylation Factor Like GTPase 13B	Protein Coding	37	GC03P093980	9.10208	https://www.genecards.org/cgi-bin/carddisp.pl?gene=ARL13B
CCR3	C-C Motif Chemokine Receptor 3	Protein Coding	46	GC03P046163	9.08724	https://www.genecards.org/cgi-bin/carddisp.pl?gene=CCR3
ADSS1	Adenylosuccinate Synthase 1	Protein Coding	35	GC14P107033	9.08444	https://www.genecards.org/cgi-bin/carddisp.pl?gene=ADSS1
KCNQ1	Potassium Voltage-Gated Channel Subfamily Q Member 1	Protein Coding	49	GC11P002444	9.06054	https://www.genecards.org/cgi-bin/carddisp.pl?gene=KCNQ1
MIR155	MicroRNA 155	RNA Gene	19	GC21P025573	9.0444	https://www.genecards.org/cgi-bin/carddisp.pl?gene=MIR155
ANGPT1	Angiopoietin 1	Protein Coding	45	GC08M107246	9.03553	https://www.genecards.org/cgi-bin/carddisp.pl?gene=ANGPT1
COPA	COPI Coat Complex Subunit Alpha	Protein Coding	41	GC01M160288	9.0237	https://www.genecards.org/cgi-bin/carddisp.pl?gene=COPA
MED13L	Mediator Complex Subunit 13L	Protein Coding	38	GC12M115953	8.99625	https://www.genecards.org/cgi-bin/carddisp.pl?gene=MED13L
CCND1	Cyclin D1	Protein Coding	51	GC11P069641	8.95776	https://www.genecards.org/cgi-bin/carddisp.pl?gene=CCND1
MIR125A	MicroRNA 125a	RNA Gene	22	GC19P051720	8.94593	https://www.genecards.org/cgi-bin/carddisp.pl?gene=MIR125A
MIR409	MicroRNA 409	RNA Gene	18	GC14P107285	8.93363	https://www.genecards.org/cgi-bin/carddisp.pl?gene=MIR409
CSF1	Colony Stimulating Factor 1	Protein Coding	42	GC01P109911	8.9292	https://www.genecards.org/cgi-bin/carddisp.pl?gene=CSF1
KIAA0319L	KIAA0319 Like	Protein Coding	36	GC01M035433	8.92165	https://www.genecards.org/cgi-bin/carddisp.pl?gene=KIAA0319L
CTC1	CST Telomere Replication Complex Component 1	Protein Coding	34	GC17M009478	8.91557	https://www.genecards.org/cgi-bin/carddisp.pl?gene=CTC1
SOS2	SOS Ras/Rho Guanine Nucleotide Exchange Factor 2	Protein Coding	45	GC14M050117	8.90465	https://www.genecards.org/cgi-bin/carddisp.pl?gene=SOS2
RHOA	Ras Homolog Family Member A	Protein Coding	46	GC03M049359	8.90208	https://www.genecards.org/cgi-bin/carddisp.pl?gene=RHOA
TTC21B-AS1	TTC21B Antisense RNA 1	RNA Gene	13	GC02P165933	8.8925	https://www.genecards.org/cgi-bin/carddisp.pl?gene=TTC21B-AS1
PSMD12	Proteasome 26S Subunit, Non-ATPase 12	Protein Coding	42	GC17M067337	8.89026	https://www.genecards.org/cgi-bin/carddisp.pl?gene=PSMD12
CAMP	Cathelicidin Antimicrobial Peptide	Protein Coding	40	GC03P048408	8.88629	https://www.genecards.org/cgi-bin/carddisp.pl?gene=CAMP
LCN2	Lipocalin 2	Protein Coding	42	GC09P128149	8.87978	https://www.genecards.org/cgi-bin/carddisp.pl?gene=LCN2
DYNC2I1	Dynein 2 Intermediate Chain 1	Protein Coding	29	GC07P158839	8.87049	https://www.genecards.org/cgi-bin/carddisp.pl?gene=DYNC2I1
CD40	CD40 Molecule	Protein Coding	46	GC20P046118	8.85826	https://www.genecards.org/cgi-bin/carddisp.pl?gene=CD40
SMAD1	SMAD Family Member 1	Protein Coding	43	GC04P145481	8.83914	https://www.genecards.org/cgi-bin/carddisp.pl?gene=SMAD1
USB1	U6 SnRNA Biogenesis Phosphodiesterase 1	Protein Coding	36	GC16P057999	8.83525	https://www.genecards.org/cgi-bin/carddisp.pl?gene=USB1
SLC7A7	Solute Carrier Family 7 Member 7	Protein Coding	45	GC14M022773	8.83267	https://www.genecards.org/cgi-bin/carddisp.pl?gene=SLC7A7
C12orf60	Chromosome 12 Open Reading Frame 60	Protein Coding	30	GC12P014991	8.81385	https://www.genecards.org/cgi-bin/carddisp.pl?gene=C12orf60
ABCC1	ATP Binding Cassette Subfamily C Member 1	Protein Coding	48	GC16P015949	8.81285	https://www.genecards.org/cgi-bin/carddisp.pl?gene=ABCC1
TXNDC15	Thioredoxin Domain Containing 15	Protein Coding	36	GC05P134873	8.81216	https://www.genecards.org/cgi-bin/carddisp.pl?gene=TXNDC15
LBP	Lipopolysaccharide Binding Protein	Protein Coding	42	GC20P038346	8.79948	https://www.genecards.org/cgi-bin/carddisp.pl?gene=LBP
DNASE1	Deoxyribonuclease 1	Protein Coding	41	GC16P003611	8.7797	https://www.genecards.org/cgi-bin/carddisp.pl?gene=DNASE1
EPX	Eosinophil Peroxidase	Protein Coding	42	GC17P058192	8.76254	https://www.genecards.org/cgi-bin/carddisp.pl?gene=EPX
BPIFA1	BPI Fold Containing Family A Member 1	Protein Coding	36	GC20P033235	8.7561	https://www.genecards.org/cgi-bin/carddisp.pl?gene=BPIFA1
NPM1	Nucleophosmin 1	Protein Coding	48	GC05P171387	8.73922	https://www.genecards.org/cgi-bin/carddisp.pl?gene=NPM1
ATF6	Activating Transcription Factor 6	Protein Coding	46	GC01P161766	8.73388	https://www.genecards.org/cgi-bin/carddisp.pl?gene=ATF6
ANO1	Anoctamin 1	Protein Coding	40	GC11P069986	8.73366	https://www.genecards.org/cgi-bin/carddisp.pl?gene=ANO1
NFE2L2	Nuclear Factor, Erythroid 2 Like 2	Protein Coding	48	GC02M177227	8.72609	https://www.genecards.org/cgi-bin/carddisp.pl?gene=NFE2L2
MAPK8	Mitogen-Activated Protein Kinase 8	Protein Coding	49	GC10P048306	8.71242	https://www.genecards.org/cgi-bin/carddisp.pl?gene=MAPK8
IFNA1	Interferon Alpha 1	Protein Coding	38	GC09P021543	8.71041	https://www.genecards.org/cgi-bin/carddisp.pl?gene=IFNA1
CHAT	Choline O-Acetyltransferase	Protein Coding	46	GC10P049609	8.707	https://www.genecards.org/cgi-bin/carddisp.pl?gene=CHAT
LPL	Lipoprotein Lipase	Protein Coding	48	GC08P019901	8.7061	https://www.genecards.org/cgi-bin/carddisp.pl?gene=LPL
MIR144	MicroRNA 144	RNA Gene	18	GC17M031869	8.70376	https://www.genecards.org/cgi-bin/carddisp.pl?gene=MIR144
F10	Coagulation Factor X	Protein Coding	48	GC13P113122	8.68451	https://www.genecards.org/cgi-bin/carddisp.pl?gene=F10
CASP8	Caspase 8	Protein Coding	51	GC02P201233	8.67583	https://www.genecards.org/cgi-bin/carddisp.pl?gene=CASP8
HLA-DPA1	Major Histocompatibility Complex, Class II, DP Alpha 1	Protein Coding	40	GC06M033064	8.65915	https://www.genecards.org/cgi-bin/carddisp.pl?gene=HLA-DPA1
CLEC7A	C-Type Lectin Domain Containing 7A	Protein Coding	44	GC12M016934	8.65868	https://www.genecards.org/cgi-bin/carddisp.pl?gene=CLEC7A
THBS1	Thrombospondin 1	Protein Coding	44	GC15P039581	8.62319	https://www.genecards.org/cgi-bin/carddisp.pl?gene=THBS1
HSPA5	Heat Shock Protein Family A (Hsp70) Member 5	Protein Coding	46	GC09M125234	8.59993	https://www.genecards.org/cgi-bin/carddisp.pl?gene=HSPA5
PRKCA	Protein Kinase C Alpha	Protein Coding	50	GC17P066302	8.59839	https://www.genecards.org/cgi-bin/carddisp.pl?gene=PRKCA
CEP41	Centrosomal Protein 41	Protein Coding	38	GC07M130393	8.5976	https://www.genecards.org/cgi-bin/carddisp.pl?gene=CEP41
TIMP2	TIMP Metallopeptidase Inhibitor 2	Protein Coding	42	GC17M078852	8.59573	https://www.genecards.org/cgi-bin/carddisp.pl?gene=TIMP2
HSPD1	Heat Shock Protein Family D (Hsp60) Member 1	Protein Coding	46	GC02M197486	8.59373	https://www.genecards.org/cgi-bin/carddisp.pl?gene=HSPD1
ABCC9	ATP Binding Cassette Subfamily C Member 9	Protein Coding	44	GC12M021797	8.59194	https://www.genecards.org/cgi-bin/carddisp.pl?gene=ABCC9
GZMB	Granzyme B	Protein Coding	45	GC14M024630	8.58721	https://www.genecards.org/cgi-bin/carddisp.pl?gene=GZMB
APEX1	Apurinic/Apyrimidinic Endodeoxyribonuclease 1	Protein Coding	44	GC14P020455	8.58159	https://www.genecards.org/cgi-bin/carddisp.pl?gene=APEX1
ADCY10	Adenylate Cyclase 10	Protein Coding	44	GC01M167809	8.56524	https://www.genecards.org/cgi-bin/carddisp.pl?gene=ADCY10
AP3D1	Adaptor Related Protein Complex 3 Subunit Delta 1	Protein Coding	39	GC19M002710	8.56499	https://www.genecards.org/cgi-bin/carddisp.pl?gene=AP3D1
HLA-DQA1	Major Histocompatibility Complex, Class II, DQ Alpha 1	Protein Coding	42	GC06P061200	8.55953	https://www.genecards.org/cgi-bin/carddisp.pl?gene=HLA-DQA1
GGT1	Gamma-Glutamyltransferase 1	Protein Coding	47	GC22P024583	8.55851	https://www.genecards.org/cgi-bin/carddisp.pl?gene=GGT1
TLL1	Tolloid Like 1	Protein Coding	42	GC04P165873	8.54967	https://www.genecards.org/cgi-bin/carddisp.pl?gene=TLL1
TF	Transferrin	Protein Coding	48	GC03P133666	8.54165	https://www.genecards.org/cgi-bin/carddisp.pl?gene=TF
TMEM218	Transmembrane Protein 218	Protein Coding	31	GC11M125094	8.5388	https://www.genecards.org/cgi-bin/carddisp.pl?gene=TMEM218
SLC34A1	Solute Carrier Family 34 Member 1	Protein Coding	44	GC05P177381	8.5341	https://www.genecards.org/cgi-bin/carddisp.pl?gene=SLC34A1
BGLAP	Bone Gamma-Carboxyglutamate Protein	Protein Coding	40	GC01P156242	8.50617	https://www.genecards.org/cgi-bin/carddisp.pl?gene=BGLAP
MYBPC3	Myosin Binding Protein C3	Protein Coding	45	GC11M073848	8.50461	https://www.genecards.org/cgi-bin/carddisp.pl?gene=MYBPC3
ANXA2	Annexin A2	Protein Coding	47	GC15M060347	8.48705	https://www.genecards.org/cgi-bin/carddisp.pl?gene=ANXA2
NEK9	NIMA Related Kinase 9	Protein Coding	45	GC14M075079	8.48347	https://www.genecards.org/cgi-bin/carddisp.pl?gene=NEK9
CD40LG	CD40 Ligand	Protein Coding	46	GC0XP136649	8.4443	https://www.genecards.org/cgi-bin/carddisp.pl?gene=CD40LG
CEP83	Centrosomal Protein 83	Protein Coding	35	GC12M094265	8.43882	https://www.genecards.org/cgi-bin/carddisp.pl?gene=CEP83
GLA	Galactosidase Alpha	Protein Coding	47	GC0XM101393	8.42771	https://www.genecards.org/cgi-bin/carddisp.pl?gene=GLA
MYO5A	Myosin VA	Protein Coding	44	GC15M071118	8.42419	https://www.genecards.org/cgi-bin/carddisp.pl?gene=MYO5A
TGM2	Transglutaminase 2	Protein Coding	46	GC20M038127	8.41927	https://www.genecards.org/cgi-bin/carddisp.pl?gene=TGM2
HTR2A	5-Hydroxytryptamine Receptor 2A	Protein Coding	47	GC13M046831	8.40402	https://www.genecards.org/cgi-bin/carddisp.pl?gene=HTR2A
CLCN6	Chloride Voltage-Gated Channel 6	Protein Coding	42	GC01P011806	8.3993	https://www.genecards.org/cgi-bin/carddisp.pl?gene=CLCN6
ZMPSTE24	Zinc Metallopeptidase STE24	Protein Coding	42	GC01P040258	8.37923	https://www.genecards.org/cgi-bin/carddisp.pl?gene=ZMPSTE24
CEP164	Centrosomal Protein 164	Protein Coding	40	GC11P117314	8.36562	https://www.genecards.org/cgi-bin/carddisp.pl?gene=CEP164
APC	APC Regulator Of WNT Signaling Pathway	Protein Coding	48	GC05P112707	8.34064	https://www.genecards.org/cgi-bin/carddisp.pl?gene=APC
FOXJ1	Forkhead Box J1	Protein Coding	37	GC17M076136	8.33654	https://www.genecards.org/cgi-bin/carddisp.pl?gene=FOXJ1
PLXND1	Plexin D1	Protein Coding	40	GC03M129555	8.31987	https://www.genecards.org/cgi-bin/carddisp.pl?gene=PLXND1
HSPA1A	Heat Shock Protein Family A (Hsp70) Member 1A	Protein Coding	44	GC06P061188	8.30812	https://www.genecards.org/cgi-bin/carddisp.pl?gene=HSPA1A
TLR1	Toll Like Receptor 1	Protein Coding	46	GC04M038793	8.30734	https://www.genecards.org/cgi-bin/carddisp.pl?gene=TLR1
TNFSF11	TNF Superfamily Member 11	Protein Coding	46	GC13P042562	8.30592	https://www.genecards.org/cgi-bin/carddisp.pl?gene=TNFSF11
MUS81	MUS81 Structure-Specific Endonuclease Subunit	Protein Coding	42	GC11P067135	8.28714	https://www.genecards.org/cgi-bin/carddisp.pl?gene=MUS81
DAB2	DAB Adaptor Protein 2	Protein Coding	42	GC05M039371	8.27585	https://www.genecards.org/cgi-bin/carddisp.pl?gene=DAB2
VCP	Valosin Containing Protein	Protein Coding	48	GC09M035056	8.26969	https://www.genecards.org/cgi-bin/carddisp.pl?gene=VCP
LTF	Lactotransferrin	Protein Coding	43	GC03M046435	8.26652	https://www.genecards.org/cgi-bin/carddisp.pl?gene=LTF
HTR2B	5-Hydroxytryptamine Receptor 2B	Protein Coding	42	GC02M231108	8.26189	https://www.genecards.org/cgi-bin/carddisp.pl?gene=HTR2B
ERBB2	Erb-B2 Receptor Tyrosine Kinase 2	Protein Coding	52	GC17P039687	8.25261	https://www.genecards.org/cgi-bin/carddisp.pl?gene=ERBB2
SLC25A13	Solute Carrier Family 25 Member 13	Protein Coding	46	GC07M096120	8.24883	https://www.genecards.org/cgi-bin/carddisp.pl?gene=SLC25A13
TPM1	Tropomyosin 1	Protein Coding	49	GC15P082198	8.24555	https://www.genecards.org/cgi-bin/carddisp.pl?gene=TPM1
LACTB	Lactamase Beta	Protein Coding	35	GC15P081272	8.24036	https://www.genecards.org/cgi-bin/carddisp.pl?gene=LACTB
MIR29C	MicroRNA 29c	RNA Gene	18	GC01M207802	8.2322	https://www.genecards.org/cgi-bin/carddisp.pl?gene=MIR29C
CHRM3	Cholinergic Receptor Muscarinic 3	Protein Coding	48	GC01P239386	8.22711	https://www.genecards.org/cgi-bin/carddisp.pl?gene=CHRM3
EZR	Ezrin	Protein Coding	45	GC06M158765	8.22588	https://www.genecards.org/cgi-bin/carddisp.pl?gene=EZR
MALAT1	Metastasis Associated Lung Adenocarcinoma Transcript 1	RNA Gene	23	GC11P067097	8.22036	https://www.genecards.org/cgi-bin/carddisp.pl?gene=MALAT1
TEK	TEK Receptor Tyrosine Kinase	Protein Coding	49	GC09P027109	8.21472	https://www.genecards.org/cgi-bin/carddisp.pl?gene=TEK
SYP	Synaptophysin	Protein Coding	43	GC0XM049187	8.20464	https://www.genecards.org/cgi-bin/carddisp.pl?gene=SYP
GLIS2	GLIS Family Zinc Finger 2	Protein Coding	39	GC16P006893	8.19983	https://www.genecards.org/cgi-bin/carddisp.pl?gene=GLIS2
CPLANE1	Ciliogenesis And Planar Polarity Effector 1	Protein Coding	27	GC05M037108	8.19821	https://www.genecards.org/cgi-bin/carddisp.pl?gene=CPLANE1
CRELD1	Cysteine Rich With EGF Like Domains 1	Protein Coding	39	GC03P011238	8.18231	https://www.genecards.org/cgi-bin/carddisp.pl?gene=CRELD1
ARL3	ADP Ribosylation Factor Like GTPase 3	Protein Coding	44	GC10M102673	8.16338	https://www.genecards.org/cgi-bin/carddisp.pl?gene=ARL3
SGK1	Serum/Glucocorticoid Regulated Kinase 1	Protein Coding	48	GC06M134169	8.14425	https://www.genecards.org/cgi-bin/carddisp.pl?gene=SGK1
APOH	Apolipoprotein H	Protein Coding	42	GC17M066212	8.11179	https://www.genecards.org/cgi-bin/carddisp.pl?gene=APOH
DYNC2I2	Dynein 2 Intermediate Chain 2	Protein Coding	30	GC09M128636	8.10683	https://www.genecards.org/cgi-bin/carddisp.pl?gene=DYNC2I2
DNAH11	Dynein Axonemal Heavy Chain 11	Protein Coding	41	GC07P021543	8.09472	https://www.genecards.org/cgi-bin/carddisp.pl?gene=DNAH11
SELE	Selectin E	Protein Coding	42	GC01M169722	8.0885	https://www.genecards.org/cgi-bin/carddisp.pl?gene=SELE
SIRT1	Sirtuin 1	Protein Coding	48	GC10P067884	8.06549	https://www.genecards.org/cgi-bin/carddisp.pl?gene=SIRT1
XBP1	X-Box Binding Protein 1	Protein Coding	45	GC22M028794	8.05715	https://www.genecards.org/cgi-bin/carddisp.pl?gene=XBP1
PF4	Platelet Factor 4	Protein Coding	40	GC04M073980	8.05621	https://www.genecards.org/cgi-bin/carddisp.pl?gene=PF4
BPI	Bactericidal Permeability Increasing Protein	Protein Coding	40	GC20P038304	8.05336	https://www.genecards.org/cgi-bin/carddisp.pl?gene=BPI
LOC105371046	Uncharacterized LOC105371046	RNA Gene	8	GC16P006765	8.01542	https://www.genecards.org/cgi-bin/carddisp.pl?gene=LOC105371046
BBS4	Bardet-Biedl Syndrome 4	Protein Coding	41	GC15P072686	7.9978	https://www.genecards.org/cgi-bin/carddisp.pl?gene=BBS4
MB	Myoglobin	Protein Coding	42	GC22M035606	7.99675	https://www.genecards.org/cgi-bin/carddisp.pl?gene=MB
SLC37A4	Solute Carrier Family 37 Member 4	Protein Coding	43	GC11M119024	7.96778	https://www.genecards.org/cgi-bin/carddisp.pl?gene=SLC37A4
CHGA	Chromogranin A	Protein Coding	41	GC14P092929	7.95649	https://www.genecards.org/cgi-bin/carddisp.pl?gene=CHGA
SST	Somatostatin	Protein Coding	41	GC03M187668	7.95368	https://www.genecards.org/cgi-bin/carddisp.pl?gene=SST
PECAM1	Platelet And Endothelial Cell Adhesion Molecule 1	Protein Coding	40	GC17M064319	7.93805	https://www.genecards.org/cgi-bin/carddisp.pl?gene=PECAM1
CDC42	Cell Division Cycle 42	Protein Coding	50	GC01P022152	7.93222	https://www.genecards.org/cgi-bin/carddisp.pl?gene=CDC42
SHOC2	SHOC2 Leucine Rich Repeat Scaffold Protein	Protein Coding	41	GC10P110919	7.93116	https://www.genecards.org/cgi-bin/carddisp.pl?gene=SHOC2
TRPC6	Transient Receptor Potential Cation Channel Subfamily C Member 6	Protein Coding	48	GC11M101451	7.92963	https://www.genecards.org/cgi-bin/carddisp.pl?gene=TRPC6
H2AC18	H2A Clustered Histone 18	Protein Coding	26	GC01M150279	7.92272	https://www.genecards.org/cgi-bin/carddisp.pl?gene=H2AC18
CYCS	Cytochrome C, Somatic	Protein Coding	48	GC07M025118	7.91415	https://www.genecards.org/cgi-bin/carddisp.pl?gene=CYCS
DEFB4A	Defensin Beta 4A	Protein Coding	36	GC08P007895	7.90615	https://www.genecards.org/cgi-bin/carddisp.pl?gene=DEFB4A
BBS2	Bardet-Biedl Syndrome 2	Protein Coding	41	GC16M056467	7.90003	https://www.genecards.org/cgi-bin/carddisp.pl?gene=BBS2
NR3C1	Nuclear Receptor Subfamily 3 Group C Member 1	Protein Coding	49	GC05M143277	7.88297	https://www.genecards.org/cgi-bin/carddisp.pl?gene=NR3C1
NR3C2	Nuclear Receptor Subfamily 3 Group C Member 2	Protein Coding	47	GC04M148078	7.87594	https://www.genecards.org/cgi-bin/carddisp.pl?gene=NR3C2
XPNPEP3	X-Prolyl Aminopeptidase 3	Protein Coding	41	GC22P040857	7.87423	https://www.genecards.org/cgi-bin/carddisp.pl?gene=XPNPEP3
CD28	CD28 Molecule	Protein Coding	45	GC02P203706	7.87363	https://www.genecards.org/cgi-bin/carddisp.pl?gene=CD28
ACP5	Acid Phosphatase 5, Tartrate Resistant	Protein Coding	46	GC19M011574	7.86423	https://www.genecards.org/cgi-bin/carddisp.pl?gene=ACP5
C2CD3	C2 Domain Containing 3 Centriole Elongation Regulator	Protein Coding	38	GC11M074012	7.86352	https://www.genecards.org/cgi-bin/carddisp.pl?gene=C2CD3
ACTN2	Actinin Alpha 2	Protein Coding	46	GC01P236686	7.85468	https://www.genecards.org/cgi-bin/carddisp.pl?gene=ACTN2
COX5A	Cytochrome C Oxidase Subunit 5A	Protein Coding	43	GC15M074919	7.84464	https://www.genecards.org/cgi-bin/carddisp.pl?gene=COX5A
HJV	Hemojuvelin BMP Co-Receptor	Protein Coding	36	GC01M146018	7.84396	https://www.genecards.org/cgi-bin/carddisp.pl?gene=HJV
IGF2	Insulin Like Growth Factor 2	Protein Coding	46	GC11M002130	7.84353	https://www.genecards.org/cgi-bin/carddisp.pl?gene=IGF2
TAP1	Transporter 1, ATP Binding Cassette Subfamily B Member	Protein Coding	46	GC06M051473	7.84311	https://www.genecards.org/cgi-bin/carddisp.pl?gene=TAP1
PDPN	Podoplanin	Protein Coding	39	GC01P013583	7.83606	https://www.genecards.org/cgi-bin/carddisp.pl?gene=PDPN
KRT19	Keratin 19	Protein Coding	44	GC17M041523	7.82674	https://www.genecards.org/cgi-bin/carddisp.pl?gene=KRT19
GSTT1	Glutathione S-Transferase Theta 1	Protein Coding	32	GC22Mi00270	7.81829	https://www.genecards.org/cgi-bin/carddisp.pl?gene=GSTT1
FLNA	Filamin A	Protein Coding	48	GC0XM154348	7.81491	https://www.genecards.org/cgi-bin/carddisp.pl?gene=FLNA
HSPA8	Heat Shock Protein Family A (Hsp70) Member 8	Protein Coding	46	GC11M123057	7.80551	https://www.genecards.org/cgi-bin/carddisp.pl?gene=HSPA8
PRKCD	Protein Kinase C Delta	Protein Coding	53	GC03P053156	7.79425	https://www.genecards.org/cgi-bin/carddisp.pl?gene=PRKCD
CYBC1	Cytochrome B-245 Chaperone 1	Protein Coding	26	GC17M082443	7.79317	https://www.genecards.org/cgi-bin/carddisp.pl?gene=CYBC1
MIR222	MicroRNA 222	RNA Gene	21	GC0XM045747	7.78391	https://www.genecards.org/cgi-bin/carddisp.pl?gene=MIR222
MYPN	Myopalladin	Protein Coding	40	GC10P068106	7.77679	https://www.genecards.org/cgi-bin/carddisp.pl?gene=MYPN
SLC12A2	Solute Carrier Family 12 Member 2	Protein Coding	48	GC05P128083	7.76858	https://www.genecards.org/cgi-bin/carddisp.pl?gene=SLC12A2
MDM2	MDM2 Proto-Oncogene	Protein Coding	52	GC12P068808	7.75765	https://www.genecards.org/cgi-bin/carddisp.pl?gene=MDM2
HFE-AS1	HFE Antisense RNA 1	RNA Gene	8	GC06M026085	7.74157	https://www.genecards.org/cgi-bin/carddisp.pl?gene=HFE-AS1
TAC1	Tachykinin Precursor 1	Protein Coding	42	GC07P097731	7.7406	https://www.genecards.org/cgi-bin/carddisp.pl?gene=TAC1
CA4	Carbonic Anhydrase 4	Protein Coding	45	GC17P060149	7.73729	https://www.genecards.org/cgi-bin/carddisp.pl?gene=CA4
ADORA2B	Adenosine A2b Receptor	Protein Coding	46	GC17P015927	7.73604	https://www.genecards.org/cgi-bin/carddisp.pl?gene=ADORA2B
SLC9A3R2	SLC9A3 Regulator 2	Protein Coding	39	GC16P006810	7.73381	https://www.genecards.org/cgi-bin/carddisp.pl?gene=SLC9A3R2
CBL	Cbl Proto-Oncogene	Protein Coding	49	GC11P119206	7.72697	https://www.genecards.org/cgi-bin/carddisp.pl?gene=CBL
DDIT3	DNA Damage Inducible Transcript 3	Protein Coding	44	GC12M057516	7.71988	https://www.genecards.org/cgi-bin/carddisp.pl?gene=DDIT3
UMOD	Uromodulin	Protein Coding	41	GC16M020344	7.7113	https://www.genecards.org/cgi-bin/carddisp.pl?gene=UMOD
MKI67	Marker Of Proliferation Ki-67	Protein Coding	44	GC10M128096	7.70536	https://www.genecards.org/cgi-bin/carddisp.pl?gene=MKI67
FGA	Fibrinogen Alpha Chain	Protein Coding	46	GC04M154583	7.69699	https://www.genecards.org/cgi-bin/carddisp.pl?gene=FGA
CAT	Catalase	Protein Coding	48	GC11P034460	7.69673	https://www.genecards.org/cgi-bin/carddisp.pl?gene=CAT
FGFR3	Fibroblast Growth Factor Receptor 3	Protein Coding	53	GC04P001795	7.69583	https://www.genecards.org/cgi-bin/carddisp.pl?gene=FGFR3
COL18A1	Collagen Type XVIII Alpha 1 Chain	Protein Coding	44	GC21P045405	7.69531	https://www.genecards.org/cgi-bin/carddisp.pl?gene=COL18A1
ASAH1	N-Acylsphingosine Amidohydrolase 1	Protein Coding	45	GC08M018055	7.68848	https://www.genecards.org/cgi-bin/carddisp.pl?gene=ASAH1
SLC40A1	Solute Carrier Family 40 Member 1	Protein Coding	45	GC02M189560	7.68698	https://www.genecards.org/cgi-bin/carddisp.pl?gene=SLC40A1
GLI3	GLI Family Zinc Finger 3	Protein Coding	48	GC07M041960	7.67249	https://www.genecards.org/cgi-bin/carddisp.pl?gene=GLI3
PROC	Protein C, Inactivator Of Coagulation Factors Va And VIIIa	Protein Coding	48	GC02P127418	7.66657	https://www.genecards.org/cgi-bin/carddisp.pl?gene=PROC
CLCN3	Chloride Voltage-Gated Channel 3	Protein Coding	41	GC04P169612	7.65838	https://www.genecards.org/cgi-bin/carddisp.pl?gene=CLCN3
PSMA4	Proteasome 20S Subunit Alpha 4	Protein Coding	43	GC15P078540	7.64897	https://www.genecards.org/cgi-bin/carddisp.pl?gene=PSMA4
DERL1	Derlin 1	Protein Coding	37	GC08M123013	7.64682	https://www.genecards.org/cgi-bin/carddisp.pl?gene=DERL1
CHUK	Component Of Inhibitor Of Nuclear Factor Kappa B Kinase Complex	Protein Coding	51	GC10M100188	7.6387	https://www.genecards.org/cgi-bin/carddisp.pl?gene=CHUK
C4A	Complement C4A (Rodgers Blood Group)	Protein Coding	43	GC06P061193	7.63519	https://www.genecards.org/cgi-bin/carddisp.pl?gene=C4A
MLXIPL	MLX Interacting Protein Like	Protein Coding	42	GC07M073593	7.62907	https://www.genecards.org/cgi-bin/carddisp.pl?gene=MLXIPL
TGFA	Transforming Growth Factor Alpha	Protein Coding	44	GC02M070447	7.62515	https://www.genecards.org/cgi-bin/carddisp.pl?gene=TGFA
ITGA3	Integrin Subunit Alpha 3	Protein Coding	46	GC17P050055	7.62025	https://www.genecards.org/cgi-bin/carddisp.pl?gene=ITGA3
PRKACA	Protein Kinase CAMP-Activated Catalytic Subunit Alpha	Protein Coding	50	GC19M014215	7.61842	https://www.genecards.org/cgi-bin/carddisp.pl?gene=PRKACA
LOC111674464	CFTR Intron 1 Enhancer	Biological Region	1	GC07P117489	7.61133	https://www.genecards.org/cgi-bin/carddisp.pl?gene=LOC111674464
LOC107133510	Origin Of Replication At HBB	Biological Region	2	GC11P005222	7.5932	https://www.genecards.org/cgi-bin/carddisp.pl?gene=LOC107133510
AFP	Alpha Fetoprotein	Protein Coding	44	GC04P073431	7.58638	https://www.genecards.org/cgi-bin/carddisp.pl?gene=AFP
MIR15A	MicroRNA 15a	RNA Gene	16	GC13M050049	7.57472	https://www.genecards.org/cgi-bin/carddisp.pl?gene=MIR15A
FADD	Fas Associated Via Death Domain	Protein Coding	46	GC11P070203	7.5665	https://www.genecards.org/cgi-bin/carddisp.pl?gene=FADD
AKAP13	A-Kinase Anchoring Protein 13	Protein Coding	43	GC15P085720	7.55789	https://www.genecards.org/cgi-bin/carddisp.pl?gene=AKAP13
CYP1A2	Cytochrome P450 Family 1 Subfamily A Member 2	Protein Coding	45	GC15P074748	7.5504	https://www.genecards.org/cgi-bin/carddisp.pl?gene=CYP1A2
LOC113633876	CFTR Intron 18b DNase I Hypersensitive Site	Biological Region	1	GC07P117623	7.54457	https://www.genecards.org/cgi-bin/carddisp.pl?gene=LOC113633876
BBS7	Bardet-Biedl Syndrome 7	Protein Coding	37	GC04M121824	7.5416	https://www.genecards.org/cgi-bin/carddisp.pl?gene=BBS7
NIPBL	NIPBL Cohesin Loading Factor	Protein Coding	41	GC05P036876	7.52299	https://www.genecards.org/cgi-bin/carddisp.pl?gene=NIPBL
F2RL1	F2R Like Trypsin Receptor 1	Protein Coding	45	GC05P076818	7.52187	https://www.genecards.org/cgi-bin/carddisp.pl?gene=F2RL1
LOC113633875	CFTR Intron 18a DNase I Hypersensitive Site	Biological Region	1	GC07P117616	7.51003	https://www.genecards.org/cgi-bin/carddisp.pl?gene=LOC113633875
CEP104	Centrosomal Protein 104	Protein Coding	34	GC01M003812	7.50326	https://www.genecards.org/cgi-bin/carddisp.pl?gene=CEP104
ALK	ALK Receptor Tyrosine Kinase	Protein Coding	50	GC02M029190	7.50285	https://www.genecards.org/cgi-bin/carddisp.pl?gene=ALK
HABP2	Hyaluronan Binding Protein 2	Protein Coding	44	GC10P113550	7.49993	https://www.genecards.org/cgi-bin/carddisp.pl?gene=HABP2
PPP1CB	Protein Phosphatase 1 Catalytic Subunit Beta	Protein Coding	45	GC02P028752	7.48841	https://www.genecards.org/cgi-bin/carddisp.pl?gene=PPP1CB
LOC106099062	HBB Recombination Region	Biological Region	2	GC11P005278	7.48765	https://www.genecards.org/cgi-bin/carddisp.pl?gene=LOC106099062
EVC	EvC Ciliary Complex Subunit 1	Protein Coding	37	GC04P005712	7.48639	https://www.genecards.org/cgi-bin/carddisp.pl?gene=EVC
LAMP2	Lysosomal Associated Membrane Protein 2	Protein Coding	43	GC0XM120426	7.4863	https://www.genecards.org/cgi-bin/carddisp.pl?gene=LAMP2
MUC4	Mucin 4, Cell Surface Associated	Protein Coding	38	GC03M195746	7.48168	https://www.genecards.org/cgi-bin/carddisp.pl?gene=MUC4
TTC37	Tetratricopeptide Repeat Domain 37	Protein Coding	38	GC05M095463	7.43321	https://www.genecards.org/cgi-bin/carddisp.pl?gene=TTC37
IGHMBP2	Immunoglobulin Mu DNA Binding Protein 2	Protein Coding	41	GC11P068903	7.43158	https://www.genecards.org/cgi-bin/carddisp.pl?gene=IGHMBP2
TCIRG1	T Cell Immune Regulator 1, ATPase H+ Transporting V0 Subunit A3	Protein Coding	44	GC11P068041	7.41693	https://www.genecards.org/cgi-bin/carddisp.pl?gene=TCIRG1
LOC111674467	CFTR Intron 20 Enhancer	Biological Region	1	GC07P117642	7.3993	https://www.genecards.org/cgi-bin/carddisp.pl?gene=LOC111674467
LOC111674466	DNase I Hypersensitive Site -20.9 Kb Upstream Of CFTR	Biological Region	1	GC07P117459	7.39667	https://www.genecards.org/cgi-bin/carddisp.pl?gene=LOC111674466
FOXP3	Forkhead Box P3	Protein Coding	46	GC0XM049250	7.39349	https://www.genecards.org/cgi-bin/carddisp.pl?gene=FOXP3
CDKN1A	Cyclin Dependent Kinase Inhibitor 1A	Protein Coding	48	GC06P061315	7.38926	https://www.genecards.org/cgi-bin/carddisp.pl?gene=CDKN1A
NPC1	NPC Intracellular Cholesterol Transporter 1	Protein Coding	46	GC18M023506	7.38794	https://www.genecards.org/cgi-bin/carddisp.pl?gene=NPC1
SCARB2	Scavenger Receptor Class B Member 2	Protein Coding	43	GC04M076158	7.3875	https://www.genecards.org/cgi-bin/carddisp.pl?gene=SCARB2
PSMC4	Proteasome 26S Subunit, ATPase 4	Protein Coding	40	GC19P042602	7.38257	https://www.genecards.org/cgi-bin/carddisp.pl?gene=PSMC4
GDF15	Growth Differentiation Factor 15	Protein Coding	41	GC19P029039	7.38026	https://www.genecards.org/cgi-bin/carddisp.pl?gene=GDF15
CANX	Calnexin	Protein Coding	43	GC05P179678	7.3751	https://www.genecards.org/cgi-bin/carddisp.pl?gene=CANX
RPS27A	Ribosomal Protein S27a	Protein Coding	42	GC02P055231	7.36809	https://www.genecards.org/cgi-bin/carddisp.pl?gene=RPS27A
FLNC-AS1	FLNC Antisense RNA 1	RNA Gene	10	GC07M128851	7.35858	https://www.genecards.org/cgi-bin/carddisp.pl?gene=FLNC-AS1
LTBP2	Latent Transforming Growth Factor Beta Binding Protein 2	Protein Coding	43	GC14M074498	7.34059	https://www.genecards.org/cgi-bin/carddisp.pl?gene=LTBP2
LRRC56	Leucine Rich Repeat Containing 56	Protein Coding	34	GC11P000518	7.32913	https://www.genecards.org/cgi-bin/carddisp.pl?gene=LRRC56
PDE4D	Phosphodiesterase 4D	Protein Coding	48	GC05M058969	7.32697	https://www.genecards.org/cgi-bin/carddisp.pl?gene=PDE4D
MYC	MYC Proto-Oncogene, BHLH Transcription Factor	Protein Coding	50	GC08P127735	7.32119	https://www.genecards.org/cgi-bin/carddisp.pl?gene=MYC
MAPKBP1	Mitogen-Activated Protein Kinase Binding Protein 1	Protein Coding	38	GC15P041775	7.3208	https://www.genecards.org/cgi-bin/carddisp.pl?gene=MAPKBP1
GNAQ	G Protein Subunit Alpha Q	Protein Coding	48	GC09M077716	7.31472	https://www.genecards.org/cgi-bin/carddisp.pl?gene=GNAQ
NODAL	Nodal Growth Differentiation Factor	Protein Coding	42	GC10M070431	7.29816	https://www.genecards.org/cgi-bin/carddisp.pl?gene=NODAL
LOC111674470	DNase I Hypersensitive Region 15.6 Kb Downstream Of CFTR	Biological Region	1	GC07P117682	7.29562	https://www.genecards.org/cgi-bin/carddisp.pl?gene=LOC111674470
PTCH1	Patched 1	Protein Coding	49	GC09M095442	7.29036	https://www.genecards.org/cgi-bin/carddisp.pl?gene=PTCH1
TCF4	Transcription Factor 4	Protein Coding	45	GC18M055222	7.28976	https://www.genecards.org/cgi-bin/carddisp.pl?gene=TCF4
TMEM260	Transmembrane Protein 260	Protein Coding	33	GC14P056488	7.28608	https://www.genecards.org/cgi-bin/carddisp.pl?gene=TMEM260
MIR93	MicroRNA 93	RNA Gene	21	GC07M100714	7.27932	https://www.genecards.org/cgi-bin/carddisp.pl?gene=MIR93
MT-ATP6	Mitochondrially Encoded ATP Synthase Membrane Subunit 6	Protein Coding	33	GCMTP008531	7.27908	https://www.genecards.org/cgi-bin/carddisp.pl?gene=MT-ATP6
FLCN	Folliculin	Protein Coding	41	GC17M017206	7.27895	https://www.genecards.org/cgi-bin/carddisp.pl?gene=FLCN
CCR1	C-C Motif Chemokine Receptor 1	Protein Coding	44	GC03M046218	7.27013	https://www.genecards.org/cgi-bin/carddisp.pl?gene=CCR1
CD14	CD14 Molecule	Protein Coding	44	GC05M140631	7.26296	https://www.genecards.org/cgi-bin/carddisp.pl?gene=CD14
PLOD1	Procollagen-Lysine,2-Oxoglutarate 5-Dioxygenase 1	Protein Coding	41	GC01P011934	7.25984	https://www.genecards.org/cgi-bin/carddisp.pl?gene=PLOD1
ENTPD1	Ectonucleoside Triphosphate Diphosphohydrolase 1	Protein Coding	46	GC10P095711	7.25702	https://www.genecards.org/cgi-bin/carddisp.pl?gene=ENTPD1
SLC17A5	Solute Carrier Family 17 Member 5	Protein Coding	44	GC06M073593	7.23942	https://www.genecards.org/cgi-bin/carddisp.pl?gene=SLC17A5
CYP1B1	Cytochrome P450 Family 1 Subfamily B Member 1	Protein Coding	48	GC02M038066	7.20188	https://www.genecards.org/cgi-bin/carddisp.pl?gene=CYP1B1
TGIF1	TGFB Induced Factor Homeobox 1	Protein Coding	45	GC18P003411	7.19357	https://www.genecards.org/cgi-bin/carddisp.pl?gene=TGIF1
SP140	SP140 Nuclear Body Protein	Protein Coding	37	GC02P230203	7.18885	https://www.genecards.org/cgi-bin/carddisp.pl?gene=SP140
MIRLET7B	MicroRNA Let-7b	RNA Gene	21	GC22P046119	7.16888	https://www.genecards.org/cgi-bin/carddisp.pl?gene=MIRLET7B
NTS	Neurotensin	Protein Coding	40	GC12P085876	7.16744	https://www.genecards.org/cgi-bin/carddisp.pl?gene=NTS
NCF1	Neutrophil Cytosolic Factor 1	Protein Coding	47	GC07P074773	7.16358	https://www.genecards.org/cgi-bin/carddisp.pl?gene=NCF1
DNAI1	Dynein Axonemal Intermediate Chain 1	Protein Coding	41	GC09P034457	7.15243	https://www.genecards.org/cgi-bin/carddisp.pl?gene=DNAI1
FLNB	Filamin B	Protein Coding	45	GC03P058008	7.14592	https://www.genecards.org/cgi-bin/carddisp.pl?gene=FLNB
VDAC1	Voltage Dependent Anion Channel 1	Protein Coding	45	GC05M133975	7.14359	https://www.genecards.org/cgi-bin/carddisp.pl?gene=VDAC1
LOC111674471	DNase I Hypersensitive Region 5.4 To 7.4 Kb Downstream Of CFTR	Biological Region	1	GC07P117672	7.14145	https://www.genecards.org/cgi-bin/carddisp.pl?gene=LOC111674471
EPAS1	Endothelial PAS Domain Protein 1	Protein Coding	48	GC02P046293	7.13559	https://www.genecards.org/cgi-bin/carddisp.pl?gene=EPAS1
MYH11	Myosin Heavy Chain 11	Protein Coding	45	GC16M015704	7.13556	https://www.genecards.org/cgi-bin/carddisp.pl?gene=MYH11
SKIV2L	Ski2 Like RNA Helicase	Protein Coding	42	GC06P061192	7.11973	https://www.genecards.org/cgi-bin/carddisp.pl?gene=SKIV2L
DYNLT2B	Dynein Light Chain Tctex-Type 2B	Protein Coding	30	GC03M196293	7.11105	https://www.genecards.org/cgi-bin/carddisp.pl?gene=DYNLT2B
CYP2D6	Cytochrome P450 Family 2 Subfamily D Member 6	Protein Coding	48	GC22M042126	7.10627	https://www.genecards.org/cgi-bin/carddisp.pl?gene=CYP2D6
DNAJC5	DnaJ Heat Shock Protein Family (Hsp40) Member C5	Protein Coding	43	GC20P063895	7.09079	https://www.genecards.org/cgi-bin/carddisp.pl?gene=DNAJC5
RPGR	Retinitis Pigmentosa GTPase Regulator	Protein Coding	40	GC0XM038269	7.08072	https://www.genecards.org/cgi-bin/carddisp.pl?gene=RPGR
BRCA2	BRCA2 DNA Repair Associated	Protein Coding	48	GC13P032315	7.07958	https://www.genecards.org/cgi-bin/carddisp.pl?gene=BRCA2
SREBF1	Sterol Regulatory Element Binding Transcription Factor 1	Protein Coding	45	GC17M017810	7.07705	https://www.genecards.org/cgi-bin/carddisp.pl?gene=SREBF1
MIR19A	MicroRNA 19a	RNA Gene	20	GC13P091481	7.07482	https://www.genecards.org/cgi-bin/carddisp.pl?gene=MIR19A
LPO	Lactoperoxidase	Protein Coding	38	GC17P058218	7.06874	https://www.genecards.org/cgi-bin/carddisp.pl?gene=LPO
IL13RA2	Interleukin 13 Receptor Subunit Alpha 2	Protein Coding	40	GC0XM115003	7.06791	https://www.genecards.org/cgi-bin/carddisp.pl?gene=IL13RA2
RAC2	Rac Family Small GTPase 2	Protein Coding	50	GC22M037227	7.06692	https://www.genecards.org/cgi-bin/carddisp.pl?gene=RAC2
MIR122	MicroRNA 122	RNA Gene	21	GC18P058451	7.06527	https://www.genecards.org/cgi-bin/carddisp.pl?gene=MIR122
CYP2E1	Cytochrome P450 Family 2 Subfamily E Member 1	Protein Coding	44	GC10P133520	7.05384	https://www.genecards.org/cgi-bin/carddisp.pl?gene=CYP2E1
ANXA1	Annexin A1	Protein Coding	48	GC09P073151	7.0373	https://www.genecards.org/cgi-bin/carddisp.pl?gene=ANXA1
VPS33A	VPS33A Core Subunit Of CORVET And HOPS Complexes	Protein Coding	40	GC12M122229	7.03352	https://www.genecards.org/cgi-bin/carddisp.pl?gene=VPS33A
FGB	Fibrinogen Beta Chain	Protein Coding	45	GC04P154578	7.02484	https://www.genecards.org/cgi-bin/carddisp.pl?gene=FGB
ICOSLG	Inducible T Cell Costimulator Ligand	Protein Coding	38	GC21M044222	7.02378	https://www.genecards.org/cgi-bin/carddisp.pl?gene=ICOSLG
MEN1	Menin 1	Protein Coding	45	GC11M064803	7.01385	https://www.genecards.org/cgi-bin/carddisp.pl?gene=MEN1
P2RY2	Purinergic Receptor P2Y2	Protein Coding	45	GC11P073202	7.004	https://www.genecards.org/cgi-bin/carddisp.pl?gene=P2RY2
CD86	CD86 Molecule	Protein Coding	42	GC03P122055	6.98563	https://www.genecards.org/cgi-bin/carddisp.pl?gene=CD86
RAB11A	RAB11A, Member RAS Oncogene Family	Protein Coding	46	GC15P080604	6.98405	https://www.genecards.org/cgi-bin/carddisp.pl?gene=RAB11A
CYP7B1	Cytochrome P450 Family 7 Subfamily B Member 1	Protein Coding	45	GC08M064587	6.98125	https://www.genecards.org/cgi-bin/carddisp.pl?gene=CYP7B1
IREB2	Iron Responsive Element Binding Protein 2	Protein Coding	44	GC15P078437	6.9799	https://www.genecards.org/cgi-bin/carddisp.pl?gene=IREB2
IL3	Interleukin 3	Protein Coding	42	GC05P132060	6.97634	https://www.genecards.org/cgi-bin/carddisp.pl?gene=IL3
GSR	Glutathione-Disulfide Reductase	Protein Coding	48	GC08M030678	6.97254	https://www.genecards.org/cgi-bin/carddisp.pl?gene=GSR
MECP2	Methyl-CpG Binding Protein 2	Protein Coding	44	GC0XM154021	6.97029	https://www.genecards.org/cgi-bin/carddisp.pl?gene=MECP2
LOC111674474	DNase I Hypersensitive Site In Intron 10c Of CFTR	Biological Region	1	GC07P117580	6.96375	https://www.genecards.org/cgi-bin/carddisp.pl?gene=LOC111674474
ATP5F1A	ATP Synthase F1 Subunit Alpha	Protein Coding	37	GC18M046081	6.95805	https://www.genecards.org/cgi-bin/carddisp.pl?gene=ATP5F1A
RNF168	Ring Finger Protein 168	Protein Coding	42	GC03M196468	6.94932	https://www.genecards.org/cgi-bin/carddisp.pl?gene=RNF168
CLCN1	Chloride Voltage-Gated Channel 1	Protein Coding	44	GC07P143316	6.94583	https://www.genecards.org/cgi-bin/carddisp.pl?gene=CLCN1
ABCC8	ATP Binding Cassette Subfamily C Member 8	Protein Coding	45	GC11M017392	6.943	https://www.genecards.org/cgi-bin/carddisp.pl?gene=ABCC8
ADAM33	ADAM Metallopeptidase Domain 33	Protein Coding	37	GC20M003596	6.93533	https://www.genecards.org/cgi-bin/carddisp.pl?gene=ADAM33
SERPINF2	Serpin Family F Member 2	Protein Coding	43	GC17P001742	6.93034	https://www.genecards.org/cgi-bin/carddisp.pl?gene=SERPINF2
ACE2	Angiotensin Converting Enzyme 2	Protein Coding	48	GC0XM015494	6.92018	https://www.genecards.org/cgi-bin/carddisp.pl?gene=ACE2
VHL	Von Hippel-Lindau Tumor Suppressor	Protein Coding	45	GC03P011265	6.9186	https://www.genecards.org/cgi-bin/carddisp.pl?gene=VHL
CRYAB	Crystallin Alpha B	Protein Coding	44	GC11M111908	6.91599	https://www.genecards.org/cgi-bin/carddisp.pl?gene=CRYAB
LOC111674473	DNase I Hypersensitive Sites In Intron 10ab Of CFTR	Biological Region	1	GC07P117572	6.91038	https://www.genecards.org/cgi-bin/carddisp.pl?gene=LOC111674473
IGHE	Immunoglobulin Heavy Constant Epsilon	Protein Coding	26	GC14M110875	6.90827	https://www.genecards.org/cgi-bin/carddisp.pl?gene=IGHE
ZNF423	Zinc Finger Protein 423	Protein Coding	39	GC16M049487	6.90822	https://www.genecards.org/cgi-bin/carddisp.pl?gene=ZNF423
TTN-AS1	TTN Antisense RNA 1	RNA Gene	16	GC02P178521	6.90172	https://www.genecards.org/cgi-bin/carddisp.pl?gene=TTN-AS1
SCYL1	SCY1 Like Pseudokinase 1	Protein Coding	42	GC11P065525	6.90084	https://www.genecards.org/cgi-bin/carddisp.pl?gene=SCYL1
MIR200A	MicroRNA 200a	RNA Gene	22	GC01P002478	6.89705	https://www.genecards.org/cgi-bin/carddisp.pl?gene=MIR200A
RAC1	Rac Family Small GTPase 1	Protein Coding	48	GC07P006377	6.8927	https://www.genecards.org/cgi-bin/carddisp.pl?gene=RAC1
ALDH18A1	Aldehyde Dehydrogenase 18 Family Member A1	Protein Coding	45	GC10M095605	6.8911	https://www.genecards.org/cgi-bin/carddisp.pl?gene=ALDH18A1
MASP2	MBL Associated Serine Protease 2	Protein Coding	45	GC01M011026	6.87187	https://www.genecards.org/cgi-bin/carddisp.pl?gene=MASP2
HMGA2	High Mobility Group AT-Hook 2	Protein Coding	44	GC12P065824	6.86927	https://www.genecards.org/cgi-bin/carddisp.pl?gene=HMGA2
DCN	Decorin	Protein Coding	45	GC12M091140	6.84773	https://www.genecards.org/cgi-bin/carddisp.pl?gene=DCN
BBS5	Bardet-Biedl Syndrome 5	Protein Coding	38	GC02P169480	6.84287	https://www.genecards.org/cgi-bin/carddisp.pl?gene=BBS5
CYBB	Cytochrome B-245 Beta Chain	Protein Coding	46	GC0XP037780	6.83949	https://www.genecards.org/cgi-bin/carddisp.pl?gene=CYBB
IFRD1	Interferon Related Developmental Regulator 1	Protein Coding	40	GC07P112422	6.81838	https://www.genecards.org/cgi-bin/carddisp.pl?gene=IFRD1
LOC111674476	CFTR -35 Kb Upstream Enhancer	Biological Region	1	GC07P117444	6.81559	https://www.genecards.org/cgi-bin/carddisp.pl?gene=LOC111674476
CLCN2	Chloride Voltage-Gated Channel 2	Protein Coding	45	GC03M184346	6.81407	https://www.genecards.org/cgi-bin/carddisp.pl?gene=CLCN2
BACH2	BTB Domain And CNC Homolog 2	Protein Coding	41	GC06M089926	6.8074	https://www.genecards.org/cgi-bin/carddisp.pl?gene=BACH2
CLIP2	CAP-Gly Domain Containing Linker Protein 2	Protein Coding	38	GC07P074289	6.80313	https://www.genecards.org/cgi-bin/carddisp.pl?gene=CLIP2
FH	Fumarate Hydratase	Protein Coding	45	GC01M241499	6.79925	https://www.genecards.org/cgi-bin/carddisp.pl?gene=FH
ASL	Argininosuccinate Lyase	Protein Coding	45	GC07P066075	6.78615	https://www.genecards.org/cgi-bin/carddisp.pl?gene=ASL
MTM1	Myotubularin 1	Protein Coding	44	GC0XP150562	6.78606	https://www.genecards.org/cgi-bin/carddisp.pl?gene=MTM1
LOC111674478	CFTR -44 Kb Upstream Enhancer	Biological Region	1	GC07P117434	6.78498	https://www.genecards.org/cgi-bin/carddisp.pl?gene=LOC111674478
LBR	Lamin B Receptor	Protein Coding	47	GC01M225401	6.7809	https://www.genecards.org/cgi-bin/carddisp.pl?gene=LBR
STUB1	STIP1 Homology And U-Box Containing Protein 1	Protein Coding	44	GC16P006737	6.78088	https://www.genecards.org/cgi-bin/carddisp.pl?gene=STUB1
HDAC9	Histone Deacetylase 9	Protein Coding	46	GC07P018086	6.77427	https://www.genecards.org/cgi-bin/carddisp.pl?gene=HDAC9
NPHP3-AS1	NPHP3 Antisense RNA 1	RNA Gene	14	GC03P132721	6.77255	https://www.genecards.org/cgi-bin/carddisp.pl?gene=NPHP3-AS1
SMC1A	Structural Maintenance Of Chromosomes 1A	Protein Coding	45	GC0XM053374	6.76518	https://www.genecards.org/cgi-bin/carddisp.pl?gene=SMC1A
ACVR1	Activin A Receptor Type 1	Protein Coding	50	GC02M157736	6.75966	https://www.genecards.org/cgi-bin/carddisp.pl?gene=ACVR1
KIF20A	Kinesin Family Member 20A	Protein Coding	40	GC05P138189	6.74746	https://www.genecards.org/cgi-bin/carddisp.pl?gene=KIF20A
CDKN2A	Cyclin Dependent Kinase Inhibitor 2A	Protein Coding	50	GC09M021967	6.74629	https://www.genecards.org/cgi-bin/carddisp.pl?gene=CDKN2A
BRCA1	BRCA1 DNA Repair Associated	Protein Coding	49	GC17M043044	6.73524	https://www.genecards.org/cgi-bin/carddisp.pl?gene=BRCA1
ZEB2	Zinc Finger E-Box Binding Homeobox 2	Protein Coding	47	GC02M144384	6.73216	https://www.genecards.org/cgi-bin/carddisp.pl?gene=ZEB2
IFNA2	Interferon Alpha 2	Protein Coding	41	GC09M021384	6.7312	https://www.genecards.org/cgi-bin/carddisp.pl?gene=IFNA2
RAB11B	RAB11B, Member RAS Oncogene Family	Protein Coding	42	GC19P008393	6.72772	https://www.genecards.org/cgi-bin/carddisp.pl?gene=RAB11B
GJC1	Gap Junction Protein Gamma 1	Protein Coding	41	GC17M044800	6.71981	https://www.genecards.org/cgi-bin/carddisp.pl?gene=GJC1
PIK3CG	Phosphatidylinositol-4,5-Bisphosphate 3-Kinase Catalytic Subunit Gamma	Protein Coding	48	GC07P106865	6.71513	https://www.genecards.org/cgi-bin/carddisp.pl?gene=PIK3CG
ANGPT2	Angiopoietin 2	Protein Coding	44	GC08M006499	6.71325	https://www.genecards.org/cgi-bin/carddisp.pl?gene=ANGPT2
HBG2	Hemoglobin Subunit Gamma 2	Protein Coding	40	GC11M005815	6.71076	https://www.genecards.org/cgi-bin/carddisp.pl?gene=HBG2
GOPC	Golgi Associated PDZ And Coiled-Coil Motif Containing	Protein Coding	40	GC06M117560	6.70401	https://www.genecards.org/cgi-bin/carddisp.pl?gene=GOPC
CD274	CD274 Molecule	Protein Coding	43	GC09P005450	6.66232	https://www.genecards.org/cgi-bin/carddisp.pl?gene=CD274
MIR146A	MicroRNA 146a	RNA Gene	22	GC05P160485	6.6619	https://www.genecards.org/cgi-bin/carddisp.pl?gene=MIR146A
LOC111674465	DNase I Hypersensitive Site -80 Kb Upstream Of CFTR	Biological Region	1	GC07P117399	6.65228	https://www.genecards.org/cgi-bin/carddisp.pl?gene=LOC111674465
PPARA	Peroxisome Proliferator Activated Receptor Alpha	Protein Coding	45	GC22P046150	6.6438	https://www.genecards.org/cgi-bin/carddisp.pl?gene=PPARA
LOC111674479	CFTR +36.6 Kb Downstream Enhancer	Biological Region	1	GC07P117702	6.64104	https://www.genecards.org/cgi-bin/carddisp.pl?gene=LOC111674479
EBF3	EBF Transcription Factor 3	Protein Coding	40	GC10M129835	6.63917	https://www.genecards.org/cgi-bin/carddisp.pl?gene=EBF3
ENO2	Enolase 2	Protein Coding	46	GC12P006913	6.63239	https://www.genecards.org/cgi-bin/carddisp.pl?gene=ENO2
CD44	CD44 Molecule (Indian Blood Group)	Protein Coding	46	GC11P035139	6.62475	https://www.genecards.org/cgi-bin/carddisp.pl?gene=CD44
TNFRSF1B	TNF Receptor Superfamily Member 1B	Protein Coding	46	GC01P012167	6.60402	https://www.genecards.org/cgi-bin/carddisp.pl?gene=TNFRSF1B
SDHD	Succinate Dehydrogenase Complex Subunit D	Protein Coding	44	GC11P112087	6.60097	https://www.genecards.org/cgi-bin/carddisp.pl?gene=SDHD
PSMB8	Proteasome 20S Subunit Beta 8	Protein Coding	49	GC06M032840	6.59749	https://www.genecards.org/cgi-bin/carddisp.pl?gene=PSMB8
VCL	Vinculin	Protein Coding	46	GC10P073995	6.59382	https://www.genecards.org/cgi-bin/carddisp.pl?gene=VCL
HSPH1	Heat Shock Protein Family H (Hsp110) Member 1	Protein Coding	42	GC13M031134	6.58092	https://www.genecards.org/cgi-bin/carddisp.pl?gene=HSPH1
TYMP	Thymidine Phosphorylase	Protein Coding	45	GC22M050525	6.57836	https://www.genecards.org/cgi-bin/carddisp.pl?gene=TYMP
PSMC6	Proteasome 26S Subunit, ATPase 6	Protein Coding	40	GC14P052707	6.57709	https://www.genecards.org/cgi-bin/carddisp.pl?gene=PSMC6
LOC110006319	Beta-Globin Gene 3' Regulatory Region	Biological Region	2	GC11P005223	6.57634	https://www.genecards.org/cgi-bin/carddisp.pl?gene=LOC110006319
SLC26A4	Solute Carrier Family 26 Member 4	Protein Coding	42	GC07P107660	6.57039	https://www.genecards.org/cgi-bin/carddisp.pl?gene=SLC26A4
CCK	Cholecystokinin	Protein Coding	41	GC03M042274	6.56267	https://www.genecards.org/cgi-bin/carddisp.pl?gene=CCK
DNAAF3	Dynein Axonemal Assembly Factor 3	Protein Coding	35	GC19M055158	6.55893	https://www.genecards.org/cgi-bin/carddisp.pl?gene=DNAAF3
TYR	Tyrosinase	Protein Coding	46	GC11P089177	6.55473	https://www.genecards.org/cgi-bin/carddisp.pl?gene=TYR
BBS9	Bardet-Biedl Syndrome 9	Protein Coding	38	GC07P033112	6.55306	https://www.genecards.org/cgi-bin/carddisp.pl?gene=BBS9
LOC113523647	CFTR +21.5 Kb DNase I Hypersensitive Site	Biological Region	1	GC07P117688	6.55247	https://www.genecards.org/cgi-bin/carddisp.pl?gene=LOC113523647
TUG1	Taurine Up-Regulated 1	RNA Gene	24	GC22P030969	6.54965	https://www.genecards.org/cgi-bin/carddisp.pl?gene=TUG1
PIK3C2A	Phosphatidylinositol-4-Phosphate 3-Kinase Catalytic Subunit Type 2 Alpha	Protein Coding	46	GC11M017336	6.54824	https://www.genecards.org/cgi-bin/carddisp.pl?gene=PIK3C2A
MIR22	MicroRNA 22	RNA Gene	20	GC17M001713	6.54331	https://www.genecards.org/cgi-bin/carddisp.pl?gene=MIR22
CYBA	Cytochrome B-245 Alpha Chain	Protein Coding	46	GC16M088643	6.54076	https://www.genecards.org/cgi-bin/carddisp.pl?gene=CYBA
DYNC2LI1	Dynein Cytoplasmic 2 Light Intermediate Chain 1	Protein Coding	39	GC02P043781	6.53751	https://www.genecards.org/cgi-bin/carddisp.pl?gene=DYNC2LI1
LOC108491823	CTTNBP2 Intron Enhancer-Blocking Element 7-1-1	Biological Region	1	GC07P117716	6.53637	https://www.genecards.org/cgi-bin/carddisp.pl?gene=LOC108491823
UTS2	Urotensin 2	Protein Coding	41	GC01M007843	6.52787	https://www.genecards.org/cgi-bin/carddisp.pl?gene=UTS2
PTGIR	Prostaglandin I2 Receptor	Protein Coding	46	GC19M051454	6.49964	https://www.genecards.org/cgi-bin/carddisp.pl?gene=PTGIR
TFAP2B	Transcription Factor AP-2 Beta	Protein Coding	44	GC06P061433	6.49097	https://www.genecards.org/cgi-bin/carddisp.pl?gene=TFAP2B
GPD1	Glycerol-3-Phosphate Dehydrogenase 1	Protein Coding	44	GC12P050105	6.4798	https://www.genecards.org/cgi-bin/carddisp.pl?gene=GPD1
RAB5A	RAB5A, Member RAS Oncogene Family	Protein Coding	45	GC03P019963	6.47954	https://www.genecards.org/cgi-bin/carddisp.pl?gene=RAB5A
KITLG	KIT Ligand	Protein Coding	43	GC12M088492	6.47723	https://www.genecards.org/cgi-bin/carddisp.pl?gene=KITLG
LIMK1	LIM Domain Kinase 1	Protein Coding	49	GC07P074082	6.46287	https://www.genecards.org/cgi-bin/carddisp.pl?gene=LIMK1
LPCAT1	Lysophosphatidylcholine Acyltransferase 1	Protein Coding	36	GC05M001456	6.46258	https://www.genecards.org/cgi-bin/carddisp.pl?gene=LPCAT1
RBSN	Rabenosyn, RAB Effector	Protein Coding	37	GC03M015070	6.44154	https://www.genecards.org/cgi-bin/carddisp.pl?gene=RBSN
XDH	Xanthine Dehydrogenase	Protein Coding	46	GC02M031334	6.43468	https://www.genecards.org/cgi-bin/carddisp.pl?gene=XDH
PRKN	Parkin RBR E3 Ubiquitin Protein Ligase	Protein Coding	38	GC06M161348	6.41732	https://www.genecards.org/cgi-bin/carddisp.pl?gene=PRKN
CFC1	Cripto, FRL-1, Cryptic Family 1	Protein Coding	36	GC02M130592	6.414	https://www.genecards.org/cgi-bin/carddisp.pl?gene=CFC1
SOX9	SRY-Box Transcription Factor 9	Protein Coding	46	GC17P072121	6.40417	https://www.genecards.org/cgi-bin/carddisp.pl?gene=SOX9
MYL3	Myosin Light Chain 3	Protein Coding	44	GC03M046836	6.37528	https://www.genecards.org/cgi-bin/carddisp.pl?gene=MYL3
UBC	Ubiquitin C	Protein Coding	42	GC12M124911	6.354	https://www.genecards.org/cgi-bin/carddisp.pl?gene=UBC
SLC29A3	Solute Carrier Family 29 Member 3	Protein Coding	43	GC10P071320	6.34752	https://www.genecards.org/cgi-bin/carddisp.pl?gene=SLC29A3
LTBP3	Latent Transforming Growth Factor Beta Binding Protein 3	Protein Coding	41	GC11M065538	6.32498	https://www.genecards.org/cgi-bin/carddisp.pl?gene=LTBP3
RASA1	RAS P21 Protein Activator 1	Protein Coding	46	GC05P087267	6.30717	https://www.genecards.org/cgi-bin/carddisp.pl?gene=RASA1
VEGFC	Vascular Endothelial Growth Factor C	Protein Coding	46	GC04M176683	6.30461	https://www.genecards.org/cgi-bin/carddisp.pl?gene=VEGFC
SMARCA4	SWI/SNF Related, Matrix Associated, Actin Dependent Regulator Of Chromatin, Subfamily A, Member 4	Protein Coding	48	GC19P010932	6.30395	https://www.genecards.org/cgi-bin/carddisp.pl?gene=SMARCA4
TRPV1	Transient Receptor Potential Cation Channel Subfamily V Member 1	Protein Coding	45	GC17M003565	6.29511	https://www.genecards.org/cgi-bin/carddisp.pl?gene=TRPV1
SLC2A1	Solute Carrier Family 2 Member 1	Protein Coding	52	GC01M042925	6.29309	https://www.genecards.org/cgi-bin/carddisp.pl?gene=SLC2A1
IL23R	Interleukin 23 Receptor	Protein Coding	43	GC01P067138	6.28313	https://www.genecards.org/cgi-bin/carddisp.pl?gene=IL23R
FURIN	Furin, Paired Basic Amino Acid Cleaving Enzyme	Protein Coding	45	GC15P090868	6.28156	https://www.genecards.org/cgi-bin/carddisp.pl?gene=FURIN
PSAP	Prosaposin	Protein Coding	45	GC10M071816	6.28086	https://www.genecards.org/cgi-bin/carddisp.pl?gene=PSAP
DEFB103B	Defensin Beta 103B	Protein Coding	29	GC08M007430	6.27921	https://www.genecards.org/cgi-bin/carddisp.pl?gene=DEFB103B
AMFR	Autocrine Motility Factor Receptor	Protein Coding	42	GC16M056361	6.27359	https://www.genecards.org/cgi-bin/carddisp.pl?gene=AMFR
CASR	Calcium Sensing Receptor	Protein Coding	49	GC03P122183	6.27287	https://www.genecards.org/cgi-bin/carddisp.pl?gene=CASR
PLCZ1	Phospholipase C Zeta 1	Protein Coding	41	GC12M018604	6.27105	https://www.genecards.org/cgi-bin/carddisp.pl?gene=PLCZ1
IL15	Interleukin 15	Protein Coding	40	GC04P141636	6.26868	https://www.genecards.org/cgi-bin/carddisp.pl?gene=IL15
MIR143	MicroRNA 143	RNA Gene	23	GC05P149410	6.26357	https://www.genecards.org/cgi-bin/carddisp.pl?gene=MIR143
KATNIP	Katanin Interacting Protein	Protein Coding	26	GC16P027551	6.26047	https://www.genecards.org/cgi-bin/carddisp.pl?gene=KATNIP
FGF23	Fibroblast Growth Factor 23	Protein Coding	44	GC12M004368	6.25721	https://www.genecards.org/cgi-bin/carddisp.pl?gene=FGF23
LOC113604967	DNase I Hypersensitive Site 83.7 Kb Downstream Of CFTR	Biological Region	1	GC07P117750	6.24514	https://www.genecards.org/cgi-bin/carddisp.pl?gene=LOC113604967
AREG	Amphiregulin	Protein Coding	41	GC04P074445	6.24286	https://www.genecards.org/cgi-bin/carddisp.pl?gene=AREG
EZH2	Enhancer Of Zeste 2 Polycomb Repressive Complex 2 Subunit	Protein Coding	53	GC07M148807	6.23596	https://www.genecards.org/cgi-bin/carddisp.pl?gene=EZH2
MUC6	Mucin 6, Oligomeric Mucus/Gel-Forming	Protein Coding	37	GC11M001012	6.22783	https://www.genecards.org/cgi-bin/carddisp.pl?gene=MUC6
CHD7	Chromodomain Helicase DNA Binding Protein 7	Protein Coding	45	GC08P060678	6.22327	https://www.genecards.org/cgi-bin/carddisp.pl?gene=CHD7
RELA	RELA Proto-Oncogene, NF-KB Subunit	Protein Coding	50	GC11M065653	6.22157	https://www.genecards.org/cgi-bin/carddisp.pl?gene=RELA
CCL7	C-C Motif Chemokine Ligand 7	Protein Coding	41	GC17P034270	6.2196	https://www.genecards.org/cgi-bin/carddisp.pl?gene=CCL7
RRAS	RAS Related	Protein Coding	42	GC19M049635	6.21662	https://www.genecards.org/cgi-bin/carddisp.pl?gene=RRAS
NUP107	Nucleoporin 107	Protein Coding	42	GC12P068686	6.2143	https://www.genecards.org/cgi-bin/carddisp.pl?gene=NUP107
LOC113664107	CFTR Intron 3 DNase I Hypersensitive Site	Biological Region	1	GC07P117509	6.2125	https://www.genecards.org/cgi-bin/carddisp.pl?gene=LOC113664107
RNF5	Ring Finger Protein 5	Protein Coding	42	GC06P061197	6.20944	https://www.genecards.org/cgi-bin/carddisp.pl?gene=RNF5
BLM	BLM RecQ Like Helicase	Protein Coding	48	GC15P090717	6.20826	https://www.genecards.org/cgi-bin/carddisp.pl?gene=BLM
TRIM59-IFT80	TRIM59-IFT80 Protein	RNA Gene	7	GC03M160229	6.19757	https://www.genecards.org/cgi-bin/carddisp.pl?gene=TRIM59-IFT80
MIR200C	MicroRNA 200c	RNA Gene	21	GC12P014224	6.18722	https://www.genecards.org/cgi-bin/carddisp.pl?gene=MIR200C
P2RX7	Purinergic Receptor P2X 7	Protein Coding	45	GC12P124172	6.18552	https://www.genecards.org/cgi-bin/carddisp.pl?gene=P2RX7
MEFV	MEFV Innate Immuity Regulator, Pyrin	Protein Coding	43	GC16M004308	6.18475	https://www.genecards.org/cgi-bin/carddisp.pl?gene=MEFV
CMA1	Chymase 1	Protein Coding	43	GC14M024506	6.18226	https://www.genecards.org/cgi-bin/carddisp.pl?gene=CMA1
DLK1	Delta Like Non-Canonical Notch Ligand 1	Protein Coding	43	GC14P107072	6.17904	https://www.genecards.org/cgi-bin/carddisp.pl?gene=DLK1
BOLA3	BolA Family Member 3	Protein Coding	37	GC02M074136	6.17808	https://www.genecards.org/cgi-bin/carddisp.pl?gene=BOLA3
SNAI2	Snail Family Transcriptional Repressor 2	Protein Coding	43	GC08M048917	6.17727	https://www.genecards.org/cgi-bin/carddisp.pl?gene=SNAI2
PSMD8	Proteasome 26S Subunit, Non-ATPase 8	Protein Coding	39	GC19P038374	6.17601	https://www.genecards.org/cgi-bin/carddisp.pl?gene=PSMD8
KIAA0753	KIAA0753	Protein Coding	33	GC17M006578	6.17346	https://www.genecards.org/cgi-bin/carddisp.pl?gene=KIAA0753
FABP3	Fatty Acid Binding Protein 3	Protein Coding	42	GC01M031365	6.16991	https://www.genecards.org/cgi-bin/carddisp.pl?gene=FABP3
LNX1	Ligand Of Numb-Protein X 1	Protein Coding	42	GC04M053459	6.16517	https://www.genecards.org/cgi-bin/carddisp.pl?gene=LNX1
SETD2	SET Domain Containing 2, Histone Lysine Methyltransferase	Protein Coding	46	GC03M047033	6.16423	https://www.genecards.org/cgi-bin/carddisp.pl?gene=SETD2
PDP1	Pyruvate Dehydrogenase Phosphatase Catalytic Subunit 1	Protein Coding	45	GC08P093857	6.15706	https://www.genecards.org/cgi-bin/carddisp.pl?gene=PDP1
F8	Coagulation Factor VIII	Protein Coding	45	GC0XM154835	6.15636	https://www.genecards.org/cgi-bin/carddisp.pl?gene=F8
MT-TL1	Mitochondrially Encoded TRNA-Leu (UUA/G) 1	RNA Gene	16	GCMTP003232	6.15464	https://www.genecards.org/cgi-bin/carddisp.pl?gene=MT-TL1
F2R	Coagulation Factor II Thrombin Receptor	Protein Coding	46	GC05P076716	6.15058	https://www.genecards.org/cgi-bin/carddisp.pl?gene=F2R
PNPLA3	Patatin Like Phospholipase Domain Containing 3	Protein Coding	40	GC22P043923	6.14228	https://www.genecards.org/cgi-bin/carddisp.pl?gene=PNPLA3
STK11	Serine/Threonine Kinase 11	Protein Coding	48	GC19P001177	6.13544	https://www.genecards.org/cgi-bin/carddisp.pl?gene=STK11
AQP3	Aquaporin 3 (Gill Blood Group)	Protein Coding	46	GC09M033431	6.13465	https://www.genecards.org/cgi-bin/carddisp.pl?gene=AQP3
PSMD14	Proteasome 26S Subunit, Non-ATPase 14	Protein Coding	42	GC02P161308	6.12007	https://www.genecards.org/cgi-bin/carddisp.pl?gene=PSMD14
CYP2A6	Cytochrome P450 Family 2 Subfamily A Member 6	Protein Coding	48	GC19M040843	6.11589	https://www.genecards.org/cgi-bin/carddisp.pl?gene=CYP2A6
PRKG2	Protein Kinase CGMP-Dependent 2	Protein Coding	45	GC04M081087	6.11358	https://www.genecards.org/cgi-bin/carddisp.pl?gene=PRKG2
TNPO3	Transportin 3	Protein Coding	39	GC07M128954	6.10973	https://www.genecards.org/cgi-bin/carddisp.pl?gene=TNPO3
TTR	Transthyretin	Protein Coding	48	GC18P031557	6.10269	https://www.genecards.org/cgi-bin/carddisp.pl?gene=TTR
CLCA2	Chloride Channel Accessory 2	Protein Coding	40	GC01P086424	6.10261	https://www.genecards.org/cgi-bin/carddisp.pl?gene=CLCA2
HTR1B	5-Hydroxytryptamine Receptor 1B	Protein Coding	44	GC06M077478	6.10081	https://www.genecards.org/cgi-bin/carddisp.pl?gene=HTR1B
SERPINE2	Serpin Family E Member 2	Protein Coding	41	GC02M223975	6.09472	https://www.genecards.org/cgi-bin/carddisp.pl?gene=SERPINE2
CDKN1B	Cyclin Dependent Kinase Inhibitor 1B	Protein Coding	46	GC12P014505	6.09465	https://www.genecards.org/cgi-bin/carddisp.pl?gene=CDKN1B
PRKAG2	Protein Kinase AMP-Activated Non-Catalytic Subunit Gamma 2	Protein Coding	49	GC07M151556	6.09353	https://www.genecards.org/cgi-bin/carddisp.pl?gene=PRKAG2
RASGRP1	RAS Guanyl Releasing Protein 1	Protein Coding	46	GC15M038488	6.09099	https://www.genecards.org/cgi-bin/carddisp.pl?gene=RASGRP1
IKBKG	Inhibitor Of Nuclear Factor Kappa B Kinase Regulatory Subunit Gamma	Protein Coding	47	GC0XP154541	6.08822	https://www.genecards.org/cgi-bin/carddisp.pl?gene=IKBKG
IFT27	Intraflagellar Transport 27	Protein Coding	36	GC22M036759	6.0804	https://www.genecards.org/cgi-bin/carddisp.pl?gene=IFT27
IRF1	Interferon Regulatory Factor 1	Protein Coding	46	GC05M132440	6.07681	https://www.genecards.org/cgi-bin/carddisp.pl?gene=IRF1
CADM1	Cell Adhesion Molecule 1	Protein Coding	41	GC11M115169	6.07474	https://www.genecards.org/cgi-bin/carddisp.pl?gene=CADM1
LOC105372273	Uncharacterized LOC105372273	RNA Gene	9	GC19P011205	6.0735	https://www.genecards.org/cgi-bin/carddisp.pl?gene=LOC105372273
TRIM21	Tripartite Motif Containing 21	Protein Coding	41	GC11M004384	6.07186	https://www.genecards.org/cgi-bin/carddisp.pl?gene=TRIM21
PSMD11	Proteasome 26S Subunit, Non-ATPase 11	Protein Coding	41	GC17P032444	6.0665	https://www.genecards.org/cgi-bin/carddisp.pl?gene=PSMD11
ODAD3	Outer Dynein Arm Docking Complex Subunit 3	Protein Coding	29	GC19M011421	6.06176	https://www.genecards.org/cgi-bin/carddisp.pl?gene=ODAD3
SLC26A8	Solute Carrier Family 26 Member 8	Protein Coding	41	GC06M051559	6.05144	https://www.genecards.org/cgi-bin/carddisp.pl?gene=SLC26A8
LAMA2	Laminin Subunit Alpha 2	Protein Coding	42	GC06P128863	6.04662	https://www.genecards.org/cgi-bin/carddisp.pl?gene=LAMA2
DNAH9	Dynein Axonemal Heavy Chain 9	Protein Coding	37	GC17P011598	6.04343	https://www.genecards.org/cgi-bin/carddisp.pl?gene=DNAH9
CDH2	Cadherin 2	Protein Coding	51	GC18M027950	6.04105	https://www.genecards.org/cgi-bin/carddisp.pl?gene=CDH2
MIR185	MicroRNA 185	RNA Gene	21	GC22P020686	6.03334	https://www.genecards.org/cgi-bin/carddisp.pl?gene=MIR185
TNC	Tenascin C	Protein Coding	48	GC09M115019	6.03016	https://www.genecards.org/cgi-bin/carddisp.pl?gene=TNC
LEFTY2	Left-Right Determination Factor 2	Protein Coding	42	GC01M225937	6.01968	https://www.genecards.org/cgi-bin/carddisp.pl?gene=LEFTY2
DDR2	Discoidin Domain Receptor Tyrosine Kinase 2	Protein Coding	49	GC01P162631	6.0128	https://www.genecards.org/cgi-bin/carddisp.pl?gene=DDR2
ERCC6	ERCC Excision Repair 6, Chromatin Remodeling Factor	Protein Coding	45	GC10M049454	6.01003	https://www.genecards.org/cgi-bin/carddisp.pl?gene=ERCC6
PSMB3	Proteasome 20S Subunit Beta 3	Protein Coding	40	GC17P038752	5.99352	https://www.genecards.org/cgi-bin/carddisp.pl?gene=PSMB3
PITX2	Paired Like Homeodomain 2	Protein Coding	46	GC04M110617	5.9935	https://www.genecards.org/cgi-bin/carddisp.pl?gene=PITX2
CSK	C-Terminal Src Kinase	Protein Coding	46	GC15P074782	5.97095	https://www.genecards.org/cgi-bin/carddisp.pl?gene=CSK
MIR499A	MicroRNA 499a	RNA Gene	21	GC20P034990	5.96681	https://www.genecards.org/cgi-bin/carddisp.pl?gene=MIR499A
ADORA1	Adenosine A1 Receptor	Protein Coding	46	GC01P203090	5.96304	https://www.genecards.org/cgi-bin/carddisp.pl?gene=ADORA1
ANXA6	Annexin A6	Protein Coding	41	GC05M151100	5.95901	https://www.genecards.org/cgi-bin/carddisp.pl?gene=ANXA6
PGF	Placental Growth Factor	Protein Coding	42	GC14M074941	5.95752	https://www.genecards.org/cgi-bin/carddisp.pl?gene=PGF
GLI2	GLI Family Zinc Finger 2	Protein Coding	47	GC02P120735	5.95587	https://www.genecards.org/cgi-bin/carddisp.pl?gene=GLI2
PSMD3	Proteasome 26S Subunit, Non-ATPase 3	Protein Coding	42	GC17P039980	5.95317	https://www.genecards.org/cgi-bin/carddisp.pl?gene=PSMD3
BBS12	Bardet-Biedl Syndrome 12	Protein Coding	33	GC04P122702	5.94826	https://www.genecards.org/cgi-bin/carddisp.pl?gene=BBS12
SLC4A4	Solute Carrier Family 4 Member 4	Protein Coding	45	GC04P071063	5.9472	https://www.genecards.org/cgi-bin/carddisp.pl?gene=SLC4A4
MT-ND5	Mitochondrially Encoded NADH:Ubiquinone Oxidoreductase Core Subunit 5	Protein Coding	33	GCMTP012339	5.94612	https://www.genecards.org/cgi-bin/carddisp.pl?gene=MT-ND5
ABCA1	ATP Binding Cassette Subfamily A Member 1	Protein Coding	46	GC09M104781	5.93933	https://www.genecards.org/cgi-bin/carddisp.pl?gene=ABCA1
CYP2C9	Cytochrome P450 Family 2 Subfamily C Member 9	Protein Coding	48	GC10P094938	5.93743	https://www.genecards.org/cgi-bin/carddisp.pl?gene=CYP2C9
MYD88	MYD88 Innate Immune Signal Transduction Adaptor	Protein Coding	48	GC03P038139	5.93182	https://www.genecards.org/cgi-bin/carddisp.pl?gene=MYD88
GBE1	1,4-Alpha-Glucan Branching Enzyme 1	Protein Coding	44	GC03M081489	5.9232	https://www.genecards.org/cgi-bin/carddisp.pl?gene=GBE1
MT-ND1	Mitochondrially Encoded NADH:Ubiquinone Oxidoreductase Core Subunit 1	Protein Coding	33	GCMTP003309	5.92159	https://www.genecards.org/cgi-bin/carddisp.pl?gene=MT-ND1
HYLS1	HYLS1 Centriolar And Ciliogenesis Associated	Protein Coding	37	GC11P125883	5.91133	https://www.genecards.org/cgi-bin/carddisp.pl?gene=HYLS1
PGR	Progesterone Receptor	Protein Coding	49	GC11M101030	5.89465	https://www.genecards.org/cgi-bin/carddisp.pl?gene=PGR
PRSS8	Serine Protease 8	Protein Coding	43	GC16M032442	5.88252	https://www.genecards.org/cgi-bin/carddisp.pl?gene=PRSS8
PDCD1	Programmed Cell Death 1	Protein Coding	46	GC02M241849	5.8818	https://www.genecards.org/cgi-bin/carddisp.pl?gene=PDCD1
FGFR2	Fibroblast Growth Factor Receptor 2	Protein Coding	52	GC10M121478	5.88116	https://www.genecards.org/cgi-bin/carddisp.pl?gene=FGFR2
TLR3	Toll Like Receptor 3	Protein Coding	50	GC04P186059	5.87959	https://www.genecards.org/cgi-bin/carddisp.pl?gene=TLR3
AHSA1	Activator Of HSP90 ATPase Activity 1	Protein Coding	38	GC14P077457	5.87857	https://www.genecards.org/cgi-bin/carddisp.pl?gene=AHSA1
CCDC39	Coiled-Coil Domain Containing 39	Protein Coding	35	GC03M180602	5.87675	https://www.genecards.org/cgi-bin/carddisp.pl?gene=CCDC39
KL	Klotho	Protein Coding	44	GC13P033016	5.86869	https://www.genecards.org/cgi-bin/carddisp.pl?gene=KL
SPECC1L	Sperm Antigen With Calponin Homology And Coiled-Coil Domains 1 Like	Protein Coding	37	GC22P028305	5.86272	https://www.genecards.org/cgi-bin/carddisp.pl?gene=SPECC1L
BCL2	BCL2 Apoptosis Regulator	Protein Coding	49	GC18M063123	5.8601	https://www.genecards.org/cgi-bin/carddisp.pl?gene=BCL2
PTGS1	Prostaglandin-Endoperoxide Synthase 1	Protein Coding	45	GC09P122370	5.84868	https://www.genecards.org/cgi-bin/carddisp.pl?gene=PTGS1
PRG2	Proteoglycan 2, Pro Eosinophil Major Basic Protein	Protein Coding	40	GC11M057386	5.84659	https://www.genecards.org/cgi-bin/carddisp.pl?gene=PRG2
ERLIN1	ER Lipid Raft Associated 1	Protein Coding	41	GC10M100150	5.83848	https://www.genecards.org/cgi-bin/carddisp.pl?gene=ERLIN1
GUCA2A	Guanylate Cyclase Activator 2A	Protein Coding	36	GC01M042162	5.83815	https://www.genecards.org/cgi-bin/carddisp.pl?gene=GUCA2A
MMP14	Matrix Metallopeptidase 14	Protein Coding	50	GC14P027516	5.83767	https://www.genecards.org/cgi-bin/carddisp.pl?gene=MMP14
KRT13	Keratin 13	Protein Coding	42	GC17M041500	5.83441	https://www.genecards.org/cgi-bin/carddisp.pl?gene=KRT13
ADK	Adenosine Kinase	Protein Coding	49	GC10P074152	5.82939	https://www.genecards.org/cgi-bin/carddisp.pl?gene=ADK
IFNB1	Interferon Beta 1	Protein Coding	40	GC09M021077	5.82841	https://www.genecards.org/cgi-bin/carddisp.pl?gene=IFNB1
FSHR	Follicle Stimulating Hormone Receptor	Protein Coding	49	GC02M048953	5.81925	https://www.genecards.org/cgi-bin/carddisp.pl?gene=FSHR
BPIFB1	BPI Fold Containing Family B Member 1	Protein Coding	32	GC20P033273	5.81482	https://www.genecards.org/cgi-bin/carddisp.pl?gene=BPIFB1
MIR30D	MicroRNA 30d	RNA Gene	17	GC08M134804	5.80645	https://www.genecards.org/cgi-bin/carddisp.pl?gene=MIR30D
ERLIN2	ER Lipid Raft Associated 2	Protein Coding	39	GC08P037736	5.8059	https://www.genecards.org/cgi-bin/carddisp.pl?gene=ERLIN2
CHIT1	Chitinase 1	Protein Coding	42	GC01M203181	5.80466	https://www.genecards.org/cgi-bin/carddisp.pl?gene=CHIT1
REG3A	Regenerating Family Member 3 Alpha	Protein Coding	38	GC02M079157	5.80235	https://www.genecards.org/cgi-bin/carddisp.pl?gene=REG3A
HSPE1	Heat Shock Protein Family E (Hsp10) Member 1	Protein Coding	40	GC02P197501	5.80172	https://www.genecards.org/cgi-bin/carddisp.pl?gene=HSPE1
SOCS3	Suppressor Of Cytokine Signaling 3	Protein Coding	43	GC17M078356	5.79879	https://www.genecards.org/cgi-bin/carddisp.pl?gene=SOCS3
CASP10	Caspase 10	Protein Coding	47	GC02P201182	5.79306	https://www.genecards.org/cgi-bin/carddisp.pl?gene=CASP10
KANSL1	KAT8 Regulatory NSL Complex Subunit 1	Protein Coding	38	GC17M046031	5.79289	https://www.genecards.org/cgi-bin/carddisp.pl?gene=KANSL1
PGM1	Phosphoglucomutase 1	Protein Coding	47	GC01P063593	5.79249	https://www.genecards.org/cgi-bin/carddisp.pl?gene=PGM1
B2M	Beta-2-Microglobulin	Protein Coding	47	GC15P044711	5.78811	https://www.genecards.org/cgi-bin/carddisp.pl?gene=B2M
RAD21	RAD21 Cohesin Complex Component	Protein Coding	45	GC08M116846	5.78762	https://www.genecards.org/cgi-bin/carddisp.pl?gene=RAD21
FKTN	Fukutin	Protein Coding	38	GC09P105558	5.78746	https://www.genecards.org/cgi-bin/carddisp.pl?gene=FKTN
WNT3	Wnt Family Member 3	Protein Coding	46	GC17M046762	5.78601	https://www.genecards.org/cgi-bin/carddisp.pl?gene=WNT3
CD63	CD63 Molecule	Protein Coding	41	GC12M055725	5.78497	https://www.genecards.org/cgi-bin/carddisp.pl?gene=CD63
INSR	Insulin Receptor	Protein Coding	52	GC19M007112	5.78225	https://www.genecards.org/cgi-bin/carddisp.pl?gene=INSR
PLEC	Plectin	Protein Coding	41	GC08M143975	5.7818	https://www.genecards.org/cgi-bin/carddisp.pl?gene=PLEC
CLEC1A	C-Type Lectin Domain Family 1 Member A	Protein Coding	38	GC12M016933	5.7813	https://www.genecards.org/cgi-bin/carddisp.pl?gene=CLEC1A
HLA-C	Major Histocompatibility Complex, Class I, C	Protein Coding	44	GC06M051344	5.7782	https://www.genecards.org/cgi-bin/carddisp.pl?gene=HLA-C
CCL20	C-C Motif Chemokine Ligand 20	Protein Coding	42	GC02P227823	5.76909	https://www.genecards.org/cgi-bin/carddisp.pl?gene=CCL20
PSMB1	Proteasome 20S Subunit Beta 1	Protein Coding	44	GC06M170535	5.76844	https://www.genecards.org/cgi-bin/carddisp.pl?gene=PSMB1
PSMB4	Proteasome 20S Subunit Beta 4	Protein Coding	44	GC01P151372	5.76844	https://www.genecards.org/cgi-bin/carddisp.pl?gene=PSMB4
BLMH	Bleomycin Hydrolase	Protein Coding	42	GC17M030248	5.76102	https://www.genecards.org/cgi-bin/carddisp.pl?gene=BLMH
MIR205	MicroRNA 205	RNA Gene	20	GC01P209432	5.75754	https://www.genecards.org/cgi-bin/carddisp.pl?gene=MIR205
ESR1	Estrogen Receptor 1	Protein Coding	51	GC06P151656	5.75746	https://www.genecards.org/cgi-bin/carddisp.pl?gene=ESR1
TPO	Thyroid Peroxidase	Protein Coding	47	GC02P001374	5.75119	https://www.genecards.org/cgi-bin/carddisp.pl?gene=TPO
PSMC5	Proteasome 26S Subunit, ATPase 5	Protein Coding	42	GC17P063827	5.74125	https://www.genecards.org/cgi-bin/carddisp.pl?gene=PSMC5
IFIH1	Interferon Induced With Helicase C Domain 1	Protein Coding	46	GC02M162267	5.73789	https://www.genecards.org/cgi-bin/carddisp.pl?gene=IFIH1
MAPT	Microtubule Associated Protein Tau	Protein Coding	49	GC17P045894	5.73531	https://www.genecards.org/cgi-bin/carddisp.pl?gene=MAPT
MRAS	Muscle RAS Oncogene Homolog	Protein Coding	45	GC03P138347	5.7353	https://www.genecards.org/cgi-bin/carddisp.pl?gene=MRAS
FLT1	Fms Related Receptor Tyrosine Kinase 1	Protein Coding	49	GC13M028300	5.72989	https://www.genecards.org/cgi-bin/carddisp.pl?gene=FLT1
CBS	Cystathionine Beta-Synthase	Protein Coding	48	GC21M043053	5.72819	https://www.genecards.org/cgi-bin/carddisp.pl?gene=CBS
PTRH2	Peptidyl-TRNA Hydrolase 2	Protein Coding	43	GC17M059674	5.71267	https://www.genecards.org/cgi-bin/carddisp.pl?gene=PTRH2
CDH5	Cadherin 5	Protein Coding	46	GC16P066366	5.71119	https://www.genecards.org/cgi-bin/carddisp.pl?gene=CDH5
SLC4A1	Solute Carrier Family 4 Member 1 (Diego Blood Group)	Protein Coding	46	GC17M044503	5.71045	https://www.genecards.org/cgi-bin/carddisp.pl?gene=SLC4A1
RIT1	Ras Like Without CAAX 1	Protein Coding	45	GC01M155897	5.70531	https://www.genecards.org/cgi-bin/carddisp.pl?gene=RIT1
RBM20	RNA Binding Motif Protein 20	Protein Coding	34	GC10P110644	5.70162	https://www.genecards.org/cgi-bin/carddisp.pl?gene=RBM20
KCNJ1	Potassium Inwardly Rectifying Channel Subfamily J Member 1	Protein Coding	47	GC11M128741	5.69975	https://www.genecards.org/cgi-bin/carddisp.pl?gene=KCNJ1
KIF3B	Kinesin Family Member 3B	Protein Coding	39	GC20P032277	5.69643	https://www.genecards.org/cgi-bin/carddisp.pl?gene=KIF3B
PSMD1	Proteasome 26S Subunit, Non-ATPase 1	Protein Coding	39	GC02P231056	5.69264	https://www.genecards.org/cgi-bin/carddisp.pl?gene=PSMD1
PSMA3	Proteasome 20S Subunit Alpha 3	Protein Coding	43	GC14P058244	5.68314	https://www.genecards.org/cgi-bin/carddisp.pl?gene=PSMA3
CFAP298	Cilia And Flagella Associated Protein 298	Protein Coding	30	GC21M032593	5.68009	https://www.genecards.org/cgi-bin/carddisp.pl?gene=CFAP298
STK36	Serine/Threonine Kinase 36	Protein Coding	43	GC02P218672	5.67024	https://www.genecards.org/cgi-bin/carddisp.pl?gene=STK36
TRPC1	Transient Receptor Potential Cation Channel Subfamily C Member 1	Protein Coding	42	GC03P142724	5.66676	https://www.genecards.org/cgi-bin/carddisp.pl?gene=TRPC1
PSMA7	Proteasome 20S Subunit Alpha 7	Protein Coding	44	GC20M062136	5.6609	https://www.genecards.org/cgi-bin/carddisp.pl?gene=PSMA7
BGN	Biglycan	Protein Coding	41	GC0XP153494	5.6601	https://www.genecards.org/cgi-bin/carddisp.pl?gene=BGN
NOTCH3	Notch Receptor 3	Protein Coding	49	GC19M015159	5.65694	https://www.genecards.org/cgi-bin/carddisp.pl?gene=NOTCH3
IDUA	Alpha-L-Iduronidase	Protein Coding	42	GC04P000986	5.65482	https://www.genecards.org/cgi-bin/carddisp.pl?gene=IDUA
COMT	Catechol-O-Methyltransferase	Protein Coding	50	GC22P019941	5.65431	https://www.genecards.org/cgi-bin/carddisp.pl?gene=COMT
KCNJ11	Potassium Inwardly Rectifying Channel Subfamily J Member 11	Protein Coding	47	GC11M017366	5.64789	https://www.genecards.org/cgi-bin/carddisp.pl?gene=KCNJ11
LEPR	Leptin Receptor	Protein Coding	48	GC01P065421	5.64745	https://www.genecards.org/cgi-bin/carddisp.pl?gene=LEPR
PFAS	Phosphoribosylformylglycinamidine Synthase	Protein Coding	42	GC17P008247	5.64206	https://www.genecards.org/cgi-bin/carddisp.pl?gene=PFAS
IL9R	Interleukin 9 Receptor	Protein Coding	36	GC0XP155997	5.63827	https://www.genecards.org/cgi-bin/carddisp.pl?gene=IL9R
IGF1R	Insulin Like Growth Factor 1 Receptor	Protein Coding	53	GC15P098648	5.63169	https://www.genecards.org/cgi-bin/carddisp.pl?gene=IGF1R
TNFSF15	TNF Superfamily Member 15	Protein Coding	44	GC09M114784	5.62734	https://www.genecards.org/cgi-bin/carddisp.pl?gene=TNFSF15
PSMB5	Proteasome 20S Subunit Beta 5	Protein Coding	43	GC14M023016	5.62456	https://www.genecards.org/cgi-bin/carddisp.pl?gene=PSMB5
SPTAN1	Spectrin Alpha, Non-Erythrocytic 1	Protein Coding	47	GC09P128552	5.62181	https://www.genecards.org/cgi-bin/carddisp.pl?gene=SPTAN1
FKRP	Fukutin Related Protein	Protein Coding	40	GC19P046746	5.61685	https://www.genecards.org/cgi-bin/carddisp.pl?gene=FKRP
DERL2	Derlin 2	Protein Coding	37	GC17M005471	5.61408	https://www.genecards.org/cgi-bin/carddisp.pl?gene=DERL2
PATJ	PATJ Crumbs Cell Polarity Complex Component	Protein Coding	31	GC01P061743	5.61159	https://www.genecards.org/cgi-bin/carddisp.pl?gene=PATJ
GLE1	GLE1 RNA Export Mediator	Protein Coding	40	GC09P128504	5.60726	https://www.genecards.org/cgi-bin/carddisp.pl?gene=GLE1
EGR1	Early Growth Response 1	Protein Coding	42	GC05P138465	5.60361	https://www.genecards.org/cgi-bin/carddisp.pl?gene=EGR1
GAA	Alpha Glucosidase	Protein Coding	46	GC17P080101	5.60318	https://www.genecards.org/cgi-bin/carddisp.pl?gene=GAA
HLA-G	Major Histocompatibility Complex, Class I, G	Protein Coding	44	GC06P061122	5.59656	https://www.genecards.org/cgi-bin/carddisp.pl?gene=HLA-G
CD79A	CD79a Molecule	Protein Coding	45	GC19P041877	5.59382	https://www.genecards.org/cgi-bin/carddisp.pl?gene=CD79A
DNAL1	Dynein Axonemal Light Chain 1	Protein Coding	40	GC14P073644	5.5902	https://www.genecards.org/cgi-bin/carddisp.pl?gene=DNAL1
RNF185	Ring Finger Protein 185	Protein Coding	37	GC22P031160	5.59017	https://www.genecards.org/cgi-bin/carddisp.pl?gene=RNF185
PSMA5	Proteasome 20S Subunit Alpha 5	Protein Coding	42	GC01M109399	5.5898	https://www.genecards.org/cgi-bin/carddisp.pl?gene=PSMA5
BCL2L1	BCL2 Like 1	Protein Coding	46	GC20M031664	5.57913	https://www.genecards.org/cgi-bin/carddisp.pl?gene=BCL2L1
ABCF2	ATP Binding Cassette Subfamily F Member 2	Protein Coding	38	GC07M151211	5.57055	https://www.genecards.org/cgi-bin/carddisp.pl?gene=ABCF2
SS3	Sarcoidosis, Susceptibility To, 3	Genetic Locus	1	GC10U901083	5.56685	https://www.genecards.org/cgi-bin/carddisp.pl?gene=SS3
PCNA	Proliferating Cell Nuclear Antigen	Protein Coding	50	GC20M005114	5.56273	https://www.genecards.org/cgi-bin/carddisp.pl?gene=PCNA
ERN1	Endoplasmic Reticulum To Nucleus Signaling 1	Protein Coding	45	GC17M064039	5.56175	https://www.genecards.org/cgi-bin/carddisp.pl?gene=ERN1
PDZK1	PDZ Domain Containing 1	Protein Coding	40	GC01M145670	5.56049	https://www.genecards.org/cgi-bin/carddisp.pl?gene=PDZK1
DYNLT1	Dynein Light Chain Tctex-Type 1	Protein Coding	37	GC06M158636	5.55378	https://www.genecards.org/cgi-bin/carddisp.pl?gene=DYNLT1
PSMC3	Proteasome 26S Subunit, ATPase 3	Protein Coding	42	GC11M073862	5.55142	https://www.genecards.org/cgi-bin/carddisp.pl?gene=PSMC3
PSMD2	Proteasome 26S Subunit Ubiquitin Receptor, Non-ATPase 2	Protein Coding	43	GC03P184298	5.54049	https://www.genecards.org/cgi-bin/carddisp.pl?gene=PSMD2
NFKBIA	NFKB Inhibitor Alpha	Protein Coding	49	GC14M035401	5.53923	https://www.genecards.org/cgi-bin/carddisp.pl?gene=NFKBIA
PSMC2	Proteasome 26S Subunit, ATPase 2	Protein Coding	40	GC07P103344	5.53849	https://www.genecards.org/cgi-bin/carddisp.pl?gene=PSMC2
MAP2K2	Mitogen-Activated Protein Kinase Kinase 2	Protein Coding	52	GC19M004090	5.52604	https://www.genecards.org/cgi-bin/carddisp.pl?gene=MAP2K2
PSME2	Proteasome Activator Subunit 2	Protein Coding	41	GC14M024143	5.51482	https://www.genecards.org/cgi-bin/carddisp.pl?gene=PSME2
NPPC	Natriuretic Peptide C	Protein Coding	40	GC02M231921	5.5118	https://www.genecards.org/cgi-bin/carddisp.pl?gene=NPPC
MUC5B-AS1	MUC5B Antisense RNA 1	RNA Gene	8	GC11M001242	5.51123	https://www.genecards.org/cgi-bin/carddisp.pl?gene=MUC5B-AS1
PSMD4	Proteasome 26S Subunit Ubiquitin Receptor, Non-ATPase 4	Protein Coding	43	GC01P151256	5.51098	https://www.genecards.org/cgi-bin/carddisp.pl?gene=PSMD4
ERF	ETS2 Repressor Factor	Protein Coding	41	GC19M042247	5.50936	https://www.genecards.org/cgi-bin/carddisp.pl?gene=ERF
TAS2R38	Taste 2 Receptor Member 38	Protein Coding	35	GC07M141972	5.50645	https://www.genecards.org/cgi-bin/carddisp.pl?gene=TAS2R38
DMD	Dystrophin	Protein Coding	46	GC0XM031097	5.50453	https://www.genecards.org/cgi-bin/carddisp.pl?gene=DMD
PSMA6	Proteasome 20S Subunit Alpha 6	Protein Coding	45	GC14P035278	5.49548	https://www.genecards.org/cgi-bin/carddisp.pl?gene=PSMA6
PSMD7	Proteasome 26S Subunit, Non-ATPase 7	Protein Coding	44	GC16P074296	5.49548	https://www.genecards.org/cgi-bin/carddisp.pl?gene=PSMD7
PSMA1	Proteasome 20S Subunit Alpha 1	Protein Coding	43	GC11M014505	5.49548	https://www.genecards.org/cgi-bin/carddisp.pl?gene=PSMA1
PSMA2	Proteasome 20S Subunit Alpha 2	Protein Coding	42	GC07M042916	5.49548	https://www.genecards.org/cgi-bin/carddisp.pl?gene=PSMA2
PSMB2	Proteasome 20S Subunit Beta 2	Protein Coding	41	GC01M035599	5.49548	https://www.genecards.org/cgi-bin/carddisp.pl?gene=PSMB2
PSMA8	Proteasome 20S Subunit Alpha 8	Protein Coding	37	GC18P026133	5.49548	https://www.genecards.org/cgi-bin/carddisp.pl?gene=PSMA8
TNXA	Tenascin XA (Pseudogene)	Pseudogene	22	GC06M051431	5.49182	https://www.genecards.org/cgi-bin/carddisp.pl?gene=TNXA
SLC4A7	Solute Carrier Family 4 Member 7	Protein Coding	41	GC03M027372	5.48616	https://www.genecards.org/cgi-bin/carddisp.pl?gene=SLC4A7
PTK2	Protein Tyrosine Kinase 2	Protein Coding	46	GC08M140657	5.48519	https://www.genecards.org/cgi-bin/carddisp.pl?gene=PTK2
SOCS1	Suppressor Of Cytokine Signaling 1	Protein Coding	42	GC16M011255	5.48401	https://www.genecards.org/cgi-bin/carddisp.pl?gene=SOCS1
AMBP	Alpha-1-Microglobulin/Bikunin Precursor	Protein Coding	41	GC09M114060	5.48395	https://www.genecards.org/cgi-bin/carddisp.pl?gene=AMBP
DLL3	Delta Like Canonical Notch Ligand 3	Protein Coding	41	GC19P039498	5.48315	https://www.genecards.org/cgi-bin/carddisp.pl?gene=DLL3
TNFRSF6B	TNF Receptor Superfamily Member 6b	Protein Coding	41	GC20P063696	5.48233	https://www.genecards.org/cgi-bin/carddisp.pl?gene=TNFRSF6B
SP1	Sp1 Transcription Factor	Protein Coding	44	GC12P053380	5.47638	https://www.genecards.org/cgi-bin/carddisp.pl?gene=SP1
FOXC1	Forkhead Box C1	Protein Coding	42	GC06P001610	5.46384	https://www.genecards.org/cgi-bin/carddisp.pl?gene=FOXC1
ABCG5	ATP Binding Cassette Subfamily G Member 5	Protein Coding	44	GC02M043806	5.45832	https://www.genecards.org/cgi-bin/carddisp.pl?gene=ABCG5
XRCC1	X-Ray Repair Cross Complementing 1	Protein Coding	43	GC19M043543	5.45618	https://www.genecards.org/cgi-bin/carddisp.pl?gene=XRCC1
MMP21	Matrix Metallopeptidase 21	Protein Coding	39	GC10M125756	5.45174	https://www.genecards.org/cgi-bin/carddisp.pl?gene=MMP21
MIR18A	MicroRNA 18a	RNA Gene	19	GC13P091487	5.44851	https://www.genecards.org/cgi-bin/carddisp.pl?gene=MIR18A
UBA1	Ubiquitin Like Modifier Activating Enzyme 1	Protein Coding	46	GC0XP047190	5.44387	https://www.genecards.org/cgi-bin/carddisp.pl?gene=UBA1
CST3	Cystatin C	Protein Coding	43	GC20M023627	5.43922	https://www.genecards.org/cgi-bin/carddisp.pl?gene=CST3
UFD1	Ubiquitin Recognition Factor In ER Associated Degradation 1	Protein Coding	35	GC22M019450	5.43572	https://www.genecards.org/cgi-bin/carddisp.pl?gene=UFD1
MT-TS1	Mitochondrially Encoded TRNA-Ser (UCN) 1	RNA Gene	14	GCMTM007447	5.43566	https://www.genecards.org/cgi-bin/carddisp.pl?gene=MT-TS1
TTC8	Tetratricopeptide Repeat Domain 8	Protein Coding	39	GC14P089476	5.43444	https://www.genecards.org/cgi-bin/carddisp.pl?gene=TTC8
COL2A1	Collagen Type II Alpha 1 Chain	Protein Coding	48	GC12M047972	5.43253	https://www.genecards.org/cgi-bin/carddisp.pl?gene=COL2A1
TNFSF10	TNF Superfamily Member 10	Protein Coding	45	GC03M172505	5.43094	https://www.genecards.org/cgi-bin/carddisp.pl?gene=TNFSF10
CLCN7	Chloride Voltage-Gated Channel 7	Protein Coding	45	GC16M001444	5.4306	https://www.genecards.org/cgi-bin/carddisp.pl?gene=CLCN7
ACVR1B	Activin A Receptor Type 1B	Protein Coding	46	GC12P051951	5.42496	https://www.genecards.org/cgi-bin/carddisp.pl?gene=ACVR1B
TAGLN	Transgelin	Protein Coding	42	GC11P117199	5.42447	https://www.genecards.org/cgi-bin/carddisp.pl?gene=TAGLN
TWIST1	Twist Family BHLH Transcription Factor 1	Protein Coding	45	GC07M019020	5.41648	https://www.genecards.org/cgi-bin/carddisp.pl?gene=TWIST1
CTCF	CCCTC-Binding Factor	Protein Coding	46	GC16P067563	5.4068	https://www.genecards.org/cgi-bin/carddisp.pl?gene=CTCF
PDZD3	PDZ Domain Containing 3	Protein Coding	34	GC11P119198	5.38927	https://www.genecards.org/cgi-bin/carddisp.pl?gene=PDZD3
MIP	Major Intrinsic Protein Of Lens Fiber	Protein Coding	41	GC12M056449	5.38891	https://www.genecards.org/cgi-bin/carddisp.pl?gene=MIP
CAPN10	Calpain 10	Protein Coding	41	GC02P240586	5.38701	https://www.genecards.org/cgi-bin/carddisp.pl?gene=CAPN10
TPH1	Tryptophan Hydroxylase 1	Protein Coding	44	GC11M018040	5.38365	https://www.genecards.org/cgi-bin/carddisp.pl?gene=TPH1
MRPS22	Mitochondrial Ribosomal Protein S22	Protein Coding	41	GC03P139005	5.38162	https://www.genecards.org/cgi-bin/carddisp.pl?gene=MRPS22
NCF2	Neutrophil Cytosolic Factor 2	Protein Coding	46	GC01M183555	5.3777	https://www.genecards.org/cgi-bin/carddisp.pl?gene=NCF2
TP63	Tumor Protein P63	Protein Coding	48	GC03P189598	5.37637	https://www.genecards.org/cgi-bin/carddisp.pl?gene=TP63
FIP1L1	Factor Interacting With PAPOLA And CPSF1	Protein Coding	38	GC04P053402	5.36481	https://www.genecards.org/cgi-bin/carddisp.pl?gene=FIP1L1
DEFB103A	Defensin Beta 103A	Protein Coding	28	GC08P007881	5.36379	https://www.genecards.org/cgi-bin/carddisp.pl?gene=DEFB103A
CD209	CD209 Molecule	Protein Coding	42	GC19M007739	5.35548	https://www.genecards.org/cgi-bin/carddisp.pl?gene=CD209
ODAD2	Outer Dynein Arm Docking Complex Subunit 2	Protein Coding	26	GC10M027776	5.34772	https://www.genecards.org/cgi-bin/carddisp.pl?gene=ODAD2
AVP	Arginine Vasopressin	Protein Coding	45	GC20M003082	5.34164	https://www.genecards.org/cgi-bin/carddisp.pl?gene=AVP
RFC2	Replication Factor C Subunit 2	Protein Coding	44	GC07M074231	5.33876	https://www.genecards.org/cgi-bin/carddisp.pl?gene=RFC2
TIMP3	TIMP Metallopeptidase Inhibitor 3	Protein Coding	45	GC22P032800	5.33873	https://www.genecards.org/cgi-bin/carddisp.pl?gene=TIMP3
CALB2	Calbindin 2	Protein Coding	40	GC16P071392	5.33569	https://www.genecards.org/cgi-bin/carddisp.pl?gene=CALB2
MT-CYB	Mitochondrially Encoded Cytochrome B	Protein Coding	32	GCMTP014749	5.33262	https://www.genecards.org/cgi-bin/carddisp.pl?gene=MT-CYB
FOXM1	Forkhead Box M1	Protein Coding	44	GC12M002857	5.33128	https://www.genecards.org/cgi-bin/carddisp.pl?gene=FOXM1
DNAI2	Dynein Axonemal Intermediate Chain 2	Protein Coding	39	GC17P074274	5.32935	https://www.genecards.org/cgi-bin/carddisp.pl?gene=DNAI2
DNAAF4	Dynein Axonemal Assembly Factor 4	Protein Coding	30	GC15M070685	5.32728	https://www.genecards.org/cgi-bin/carddisp.pl?gene=DNAAF4
FAT4	FAT Atypical Cadherin 4	Protein Coding	39	GC04P125315	5.32283	https://www.genecards.org/cgi-bin/carddisp.pl?gene=FAT4
YAP1	Yes1 Associated Transcriptional Regulator	Protein Coding	47	GC11P102110	5.32147	https://www.genecards.org/cgi-bin/carddisp.pl?gene=YAP1
PLAUR	Plasminogen Activator, Urokinase Receptor	Protein Coding	43	GC19M043646	5.31739	https://www.genecards.org/cgi-bin/carddisp.pl?gene=PLAUR
NPHS1	NPHS1 Adhesion Molecule, Nephrin	Protein Coding	44	GC19M035825	5.31183	https://www.genecards.org/cgi-bin/carddisp.pl?gene=NPHS1
PRMT7	Protein Arginine Methyltransferase 7	Protein Coding	44	GC16P068383	5.30811	https://www.genecards.org/cgi-bin/carddisp.pl?gene=PRMT7
ERAP1	Endoplasmic Reticulum Aminopeptidase 1	Protein Coding	43	GC05M096760	5.30684	https://www.genecards.org/cgi-bin/carddisp.pl?gene=ERAP1
WNT4	Wnt Family Member 4	Protein Coding	46	GC01M022190	5.30682	https://www.genecards.org/cgi-bin/carddisp.pl?gene=WNT4
GTF2I	General Transcription Factor IIi	Protein Coding	42	GC07P074658	5.30396	https://www.genecards.org/cgi-bin/carddisp.pl?gene=GTF2I
NR1H3	Nuclear Receptor Subfamily 1 Group H Member 3	Protein Coding	46	GC11P047248	5.29961	https://www.genecards.org/cgi-bin/carddisp.pl?gene=NR1H3
ALG9	ALG9 Alpha-1,2-Mannosyltransferase	Protein Coding	41	GC11M112130	5.28439	https://www.genecards.org/cgi-bin/carddisp.pl?gene=ALG9
IFNL3	Interferon Lambda 3	Protein Coding	33	GC19M039243	5.2815	https://www.genecards.org/cgi-bin/carddisp.pl?gene=IFNL3
FUZ	Fuzzy Planar Cell Polarity Protein	Protein Coding	38	GC19M049806	5.27272	https://www.genecards.org/cgi-bin/carddisp.pl?gene=FUZ
BAG3	BAG Cochaperone 3	Protein Coding	43	GC10P119651	5.26545	https://www.genecards.org/cgi-bin/carddisp.pl?gene=BAG3
CCDC40	Coiled-Coil Domain Containing 40	Protein Coding	36	GC17P080037	5.26536	https://www.genecards.org/cgi-bin/carddisp.pl?gene=CCDC40
PLA2G2A	Phospholipase A2 Group IIA	Protein Coding	46	GC01M019975	5.25929	https://www.genecards.org/cgi-bin/carddisp.pl?gene=PLA2G2A
SPI1	Spi-1 Proto-Oncogene	Protein Coding	42	GC11M073849	5.25645	https://www.genecards.org/cgi-bin/carddisp.pl?gene=SPI1
MT-ND4	Mitochondrially Encoded NADH:Ubiquinone Oxidoreductase Core Subunit 4	Protein Coding	33	GCMTP010762	5.24381	https://www.genecards.org/cgi-bin/carddisp.pl?gene=MT-ND4
NPR3	Natriuretic Peptide Receptor 3	Protein Coding	44	GC05P032689	5.23476	https://www.genecards.org/cgi-bin/carddisp.pl?gene=NPR3
GATAD1	GATA Zinc Finger Domain Containing 1	Protein Coding	37	GC07P092447	5.23056	https://www.genecards.org/cgi-bin/carddisp.pl?gene=GATAD1
JPH2	Junctophilin 2	Protein Coding	38	GC20M044111	5.22649	https://www.genecards.org/cgi-bin/carddisp.pl?gene=JPH2
SLC26A3	Solute Carrier Family 26 Member 3	Protein Coding	45	GC07M107765	5.22415	https://www.genecards.org/cgi-bin/carddisp.pl?gene=SLC26A3
KLRC4	Killer Cell Lectin Like Receptor C4	Protein Coding	38	GC12M016937	5.22154	https://www.genecards.org/cgi-bin/carddisp.pl?gene=KLRC4
CBY1	Chibby Family Member 1, Beta Catenin Antagonist	Protein Coding	40	GC22P038656	5.21996	https://www.genecards.org/cgi-bin/carddisp.pl?gene=CBY1
MLX	MAX Dimerization Protein MLX	Protein Coding	43	GC17P042567	5.21515	https://www.genecards.org/cgi-bin/carddisp.pl?gene=MLX
CEBPB	CCAAT Enhancer Binding Protein Beta	Protein Coding	43	GC20P050190	5.21211	https://www.genecards.org/cgi-bin/carddisp.pl?gene=CEBPB
BAX	BCL2 Associated X, Apoptosis Regulator	Protein Coding	48	GC19P048954	5.21209	https://www.genecards.org/cgi-bin/carddisp.pl?gene=BAX
WRN	WRN RecQ Like Helicase	Protein Coding	44	GC08P031033	5.20005	https://www.genecards.org/cgi-bin/carddisp.pl?gene=WRN
ARFGEF1	ADP Ribosylation Factor Guanine Nucleotide Exchange Factor 1	Protein Coding	38	GC08M067173	5.1968	https://www.genecards.org/cgi-bin/carddisp.pl?gene=ARFGEF1
TUBB	Tubulin Beta Class I	Protein Coding	49	GC06P061150	5.19501	https://www.genecards.org/cgi-bin/carddisp.pl?gene=TUBB
BBIP1	BBSome Interacting Protein 1	Protein Coding	31	GC10M110898	5.19486	https://www.genecards.org/cgi-bin/carddisp.pl?gene=BBIP1
UBE2J1	Ubiquitin Conjugating Enzyme E2 J1	Protein Coding	41	GC06M089326	5.1937	https://www.genecards.org/cgi-bin/carddisp.pl?gene=UBE2J1
SPHK1	Sphingosine Kinase 1	Protein Coding	46	GC17P076376	5.1892	https://www.genecards.org/cgi-bin/carddisp.pl?gene=SPHK1
CFAP221	Cilia And Flagella Associated Protein 221	Protein Coding	27	GC02P119544	5.1831	https://www.genecards.org/cgi-bin/carddisp.pl?gene=CFAP221
BEST1	Bestrophin 1	Protein Coding	42	GC11P061949	5.18192	https://www.genecards.org/cgi-bin/carddisp.pl?gene=BEST1
HNF1B	HNF1 Homeobox B	Protein Coding	43	GC17M037686	5.17982	https://www.genecards.org/cgi-bin/carddisp.pl?gene=HNF1B
ADA2	Adenosine Deaminase 2	Protein Coding	33	GC22M017179	5.177	https://www.genecards.org/cgi-bin/carddisp.pl?gene=ADA2
INTU	Inturned Planar Cell Polarity Protein	Protein Coding	36	GC04P127623	5.17633	https://www.genecards.org/cgi-bin/carddisp.pl?gene=INTU
KCNJ8	Potassium Inwardly Rectifying Channel Subfamily J Member 8	Protein Coding	44	GC12M021764	5.17196	https://www.genecards.org/cgi-bin/carddisp.pl?gene=KCNJ8
TALDO1	Transaldolase 1	Protein Coding	45	GC11P001136	5.17049	https://www.genecards.org/cgi-bin/carddisp.pl?gene=TALDO1
UBAC2	UBA Domain Containing 2	Protein Coding	37	GC13P099200	5.17031	https://www.genecards.org/cgi-bin/carddisp.pl?gene=UBAC2
PKD1L1	Polycystin 1 Like 1, Transient Receptor Potential Channel Interacting	Protein Coding	35	GC07M047740	5.15594	https://www.genecards.org/cgi-bin/carddisp.pl?gene=PKD1L1
ENPP1	Ectonucleotide Pyrophosphatase/Phosphodiesterase 1	Protein Coding	46	GC06P131808	5.15288	https://www.genecards.org/cgi-bin/carddisp.pl?gene=ENPP1
ACVR2B	Activin A Receptor Type 2B	Protein Coding	49	GC03P038453	5.14876	https://www.genecards.org/cgi-bin/carddisp.pl?gene=ACVR2B
RPL36A-HNRNPH2	RPL36A-HNRNPH2 Readthrough	Protein Coding	18	GC0XP101390	5.14747	https://www.genecards.org/cgi-bin/carddisp.pl?gene=RPL36A-HNRNPH2
CLCN4	Chloride Voltage-Gated Channel 4	Protein Coding	43	GC0XP010085	5.14579	https://www.genecards.org/cgi-bin/carddisp.pl?gene=CLCN4
TNFSF13B	TNF Superfamily Member 13b	Protein Coding	44	GC13P108251	5.14216	https://www.genecards.org/cgi-bin/carddisp.pl?gene=TNFSF13B
MIR451A	MicroRNA 451a	RNA Gene	18	GC17M028861	5.12511	https://www.genecards.org/cgi-bin/carddisp.pl?gene=MIR451A
CDKN2B	Cyclin Dependent Kinase Inhibitor 2B	Protein Coding	46	GC09M022002	5.11989	https://www.genecards.org/cgi-bin/carddisp.pl?gene=CDKN2B
DNAJB11	DnaJ Heat Shock Protein Family (Hsp40) Member B11	Protein Coding	40	GC03P186567	5.11892	https://www.genecards.org/cgi-bin/carddisp.pl?gene=DNAJB11
MST1	Macrophage Stimulating 1	Protein Coding	45	GC03M049683	5.11764	https://www.genecards.org/cgi-bin/carddisp.pl?gene=MST1
PLA2G6	Phospholipase A2 Group VI	Protein Coding	47	GC22M051951	5.11375	https://www.genecards.org/cgi-bin/carddisp.pl?gene=PLA2G6
WNT5A	Wnt Family Member 5A	Protein Coding	49	GC03M055465	5.10079	https://www.genecards.org/cgi-bin/carddisp.pl?gene=WNT5A
BMP10	Bone Morphogenetic Protein 10	Protein Coding	38	GC02M068865	5.09496	https://www.genecards.org/cgi-bin/carddisp.pl?gene=BMP10
RPS6KB1	Ribosomal Protein S6 Kinase B1	Protein Coding	48	GC17P059893	5.0837	https://www.genecards.org/cgi-bin/carddisp.pl?gene=RPS6KB1
DHCR24	24-Dehydrocholesterol Reductase	Protein Coding	45	GC01M054849	5.08322	https://www.genecards.org/cgi-bin/carddisp.pl?gene=DHCR24
CREBBP	CREB Binding Protein	Protein Coding	51	GC16M004352	5.0768	https://www.genecards.org/cgi-bin/carddisp.pl?gene=CREBBP
EHHADH	Enoyl-CoA Hydratase And 3-Hydroxyacyl CoA Dehydrogenase	Protein Coding	44	GC03M185190	5.07226	https://www.genecards.org/cgi-bin/carddisp.pl?gene=EHHADH
CYSLTR2	Cysteinyl Leukotriene Receptor 2	Protein Coding	46	GC13P048653	5.07136	https://www.genecards.org/cgi-bin/carddisp.pl?gene=CYSLTR2
CSF3R	Colony Stimulating Factor 3 Receptor	Protein Coding	46	GC01M036466	5.07125	https://www.genecards.org/cgi-bin/carddisp.pl?gene=CSF3R
GJB1	Gap Junction Protein Beta 1	Protein Coding	46	GC0XP071212	5.06851	https://www.genecards.org/cgi-bin/carddisp.pl?gene=GJB1
WDPCP	WD Repeat Containing Planar Cell Polarity Effector	Protein Coding	36	GC02M063121	5.06768	https://www.genecards.org/cgi-bin/carddisp.pl?gene=WDPCP
MED12	Mediator Complex Subunit 12	Protein Coding	44	GC0XP071118	5.06045	https://www.genecards.org/cgi-bin/carddisp.pl?gene=MED12
RSPH4A	Radial Spoke Head Component 4A	Protein Coding	37	GC06P116616	5.05673	https://www.genecards.org/cgi-bin/carddisp.pl?gene=RSPH4A
LDB3	LIM Domain Binding 3	Protein Coding	41	GC10P086666	5.04596	https://www.genecards.org/cgi-bin/carddisp.pl?gene=LDB3
SLC25A24	Solute Carrier Family 25 Member 24	Protein Coding	42	GC01M108134	5.04044	https://www.genecards.org/cgi-bin/carddisp.pl?gene=SLC25A24
FOS	Fos Proto-Oncogene, AP-1 Transcription Factor Subunit	Protein Coding	49	GC14P075278	5.03297	https://www.genecards.org/cgi-bin/carddisp.pl?gene=FOS
AGL	Amylo-Alpha-1, 6-Glucosidase, 4-Alpha-Glucanotransferase	Protein Coding	44	GC01P099850	5.03139	https://www.genecards.org/cgi-bin/carddisp.pl?gene=AGL
PLIN1	Perilipin 1	Protein Coding	44	GC15M089664	5.03076	https://www.genecards.org/cgi-bin/carddisp.pl?gene=PLIN1
MMP13	Matrix Metallopeptidase 13	Protein Coding	49	GC11M102942	5.02807	https://www.genecards.org/cgi-bin/carddisp.pl?gene=MMP13
DNMT3A	DNA Methyltransferase 3 Alpha	Protein Coding	50	GC02M025228	5.02638	https://www.genecards.org/cgi-bin/carddisp.pl?gene=DNMT3A
MYLK	Myosin Light Chain Kinase	Protein Coding	52	GC03M123610	5.02362	https://www.genecards.org/cgi-bin/carddisp.pl?gene=MYLK
CD69	CD69 Molecule	Protein Coding	39	GC12M016929	5.02297	https://www.genecards.org/cgi-bin/carddisp.pl?gene=CD69
PRL	Prolactin	Protein Coding	42	GC06M022287	5.02256	https://www.genecards.org/cgi-bin/carddisp.pl?gene=PRL
COL6A2	Collagen Type VI Alpha 2 Chain	Protein Coding	43	GC21P046098	5.0215	https://www.genecards.org/cgi-bin/carddisp.pl?gene=COL6A2
MME	Membrane Metalloendopeptidase	Protein Coding	49	GC03P155024	5.02078	https://www.genecards.org/cgi-bin/carddisp.pl?gene=MME
POLR1C	RNA Polymerase I And III Subunit C	Protein Coding	42	GC06P061378	5.01902	https://www.genecards.org/cgi-bin/carddisp.pl?gene=POLR1C
ASXL1	ASXL Transcriptional Regulator 1	Protein Coding	42	GC20P032420	5.01221	https://www.genecards.org/cgi-bin/carddisp.pl?gene=ASXL1
IL6ST	Interleukin 6 Cytokine Family Signal Transducer	Protein Coding	46	GC05M055935	5.00428	https://www.genecards.org/cgi-bin/carddisp.pl?gene=IL6ST
IL2RB	Interleukin 2 Receptor Subunit Beta	Protein Coding	47	GC22M037125	4.99794	https://www.genecards.org/cgi-bin/carddisp.pl?gene=IL2RB
CPB2	Carboxypeptidase B2	Protein Coding	44	GC13M046053	4.9974	https://www.genecards.org/cgi-bin/carddisp.pl?gene=CPB2
PHB	Prohibitin	Protein Coding	46	GC17M049404	4.99502	https://www.genecards.org/cgi-bin/carddisp.pl?gene=PHB
ROCK1	Rho Associated Coiled-Coil Containing Protein Kinase 1	Protein Coding	49	GC18M020946	4.99075	https://www.genecards.org/cgi-bin/carddisp.pl?gene=ROCK1
PMM2	Phosphomannomutase 2	Protein Coding	45	GC16P008788	4.98855	https://www.genecards.org/cgi-bin/carddisp.pl?gene=PMM2
STXBP2	Syntaxin Binding Protein 2	Protein Coding	44	GC19P007673	4.98772	https://www.genecards.org/cgi-bin/carddisp.pl?gene=STXBP2
IFT52	Intraflagellar Transport 52	Protein Coding	34	GC20P043590	4.98522	https://www.genecards.org/cgi-bin/carddisp.pl?gene=IFT52
DNAAF1	Dynein Axonemal Assembly Factor 1	Protein Coding	36	GC16P084145	4.98237	https://www.genecards.org/cgi-bin/carddisp.pl?gene=DNAAF1
TRB	T Cell Receptor Beta Locus	Protein Coding	17	GC07P146619	4.97981	https://www.genecards.org/cgi-bin/carddisp.pl?gene=TRB
MIR27A	MicroRNA 27a	RNA Gene	22	GC19M014196	4.97896	https://www.genecards.org/cgi-bin/carddisp.pl?gene=MIR27A
MIR150	MicroRNA 150	RNA Gene	22	GC19M049500	4.97867	https://www.genecards.org/cgi-bin/carddisp.pl?gene=MIR150
TRPM4	Transient Receptor Potential Cation Channel Subfamily M Member 4	Protein Coding	45	GC19P049157	4.97345	https://www.genecards.org/cgi-bin/carddisp.pl?gene=TRPM4
ABCD4	ATP Binding Cassette Subfamily D Member 4	Protein Coding	43	GC14M074285	4.96536	https://www.genecards.org/cgi-bin/carddisp.pl?gene=ABCD4
APOB	Apolipoprotein B	Protein Coding	45	GC02M020956	4.96162	https://www.genecards.org/cgi-bin/carddisp.pl?gene=APOB
MUCL3	Mucin Like 3	Protein Coding	26	GC06P062513	4.95248	https://www.genecards.org/cgi-bin/carddisp.pl?gene=MUCL3
MAP3K7	Mitogen-Activated Protein Kinase Kinase Kinase 7	Protein Coding	50	GC06M090513	4.94254	https://www.genecards.org/cgi-bin/carddisp.pl?gene=MAP3K7
F9	Coagulation Factor IX	Protein Coding	46	GC0XP139530	4.94087	https://www.genecards.org/cgi-bin/carddisp.pl?gene=F9
CD248	CD248 Molecule	Protein Coding	38	GC11M066314	4.94006	https://www.genecards.org/cgi-bin/carddisp.pl?gene=CD248
ILK	Integrin Linked Kinase	Protein Coding	46	GC11P006604	4.93988	https://www.genecards.org/cgi-bin/carddisp.pl?gene=ILK
CTSL	Cathepsin L	Protein Coding	45	GC09P087725	4.93566	https://www.genecards.org/cgi-bin/carddisp.pl?gene=CTSL
AQP1	Aquaporin 1 (Colton Blood Group)	Protein Coding	45	GC07P030911	4.93387	https://www.genecards.org/cgi-bin/carddisp.pl?gene=AQP1
SEC24C	SEC24 Homolog C, COPII Coat Complex Component	Protein Coding	44	GC10P073744	4.92903	https://www.genecards.org/cgi-bin/carddisp.pl?gene=SEC24C
GATM	Glycine Amidinotransferase	Protein Coding	44	GC15M045361	4.92892	https://www.genecards.org/cgi-bin/carddisp.pl?gene=GATM
RARS1	Arginyl-TRNA Synthetase 1	Protein Coding	36	GC05P168487	4.92552	https://www.genecards.org/cgi-bin/carddisp.pl?gene=RARS1
TLR7	Toll Like Receptor 7	Protein Coding	46	GC0XP012867	4.92473	https://www.genecards.org/cgi-bin/carddisp.pl?gene=TLR7
IL6R	Interleukin 6 Receptor	Protein Coding	48	GC01P154405	4.92275	https://www.genecards.org/cgi-bin/carddisp.pl?gene=IL6R
NBEAL2	Neurobeachin Like 2	Protein Coding	40	GC03P046979	4.9205	https://www.genecards.org/cgi-bin/carddisp.pl?gene=NBEAL2
ODAD1	Outer Dynein Arm Docking Complex Subunit 1	Protein Coding	26	GC19M051544	4.92025	https://www.genecards.org/cgi-bin/carddisp.pl?gene=ODAD1
PLN	Phospholamban	Protein Coding	45	GC06P118548	4.91701	https://www.genecards.org/cgi-bin/carddisp.pl?gene=PLN
MMACHC	Metabolism Of Cobalamin Associated C	Protein Coding	42	GC01P045500	4.90883	https://www.genecards.org/cgi-bin/carddisp.pl?gene=MMACHC
ASCL1	Achaete-Scute Family BHLH Transcription Factor 1	Protein Coding	44	GC12P102957	4.90702	https://www.genecards.org/cgi-bin/carddisp.pl?gene=ASCL1
MIR25	MicroRNA 25	RNA Gene	20	GC07M100093	4.90387	https://www.genecards.org/cgi-bin/carddisp.pl?gene=MIR25
NPC2	NPC Intracellular Cholesterol Transporter 2	Protein Coding	41	GC14M074476	4.90116	https://www.genecards.org/cgi-bin/carddisp.pl?gene=NPC2
IL4R	Interleukin 4 Receptor	Protein Coding	46	GC16P027325	4.90028	https://www.genecards.org/cgi-bin/carddisp.pl?gene=IL4R
GAS8	Growth Arrest Specific 8	Protein Coding	38	GC16P090019	4.90005	https://www.genecards.org/cgi-bin/carddisp.pl?gene=GAS8
CELA3B	Chymotrypsin Like Elastase 3B	Protein Coding	37	GC01P021976	4.89747	https://www.genecards.org/cgi-bin/carddisp.pl?gene=CELA3B
MIRLET7E	MicroRNA Let-7e	RNA Gene	20	GC19P051718	4.88942	https://www.genecards.org/cgi-bin/carddisp.pl?gene=MIRLET7E
SELENON	Selenoprotein N	Protein Coding	31	GC01P025800	4.88809	https://www.genecards.org/cgi-bin/carddisp.pl?gene=SELENON
WASHC5	WASH Complex Subunit 5	Protein Coding	31	GC08M129920	4.8861	https://www.genecards.org/cgi-bin/carddisp.pl?gene=WASHC5
S1PR3	Sphingosine-1-Phosphate Receptor 3	Protein Coding	44	GC09P088991	4.88023	https://www.genecards.org/cgi-bin/carddisp.pl?gene=S1PR3
SDHA	Succinate Dehydrogenase Complex Flavoprotein Subunit A	Protein Coding	47	GC05P000208	4.87893	https://www.genecards.org/cgi-bin/carddisp.pl?gene=SDHA
AREL1	Apoptosis Resistant E3 Ubiquitin Protein Ligase 1	Protein Coding	33	GC14M074653	4.87621	https://www.genecards.org/cgi-bin/carddisp.pl?gene=AREL1
RSPH9	Radial Spoke Head Component 9	Protein Coding	37	GC06P061379	4.86373	https://www.genecards.org/cgi-bin/carddisp.pl?gene=RSPH9
LARS2	Leucyl-TRNA Synthetase 2, Mitochondrial	Protein Coding	44	GC03P045820	4.86219	https://www.genecards.org/cgi-bin/carddisp.pl?gene=LARS2
IFNGR2	Interferon Gamma Receptor 2	Protein Coding	43	GC21P033402	4.86029	https://www.genecards.org/cgi-bin/carddisp.pl?gene=IFNGR2
AARS2	Alanyl-TRNA Synthetase 2, Mitochondrial	Protein Coding	42	GC06M044297	4.85432	https://www.genecards.org/cgi-bin/carddisp.pl?gene=AARS2
WWTR1	WW Domain Containing Transcription Regulator 1	Protein Coding	41	GC03M149517	4.85333	https://www.genecards.org/cgi-bin/carddisp.pl?gene=WWTR1
COL4A3	Collagen Type IV Alpha 3 Chain	Protein Coding	44	GC02P227164	4.84768	https://www.genecards.org/cgi-bin/carddisp.pl?gene=COL4A3
CEACAM5	CEA Cell Adhesion Molecule 5	Protein Coding	41	GC19P042765	4.84556	https://www.genecards.org/cgi-bin/carddisp.pl?gene=CEACAM5
IRF3	Interferon Regulatory Factor 3	Protein Coding	45	GC19M049659	4.84483	https://www.genecards.org/cgi-bin/carddisp.pl?gene=IRF3
LOC110806264	TERT Enhancer In Intron 2	Biological Region	1	GC05P001286	4.83572	https://www.genecards.org/cgi-bin/carddisp.pl?gene=LOC110806264
FHL1	Four And A Half LIM Domains 1	Protein Coding	45	GC0XP136146	4.82649	https://www.genecards.org/cgi-bin/carddisp.pl?gene=FHL1
NDUFS2	NADH:Ubiquinone Oxidoreductase Core Subunit S2	Protein Coding	44	GC01P161197	4.82499	https://www.genecards.org/cgi-bin/carddisp.pl?gene=NDUFS2
MIR197	MicroRNA 197	RNA Gene	18	GC01P109549	4.82491	https://www.genecards.org/cgi-bin/carddisp.pl?gene=MIR197
NEK10	NIMA Related Kinase 10	Protein Coding	37	GC03M027128	4.81938	https://www.genecards.org/cgi-bin/carddisp.pl?gene=NEK10
JAK3	Janus Kinase 3	Protein Coding	51	GC19M017824	4.81334	https://www.genecards.org/cgi-bin/carddisp.pl?gene=JAK3
TNFRSF13B	TNF Receptor Superfamily Member 13B	Protein Coding	45	GC17M016929	4.80847	https://www.genecards.org/cgi-bin/carddisp.pl?gene=TNFRSF13B
FAN1	FANCD2 And FANCI Associated Nuclease 1	Protein Coding	36	GC15P033527	4.80583	https://www.genecards.org/cgi-bin/carddisp.pl?gene=FAN1
DNMT1	DNA Methyltransferase 1	Protein Coding	50	GC19M010133	4.80131	https://www.genecards.org/cgi-bin/carddisp.pl?gene=DNMT1
MCIDAS	Multiciliate Differentiation And DNA Synthesis Associated Cell Cycle Protein	Protein Coding	30	GC05M055219	4.79549	https://www.genecards.org/cgi-bin/carddisp.pl?gene=MCIDAS
DRC1	Dynein Regulatory Complex Subunit 1	Protein Coding	32	GC02P026401	4.78857	https://www.genecards.org/cgi-bin/carddisp.pl?gene=DRC1
VTN	Vitronectin	Protein Coding	42	GC17M031859	4.78691	https://www.genecards.org/cgi-bin/carddisp.pl?gene=VTN
GPX4	Glutathione Peroxidase 4	Protein Coding	46	GC19P001103	4.78681	https://www.genecards.org/cgi-bin/carddisp.pl?gene=GPX4
MYL2	Myosin Light Chain 2	Protein Coding	48	GC12M110910	4.78677	https://www.genecards.org/cgi-bin/carddisp.pl?gene=MYL2
AP1S1	Adaptor Related Protein Complex 1 Subunit Sigma 1	Protein Coding	38	GC07P101154	4.786	https://www.genecards.org/cgi-bin/carddisp.pl?gene=AP1S1
COL4A1	Collagen Type IV Alpha 1 Chain	Protein Coding	48	GC13M110148	4.78439	https://www.genecards.org/cgi-bin/carddisp.pl?gene=COL4A1
AGK	Acylglycerol Kinase	Protein Coding	41	GC07P141551	4.78207	https://www.genecards.org/cgi-bin/carddisp.pl?gene=AGK
PPIG	Peptidylprolyl Isomerase G	Protein Coding	40	GC02P169584	4.77139	https://www.genecards.org/cgi-bin/carddisp.pl?gene=PPIG
NR0B2	Nuclear Receptor Subfamily 0 Group B Member 2	Protein Coding	43	GC01M026925	4.7652	https://www.genecards.org/cgi-bin/carddisp.pl?gene=NR0B2
MTTP	Microsomal Triglyceride Transfer Protein	Protein Coding	44	GC04P099563	4.76481	https://www.genecards.org/cgi-bin/carddisp.pl?gene=MTTP
ZMYND10	Zinc Finger MYND-Type Containing 10	Protein Coding	37	GC03M050466	4.76148	https://www.genecards.org/cgi-bin/carddisp.pl?gene=ZMYND10
FOXG1	Forkhead Box G1	Protein Coding	42	GC14P028766	4.7591	https://www.genecards.org/cgi-bin/carddisp.pl?gene=FOXG1
ABCC6	ATP Binding Cassette Subfamily C Member 6	Protein Coding	45	GC16M016148	4.75719	https://www.genecards.org/cgi-bin/carddisp.pl?gene=ABCC6
DNAH1	Dynein Axonemal Heavy Chain 1	Protein Coding	36	GC03P052314	4.7525	https://www.genecards.org/cgi-bin/carddisp.pl?gene=DNAH1
MESP2	Mesoderm Posterior BHLH Transcription Factor 2	Protein Coding	34	GC15P089773	4.74761	https://www.genecards.org/cgi-bin/carddisp.pl?gene=MESP2
PEX1	Peroxisomal Biogenesis Factor 1	Protein Coding	44	GC07M092487	4.74516	https://www.genecards.org/cgi-bin/carddisp.pl?gene=PEX1
NAGLU	N-Acetyl-Alpha-Glucosaminidase	Protein Coding	41	GC17P042571	4.74164	https://www.genecards.org/cgi-bin/carddisp.pl?gene=NAGLU
CASP1	Caspase 1	Protein Coding	49	GC11M105025	4.73306	https://www.genecards.org/cgi-bin/carddisp.pl?gene=CASP1
BMP15	Bone Morphogenetic Protein 15	Protein Coding	40	GC0XP050910	4.73087	https://www.genecards.org/cgi-bin/carddisp.pl?gene=BMP15
MIR133B	MicroRNA 133b	RNA Gene	21	GC06P052148	4.73081	https://www.genecards.org/cgi-bin/carddisp.pl?gene=MIR133B
FBL	Fibrillarin	Protein Coding	42	GC19M039834	4.72771	https://www.genecards.org/cgi-bin/carddisp.pl?gene=FBL
HEY1	Hes Related Family BHLH Transcription Factor With YRPW Motif 1	Protein Coding	42	GC08M079764	4.72767	https://www.genecards.org/cgi-bin/carddisp.pl?gene=HEY1
VAC14	VAC14 Component Of PIKFYVE Complex	Protein Coding	42	GC16M070688	4.71619	https://www.genecards.org/cgi-bin/carddisp.pl?gene=VAC14
HES7	Hes Family BHLH Transcription Factor 7	Protein Coding	36	GC17M008120	4.7122	https://www.genecards.org/cgi-bin/carddisp.pl?gene=HES7
ERLEC1	Endoplasmic Reticulum Lectin 1	Protein Coding	36	GC02P053786	4.71154	https://www.genecards.org/cgi-bin/carddisp.pl?gene=ERLEC1
PRKD1	Protein Kinase D1	Protein Coding	49	GC14M029576	4.70261	https://www.genecards.org/cgi-bin/carddisp.pl?gene=PRKD1
HNF1A	HNF1 Homeobox A	Protein Coding	45	GC12P120984	4.69867	https://www.genecards.org/cgi-bin/carddisp.pl?gene=HNF1A
LARS1	Leucyl-TRNA Synthetase 1	Protein Coding	36	GC05M146114	4.68676	https://www.genecards.org/cgi-bin/carddisp.pl?gene=LARS1
MTHFD1	Methylenetetrahydrofolate Dehydrogenase, Cyclohydrolase And Formyltetrahydrofolate Synthetase 1	Protein Coding	44	GC14P064388	4.68579	https://www.genecards.org/cgi-bin/carddisp.pl?gene=MTHFD1
SGCB	Sarcoglycan Beta	Protein Coding	40	GC04M052019	4.67968	https://www.genecards.org/cgi-bin/carddisp.pl?gene=SGCB
ABCC2	ATP Binding Cassette Subfamily C Member 2	Protein Coding	47	GC10P099782	4.6795	https://www.genecards.org/cgi-bin/carddisp.pl?gene=ABCC2
IGFBP7	Insulin Like Growth Factor Binding Protein 7	Protein Coding	44	GC04M057030	4.677	https://www.genecards.org/cgi-bin/carddisp.pl?gene=IGFBP7
CCR8	C-C Motif Chemokine Receptor 8	Protein Coding	42	GC03P039333	4.6756	https://www.genecards.org/cgi-bin/carddisp.pl?gene=CCR8
GPC3	Glypican 3	Protein Coding	44	GC0XM133535	4.66457	https://www.genecards.org/cgi-bin/carddisp.pl?gene=GPC3
PHKA2	Phosphorylase Kinase Regulatory Subunit Alpha 2	Protein Coding	45	GC0XM018892	4.65692	https://www.genecards.org/cgi-bin/carddisp.pl?gene=PHKA2
PYGL	Glycogen Phosphorylase L	Protein Coding	47	GC14M050857	4.65479	https://www.genecards.org/cgi-bin/carddisp.pl?gene=PYGL
BAZ1B	Bromodomain Adjacent To Zinc Finger Domain 1B	Protein Coding	40	GC07M073440	4.65282	https://www.genecards.org/cgi-bin/carddisp.pl?gene=BAZ1B
BDNF	Brain Derived Neurotrophic Factor	Protein Coding	46	GC11M027654	4.65152	https://www.genecards.org/cgi-bin/carddisp.pl?gene=BDNF
SNX10	Sorting Nexin 10	Protein Coding	40	GC07P026291	4.65111	https://www.genecards.org/cgi-bin/carddisp.pl?gene=SNX10
IL1RL1	Interleukin 1 Receptor Like 1	Protein Coding	40	GC02P102294	4.64821	https://www.genecards.org/cgi-bin/carddisp.pl?gene=IL1RL1
COL5A1	Collagen Type V Alpha 1 Chain	Protein Coding	45	GC09P134641	4.64352	https://www.genecards.org/cgi-bin/carddisp.pl?gene=COL5A1
SPEF2	Sperm Flagellar 2	Protein Coding	34	GC05P035618	4.64189	https://www.genecards.org/cgi-bin/carddisp.pl?gene=SPEF2
DNAAF5	Dynein Axonemal Assembly Factor 5	Protein Coding	34	GC07P000726	4.63092	https://www.genecards.org/cgi-bin/carddisp.pl?gene=DNAAF5
GTF2IRD1	GTF2I Repeat Domain Containing 1	Protein Coding	42	GC07P074468	4.62777	https://www.genecards.org/cgi-bin/carddisp.pl?gene=GTF2IRD1
MIR27B	MicroRNA 27b	RNA Gene	21	GC09P095097	4.61363	https://www.genecards.org/cgi-bin/carddisp.pl?gene=MIR27B
RETN	Resistin	Protein Coding	42	GC19P007669	4.61264	https://www.genecards.org/cgi-bin/carddisp.pl?gene=RETN
TAP2	Transporter 2, ATP Binding Cassette Subfamily B Member	Protein Coding	44	GC06M032821	4.60476	https://www.genecards.org/cgi-bin/carddisp.pl?gene=TAP2
TBL2	Transducin Beta Like 2	Protein Coding	39	GC07M073568	4.59769	https://www.genecards.org/cgi-bin/carddisp.pl?gene=TBL2
SYK	Spleen Associated Tyrosine Kinase	Protein Coding	49	GC09P091527	4.5959	https://www.genecards.org/cgi-bin/carddisp.pl?gene=SYK
PLK1	Polo Like Kinase 1	Protein Coding	49	GC16P024015	4.5924	https://www.genecards.org/cgi-bin/carddisp.pl?gene=PLK1
H19	H19 Imprinted Maternally Expressed Transcript	RNA Gene	28	GC11M001995	4.59224	https://www.genecards.org/cgi-bin/carddisp.pl?gene=H19
ITGB3	Integrin Subunit Beta 3	Protein Coding	49	GC17P047261	4.58306	https://www.genecards.org/cgi-bin/carddisp.pl?gene=ITGB3
ITGB1	Integrin Subunit Beta 1	Protein Coding	49	GC10M032899	4.57848	https://www.genecards.org/cgi-bin/carddisp.pl?gene=ITGB1
MIR183	MicroRNA 183	RNA Gene	18	GC07M129805	4.57537	https://www.genecards.org/cgi-bin/carddisp.pl?gene=MIR183
COMP	Cartilage Oligomeric Matrix Protein	Protein Coding	47	GC19M018783	4.57095	https://www.genecards.org/cgi-bin/carddisp.pl?gene=COMP
RREB1	Ras Responsive Element Binding Protein 1	Protein Coding	42	GC06P007107	4.56228	https://www.genecards.org/cgi-bin/carddisp.pl?gene=RREB1
ROR2	Receptor Tyrosine Kinase Like Orphan Receptor 2	Protein Coding	48	GC09M091564	4.55813	https://www.genecards.org/cgi-bin/carddisp.pl?gene=ROR2
MYOCD	Myocardin	Protein Coding	41	GC17P012665	4.55341	https://www.genecards.org/cgi-bin/carddisp.pl?gene=MYOCD
CFH	Complement Factor H	Protein Coding	45	GC01P196621	4.55276	https://www.genecards.org/cgi-bin/carddisp.pl?gene=CFH
GPR35	G Protein-Coupled Receptor 35	Protein Coding	42	GC02P240605	4.55271	https://www.genecards.org/cgi-bin/carddisp.pl?gene=GPR35
JAK1	Janus Kinase 1	Protein Coding	52	GC01M064833	4.55262	https://www.genecards.org/cgi-bin/carddisp.pl?gene=JAK1
PEPD	Peptidase D	Protein Coding	44	GC19M033386	4.55049	https://www.genecards.org/cgi-bin/carddisp.pl?gene=PEPD
KIF3A	Kinesin Family Member 3A	Protein Coding	41	GC05M132689	4.54915	https://www.genecards.org/cgi-bin/carddisp.pl?gene=KIF3A
PRSS2	Serine Protease 2	Protein Coding	39	GC07P146404	4.54225	https://www.genecards.org/cgi-bin/carddisp.pl?gene=PRSS2
TFRC	Transferrin Receptor	Protein Coding	47	GC03M196027	4.54006	https://www.genecards.org/cgi-bin/carddisp.pl?gene=TFRC
RAB27A	RAB27A, Member RAS Oncogene Family	Protein Coding	47	GC15M055202	4.53168	https://www.genecards.org/cgi-bin/carddisp.pl?gene=RAB27A
RACK1	Receptor For Activated C Kinase 1	Protein Coding	36	GC05M181440	4.53008	https://www.genecards.org/cgi-bin/carddisp.pl?gene=RACK1
DPP4	Dipeptidyl Peptidase 4	Protein Coding	48	GC02M161992	4.52972	https://www.genecards.org/cgi-bin/carddisp.pl?gene=DPP4
LYN	LYN Proto-Oncogene, Src Family Tyrosine Kinase	Protein Coding	48	GC08P055879	4.52534	https://www.genecards.org/cgi-bin/carddisp.pl?gene=LYN
EDN3	Endothelin 3	Protein Coding	45	GC20P059300	4.51967	https://www.genecards.org/cgi-bin/carddisp.pl?gene=EDN3
RNASE2	Ribonuclease A Family Member 2	Protein Coding	37	GC14P027338	4.51175	https://www.genecards.org/cgi-bin/carddisp.pl?gene=RNASE2
RUNX1	RUNX Family Transcription Factor 1	Protein Coding	48	GC21M034787	4.51037	https://www.genecards.org/cgi-bin/carddisp.pl?gene=RUNX1
PLA2G7	Phospholipase A2 Group VII	Protein Coding	48	GC06M051706	4.50873	https://www.genecards.org/cgi-bin/carddisp.pl?gene=PLA2G7
UTP4	UTP4 Small Subunit Processome Component	Protein Coding	31	GC16P069132	4.50765	https://www.genecards.org/cgi-bin/carddisp.pl?gene=UTP4
U2AF1	U2 Small Nuclear RNA Auxiliary Factor 1	Protein Coding	42	GC21M043092	4.50739	https://www.genecards.org/cgi-bin/carddisp.pl?gene=U2AF1
MICA	MHC Class I Polypeptide-Related Sequence A	Protein Coding	38	GC06P031399	4.50166	https://www.genecards.org/cgi-bin/carddisp.pl?gene=MICA
MIR34B	MicroRNA 34b	RNA Gene	21	GC11P111546	4.49977	https://www.genecards.org/cgi-bin/carddisp.pl?gene=MIR34B
B3GAT1	Beta-1,3-Glucuronyltransferase 1	Protein Coding	42	GC11M134378	4.49841	https://www.genecards.org/cgi-bin/carddisp.pl?gene=B3GAT1
RSPH1	Radial Spoke Head Component 1	Protein Coding	39	GC21M042472	4.49584	https://www.genecards.org/cgi-bin/carddisp.pl?gene=RSPH1
RSPH3	Radial Spoke Head 3	Protein Coding	35	GC06M158948	4.49584	https://www.genecards.org/cgi-bin/carddisp.pl?gene=RSPH3
CYSLTR1	Cysteinyl Leukotriene Receptor 1	Protein Coding	42	GC0XM078271	4.49402	https://www.genecards.org/cgi-bin/carddisp.pl?gene=CYSLTR1
GRK2	G Protein-Coupled Receptor Kinase 2	Protein Coding	38	GC11P067266	4.4859	https://www.genecards.org/cgi-bin/carddisp.pl?gene=GRK2
NFIX	Nuclear Factor I X	Protein Coding	42	GC19P013006	4.48431	https://www.genecards.org/cgi-bin/carddisp.pl?gene=NFIX
DVL3	Dishevelled Segment Polarity Protein 3	Protein Coding	45	GC03P184155	4.4836	https://www.genecards.org/cgi-bin/carddisp.pl?gene=DVL3
DNAAF2	Dynein Axonemal Assembly Factor 2	Protein Coding	36	GC14M049625	4.47948	https://www.genecards.org/cgi-bin/carddisp.pl?gene=DNAAF2
DNAAF11	Dynein Axonemal Assembly Factor 11	Protein Coding	30	GC08M132571	4.47948	https://www.genecards.org/cgi-bin/carddisp.pl?gene=DNAAF11
PRDX1	Peroxiredoxin 1	Protein Coding	48	GC01M045511	4.47843	https://www.genecards.org/cgi-bin/carddisp.pl?gene=PRDX1
ANTXR1	ANTXR Cell Adhesion Molecule 1	Protein Coding	45	GC02P068977	4.47738	https://www.genecards.org/cgi-bin/carddisp.pl?gene=ANTXR1
SMARCB1	SWI/SNF Related, Matrix Associated, Actin Dependent Regulator Of Chromatin, Subfamily B, Member 1	Protein Coding	45	GC22P023786	4.47129	https://www.genecards.org/cgi-bin/carddisp.pl?gene=SMARCB1
HSPA1B	Heat Shock Protein Family A (Hsp70) Member 1B	Protein Coding	38	GC06P061187	4.47099	https://www.genecards.org/cgi-bin/carddisp.pl?gene=HSPA1B
SMARCE1	SWI/SNF Related, Matrix Associated, Actin Dependent Regulator Of Chromatin, Subfamily E, Member 1	Protein Coding	45	GC17M040624	4.47033	https://www.genecards.org/cgi-bin/carddisp.pl?gene=SMARCE1
LEPQTL1	Leptin, Serum Levels Of	Genetic Locus	2	GC02U903086	4.46196	https://www.genecards.org/cgi-bin/carddisp.pl?gene=LEPQTL1
BNC1	Basonuclin 1	Protein Coding	35	GC15M083255	4.46175	https://www.genecards.org/cgi-bin/carddisp.pl?gene=BNC1
BCR	BCR Activator Of RhoGEF And GTPase	Protein Coding	50	GC22P023179	4.4571	https://www.genecards.org/cgi-bin/carddisp.pl?gene=BCR
TKT	Transketolase	Protein Coding	46	GC03M053224	4.446	https://www.genecards.org/cgi-bin/carddisp.pl?gene=TKT
PPBP	Pro-Platelet Basic Protein	Protein Coding	42	GC04M073986	4.44481	https://www.genecards.org/cgi-bin/carddisp.pl?gene=PPBP
PLCB3	Phospholipase C Beta 3	Protein Coding	48	GC11P064251	4.44267	https://www.genecards.org/cgi-bin/carddisp.pl?gene=PLCB3
PLP1	Proteolipid Protein 1	Protein Coding	42	GC0XP103773	4.43829	https://www.genecards.org/cgi-bin/carddisp.pl?gene=PLP1
ALDH2	Aldehyde Dehydrogenase 2 Family Member	Protein Coding	49	GC12P111766	4.43725	https://www.genecards.org/cgi-bin/carddisp.pl?gene=ALDH2
ITGA8	Integrin Subunit Alpha 8	Protein Coding	42	GC10M015513	4.43697	https://www.genecards.org/cgi-bin/carddisp.pl?gene=ITGA8
PTPRO	Protein Tyrosine Phosphatase Receptor Type O	Protein Coding	45	GC12P015366	4.43266	https://www.genecards.org/cgi-bin/carddisp.pl?gene=PTPRO
NR5A1	Nuclear Receptor Subfamily 5 Group A Member 1	Protein Coding	50	GC09M124481	4.42291	https://www.genecards.org/cgi-bin/carddisp.pl?gene=NR5A1
MT-TF	Mitochondrially Encoded TRNA-Phe (UUU/C)	RNA Gene	14	GCMTP000580	4.40438	https://www.genecards.org/cgi-bin/carddisp.pl?gene=MT-TF
ITGAL	Integrin Subunit Alpha L	Protein Coding	45	GC16P030472	4.40385	https://www.genecards.org/cgi-bin/carddisp.pl?gene=ITGAL
PPP2R1B	Protein Phosphatase 2 Scaffold Subunit Abeta	Protein Coding	46	GC11M111695	4.40379	https://www.genecards.org/cgi-bin/carddisp.pl?gene=PPP2R1B
SIRT3	Sirtuin 3	Protein Coding	46	GC11M000215	4.39745	https://www.genecards.org/cgi-bin/carddisp.pl?gene=SIRT3
TRIM32	Tripartite Motif Containing 32	Protein Coding	43	GC09P116687	4.39546	https://www.genecards.org/cgi-bin/carddisp.pl?gene=TRIM32
WFDC2	WAP Four-Disulfide Core Domain 2	Protein Coding	37	GC20P045469	4.3937	https://www.genecards.org/cgi-bin/carddisp.pl?gene=WFDC2
ZEB1	Zinc Finger E-Box Binding Homeobox 1	Protein Coding	47	GC10P031318	4.39293	https://www.genecards.org/cgi-bin/carddisp.pl?gene=ZEB1
OGG1	8-Oxoguanine DNA Glycosylase	Protein Coding	45	GC03P011218	4.3895	https://www.genecards.org/cgi-bin/carddisp.pl?gene=OGG1
ITGAV	Integrin Subunit Alpha V	Protein Coding	46	GC02P186589	4.38164	https://www.genecards.org/cgi-bin/carddisp.pl?gene=ITGAV
MTMR10	Myotubularin Related Protein 10	Protein Coding	33	GC15M030919	4.3803	https://www.genecards.org/cgi-bin/carddisp.pl?gene=MTMR10
CD163	CD163 Molecule	Protein Coding	41	GC12M007471	4.37708	https://www.genecards.org/cgi-bin/carddisp.pl?gene=CD163
CX3CL1	C-X3-C Motif Chemokine Ligand 1	Protein Coding	41	GC16P057372	4.37442	https://www.genecards.org/cgi-bin/carddisp.pl?gene=CX3CL1
JMJD1C	Jumonji Domain Containing 1C	Protein Coding	40	GC10M063167	4.37342	https://www.genecards.org/cgi-bin/carddisp.pl?gene=JMJD1C
FANCC	FA Complementation Group C	Protein Coding	46	GC09M095099	4.36937	https://www.genecards.org/cgi-bin/carddisp.pl?gene=FANCC
S100A12	S100 Calcium Binding Protein A12	Protein Coding	38	GC01M153373	4.36166	https://www.genecards.org/cgi-bin/carddisp.pl?gene=S100A12
SPIDR	Scaffold Protein Involved In DNA Repair	Protein Coding	31	GC08P047260	4.35287	https://www.genecards.org/cgi-bin/carddisp.pl?gene=SPIDR
ATP13A3	ATPase 13A3	Protein Coding	36	GC03M194402	4.34892	https://www.genecards.org/cgi-bin/carddisp.pl?gene=ATP13A3
SPAG1	Sperm Associated Antigen 1	Protein Coding	38	GC08P100157	4.34185	https://www.genecards.org/cgi-bin/carddisp.pl?gene=SPAG1
CACNA1D	Calcium Voltage-Gated Channel Subunit Alpha1 D	Protein Coding	46	GC03P053328	4.34145	https://www.genecards.org/cgi-bin/carddisp.pl?gene=CACNA1D
VKORC1	Vitamin K Epoxide Reductase Complex Subunit 1	Protein Coding	46	GC16M032437	4.3394	https://www.genecards.org/cgi-bin/carddisp.pl?gene=VKORC1
FIG4	FIG4 Phosphoinositide 5-Phosphatase	Protein Coding	43	GC06P109691	4.33194	https://www.genecards.org/cgi-bin/carddisp.pl?gene=FIG4
ABCC4	ATP Binding Cassette Subfamily C Member 4	Protein Coding	45	GC13M095019	4.32408	https://www.genecards.org/cgi-bin/carddisp.pl?gene=ABCC4
NEU1	Neuraminidase 1	Protein Coding	43	GC06M031857	4.32275	https://www.genecards.org/cgi-bin/carddisp.pl?gene=NEU1
CYP3A4	Cytochrome P450 Family 3 Subfamily A Member 4	Protein Coding	50	GC07M099759	4.3213	https://www.genecards.org/cgi-bin/carddisp.pl?gene=CYP3A4
TNFRSF10A	TNF Receptor Superfamily Member 10a	Protein Coding	44	GC08M023190	4.31825	https://www.genecards.org/cgi-bin/carddisp.pl?gene=TNFRSF10A
LRRC37A2	Leucine Rich Repeat Containing 37 Member A2	Protein Coding	28	GC17P046511	4.31661	https://www.genecards.org/cgi-bin/carddisp.pl?gene=LRRC37A2
NID1	Nidogen 1	Protein Coding	42	GC01M235975	4.31605	https://www.genecards.org/cgi-bin/carddisp.pl?gene=NID1
MECOM	MDS1 And EVI1 Complex Locus	Protein Coding	46	GC03M169083	4.31603	https://www.genecards.org/cgi-bin/carddisp.pl?gene=MECOM
CXCL11	C-X-C Motif Chemokine Ligand 11	Protein Coding	40	GC04M076033	4.3048	https://www.genecards.org/cgi-bin/carddisp.pl?gene=CXCL11
SDC1	Syndecan 1	Protein Coding	42	GC02M020200	4.30395	https://www.genecards.org/cgi-bin/carddisp.pl?gene=SDC1
TMEM70	Transmembrane Protein 70	Protein Coding	37	GC08P073972	4.29811	https://www.genecards.org/cgi-bin/carddisp.pl?gene=TMEM70
ROBO4	Roundabout Guidance Receptor 4	Protein Coding	41	GC11M124883	4.29568	https://www.genecards.org/cgi-bin/carddisp.pl?gene=ROBO4
AKT2	AKT Serine/Threonine Kinase 2	Protein Coding	53	GC19M040230	4.28809	https://www.genecards.org/cgi-bin/carddisp.pl?gene=AKT2
FGF1	Fibroblast Growth Factor 1	Protein Coding	46	GC05M142555	4.28351	https://www.genecards.org/cgi-bin/carddisp.pl?gene=FGF1
MIR148A	MicroRNA 148a	RNA Gene	19	GC07M025993	4.28273	https://www.genecards.org/cgi-bin/carddisp.pl?gene=MIR148A
PON1	Paraoxonase 1	Protein Coding	44	GC07M095297	4.2774	https://www.genecards.org/cgi-bin/carddisp.pl?gene=PON1
KRTCAP3	Keratinocyte Associated Protein 3	Protein Coding	30	GC02P027442	4.2749	https://www.genecards.org/cgi-bin/carddisp.pl?gene=KRTCAP3
XRCC3	X-Ray Repair Cross Complementing 3	Protein Coding	42	GC14M103697	4.26679	https://www.genecards.org/cgi-bin/carddisp.pl?gene=XRCC3
MCTP2	Multiple C2 And Transmembrane Domain Containing 2	Protein Coding	40	GC15P101484	4.26558	https://www.genecards.org/cgi-bin/carddisp.pl?gene=MCTP2
CX3CR1	C-X3-C Motif Chemokine Receptor 1	Protein Coding	44	GC03M039279	4.26216	https://www.genecards.org/cgi-bin/carddisp.pl?gene=CX3CR1
SOX18	SRY-Box Transcription Factor 18	Protein Coding	39	GC20M064047	4.26201	https://www.genecards.org/cgi-bin/carddisp.pl?gene=SOX18
MMEL1	Membrane Metalloendopeptidase Like 1	Protein Coding	36	GC01M002590	4.25861	https://www.genecards.org/cgi-bin/carddisp.pl?gene=MMEL1
ROS1	ROS Proto-Oncogene 1, Receptor Tyrosine Kinase	Protein Coding	45	GC06M117287	4.2585	https://www.genecards.org/cgi-bin/carddisp.pl?gene=ROS1
IKBKB	Inhibitor Of Nuclear Factor Kappa B Kinase Subunit Beta	Protein Coding	52	GC08P042271	4.25809	https://www.genecards.org/cgi-bin/carddisp.pl?gene=IKBKB
IARS1	Isoleucyl-TRNA Synthetase 1	Protein Coding	34	GC09M092211	4.25788	https://www.genecards.org/cgi-bin/carddisp.pl?gene=IARS1
NCAM1	Neural Cell Adhesion Molecule 1	Protein Coding	45	GC11P112961	4.25748	https://www.genecards.org/cgi-bin/carddisp.pl?gene=NCAM1
NME8	NME/NM23 Family Member 8	Protein Coding	39	GC07P037889	4.25681	https://www.genecards.org/cgi-bin/carddisp.pl?gene=NME8
MIR181A1	MicroRNA 181a-1	RNA Gene	19	GC01M198860	4.24406	https://www.genecards.org/cgi-bin/carddisp.pl?gene=MIR181A1
PSMC3IP	PSMC3 Interacting Protein	Protein Coding	38	GC17M042572	4.24139	https://www.genecards.org/cgi-bin/carddisp.pl?gene=PSMC3IP
THOC2	THO Complex 2	Protein Coding	38	GC0XM123600	4.24139	https://www.genecards.org/cgi-bin/carddisp.pl?gene=THOC2
POLR3H	RNA Polymerase III Subunit H	Protein Coding	37	GC22M041525	4.24139	https://www.genecards.org/cgi-bin/carddisp.pl?gene=POLR3H
MT-ND6	Mitochondrially Encoded NADH:Ubiquinone Oxidoreductase Core Subunit 6	Protein Coding	33	GCMTM014151	4.23901	https://www.genecards.org/cgi-bin/carddisp.pl?gene=MT-ND6
PADI3	Peptidyl Arginine Deiminase 3	Protein Coding	41	GC01P017249	4.23641	https://www.genecards.org/cgi-bin/carddisp.pl?gene=PADI3
CLDN1	Claudin 1	Protein Coding	46	GC03M190305	4.23617	https://www.genecards.org/cgi-bin/carddisp.pl?gene=CLDN1
MIR106B	MicroRNA 106b	RNA Gene	22	GC07M100715	4.23417	https://www.genecards.org/cgi-bin/carddisp.pl?gene=MIR106B
APOA1	Apolipoprotein A1	Protein Coding	48	GC11M116835	4.23392	https://www.genecards.org/cgi-bin/carddisp.pl?gene=APOA1
SKIL	SKI Like Proto-Oncogene	Protein Coding	42	GC03P170357	4.23303	https://www.genecards.org/cgi-bin/carddisp.pl?gene=SKIL
DDX58	DExD/H-Box Helicase 58	Protein Coding	46	GC09M032455	4.22458	https://www.genecards.org/cgi-bin/carddisp.pl?gene=DDX58
MIR26A1	MicroRNA 26a-1	RNA Gene	21	GC03P037969	4.22298	https://www.genecards.org/cgi-bin/carddisp.pl?gene=MIR26A1
GP1BA	Glycoprotein Ib Platelet Subunit Alpha	Protein Coding	45	GC17P004932	4.22048	https://www.genecards.org/cgi-bin/carddisp.pl?gene=GP1BA
TNFRSF11B	TNF Receptor Superfamily Member 11b	Protein Coding	46	GC08M118923	4.21873	https://www.genecards.org/cgi-bin/carddisp.pl?gene=TNFRSF11B
ACTG2	Actin Gamma 2, Smooth Muscle	Protein Coding	46	GC02P073892	4.21595	https://www.genecards.org/cgi-bin/carddisp.pl?gene=ACTG2
GAS2L2	Growth Arrest Specific 2 Like 2	Protein Coding	33	GC17M035744	4.21536	https://www.genecards.org/cgi-bin/carddisp.pl?gene=GAS2L2
SCGB3A2	Secretoglobin Family 3A Member 2	Protein Coding	39	GC05P147870	4.21485	https://www.genecards.org/cgi-bin/carddisp.pl?gene=SCGB3A2
ATRX	ATRX Chromatin Remodeler	Protein Coding	45	GC0XM077504	4.21433	https://www.genecards.org/cgi-bin/carddisp.pl?gene=ATRX
SNRNP70	Small Nuclear Ribonucleoprotein U1 Subunit 70	Protein Coding	38	GC19P049085	4.20853	https://www.genecards.org/cgi-bin/carddisp.pl?gene=SNRNP70
MIR29B1	MicroRNA 29b-1	RNA Gene	21	GC07M130877	4.18882	https://www.genecards.org/cgi-bin/carddisp.pl?gene=MIR29B1
CCNO	Cyclin O	Protein Coding	41	GC05M055231	4.1842	https://www.genecards.org/cgi-bin/carddisp.pl?gene=CCNO
TTC12	Tetratricopeptide Repeat Domain 12	Protein Coding	38	GC11P113314	4.1842	https://www.genecards.org/cgi-bin/carddisp.pl?gene=TTC12
DNAJB13	DnaJ Heat Shock Protein Family (Hsp40) Member B13	Protein Coding	34	GC11P073950	4.1842	https://www.genecards.org/cgi-bin/carddisp.pl?gene=DNAJB13
CCDC103	Coiled-Coil Domain Containing 103	Protein Coding	34	GC17P045361	4.1842	https://www.genecards.org/cgi-bin/carddisp.pl?gene=CCDC103
ODAD4	Outer Dynein Arm Docking Complex Subunit 4	Protein Coding	27	GC17P041932	4.1842	https://www.genecards.org/cgi-bin/carddisp.pl?gene=ODAD4
DNAAF6	Dynein Axonemal Assembly Factor 6	Protein Coding	26	GC0XP107207	4.1842	https://www.genecards.org/cgi-bin/carddisp.pl?gene=DNAAF6
CFAP300	Cilia And Flagella Associated Protein 300	Protein Coding	25	GC11P102048	4.1842	https://www.genecards.org/cgi-bin/carddisp.pl?gene=CFAP300
ARL6	ADP Ribosylation Factor Like GTPase 6	Protein Coding	41	GC03P097764	4.17323	https://www.genecards.org/cgi-bin/carddisp.pl?gene=ARL6
ICOS	Inducible T Cell Costimulator	Protein Coding	41	GC02P203937	4.17186	https://www.genecards.org/cgi-bin/carddisp.pl?gene=ICOS
CEBPA	CCAAT Enhancer Binding Protein Alpha	Protein Coding	46	GC19M033299	4.16617	https://www.genecards.org/cgi-bin/carddisp.pl?gene=CEBPA
NPY	Neuropeptide Y	Protein Coding	45	GC07P024290	4.16592	https://www.genecards.org/cgi-bin/carddisp.pl?gene=NPY
BAP1	BRCA1 Associated Protein 1	Protein Coding	45	GC03M052401	4.15844	https://www.genecards.org/cgi-bin/carddisp.pl?gene=BAP1
TNNT1	Troponin T1, Slow Skeletal Type	Protein Coding	42	GC19M055132	4.15802	https://www.genecards.org/cgi-bin/carddisp.pl?gene=TNNT1
IFT88	Intraflagellar Transport 88	Protein Coding	40	GC13P020566	4.15716	https://www.genecards.org/cgi-bin/carddisp.pl?gene=IFT88
MUC2	Mucin 2, Oligomeric Mucus/Gel-Forming	Protein Coding	38	GC11P001074	4.15025	https://www.genecards.org/cgi-bin/carddisp.pl?gene=MUC2
PARP1	Poly(ADP-Ribose) Polymerase 1	Protein Coding	48	GC01M226360	4.1473	https://www.genecards.org/cgi-bin/carddisp.pl?gene=PARP1
FASN	Fatty Acid Synthase	Protein Coding	48	GC17M082078	4.14121	https://www.genecards.org/cgi-bin/carddisp.pl?gene=FASN
ALPP	Alkaline Phosphatase, Placental	Protein Coding	45	GC02P232378	4.13941	https://www.genecards.org/cgi-bin/carddisp.pl?gene=ALPP
ANPEP	Alanyl Aminopeptidase, Membrane	Protein Coding	49	GC15M089784	4.13651	https://www.genecards.org/cgi-bin/carddisp.pl?gene=ANPEP
DAXX	Death Domain Associated Protein	Protein Coding	43	GC06M033318	4.13114	https://www.genecards.org/cgi-bin/carddisp.pl?gene=DAXX
ID1	Inhibitor Of DNA Binding 1, HLH Protein	Protein Coding	42	GC20P031605	4.12944	https://www.genecards.org/cgi-bin/carddisp.pl?gene=ID1
ACKR3	Atypical Chemokine Receptor 3	Protein Coding	41	GC02P236537	4.12793	https://www.genecards.org/cgi-bin/carddisp.pl?gene=ACKR3
SELL	Selectin L	Protein Coding	42	GC01M169690	4.12599	https://www.genecards.org/cgi-bin/carddisp.pl?gene=SELL
MIR191	MicroRNA 191	RNA Gene	21	GC03M049570	4.12161	https://www.genecards.org/cgi-bin/carddisp.pl?gene=MIR191
GP6	Glycoprotein VI Platelet	Protein Coding	44	GC19M055013	4.11554	https://www.genecards.org/cgi-bin/carddisp.pl?gene=GP6
PDE6D	Phosphodiesterase 6D	Protein Coding	44	GC02M231732	4.11477	https://www.genecards.org/cgi-bin/carddisp.pl?gene=PDE6D
MIR210	MicroRNA 210	RNA Gene	21	GC11M001529	4.11083	https://www.genecards.org/cgi-bin/carddisp.pl?gene=MIR210
TBCK	TBC1 Domain Containing Kinase	Protein Coding	40	GC04M106041	4.10502	https://www.genecards.org/cgi-bin/carddisp.pl?gene=TBCK
IFT74	Intraflagellar Transport 74	Protein Coding	36	GC09P026947	4.10396	https://www.genecards.org/cgi-bin/carddisp.pl?gene=IFT74
HAVCR2	Hepatitis A Virus Cellular Receptor 2	Protein Coding	42	GC05M157063	4.1034	https://www.genecards.org/cgi-bin/carddisp.pl?gene=HAVCR2
BSG	Basigin (Ok Blood Group)	Protein Coding	42	GC19P000571	4.10175	https://www.genecards.org/cgi-bin/carddisp.pl?gene=BSG
DNAH6	Dynein Axonemal Heavy Chain 6	Protein Coding	31	GC02P084459	4.10095	https://www.genecards.org/cgi-bin/carddisp.pl?gene=DNAH6
VPS33B	VPS33B Late Endosome And Lysosome Associated	Protein Coding	41	GC15M090998	4.10084	https://www.genecards.org/cgi-bin/carddisp.pl?gene=VPS33B
PRKCB	Protein Kinase C Beta	Protein Coding	47	GC16P024020	4.09374	https://www.genecards.org/cgi-bin/carddisp.pl?gene=PRKCB
CCL26	C-C Motif Chemokine Ligand 26	Protein Coding	37	GC07M075769	4.09201	https://www.genecards.org/cgi-bin/carddisp.pl?gene=CCL26
HSPA1L	Heat Shock Protein Family A (Hsp70) Member 1 Like	Protein Coding	43	GC06M031809	4.08898	https://www.genecards.org/cgi-bin/carddisp.pl?gene=HSPA1L
PAH	Phenylalanine Hydroxylase	Protein Coding	48	GC12M102836	4.08729	https://www.genecards.org/cgi-bin/carddisp.pl?gene=PAH
INHA	Inhibin Subunit Alpha	Protein Coding	42	GC02P219569	4.08663	https://www.genecards.org/cgi-bin/carddisp.pl?gene=INHA
NT5E	5'-Nucleotidase Ecto	Protein Coding	50	GC06P085449	4.08279	https://www.genecards.org/cgi-bin/carddisp.pl?gene=NT5E
PAX2	Paired Box 2	Protein Coding	46	GC10P100735	4.0812	https://www.genecards.org/cgi-bin/carddisp.pl?gene=PAX2
LTBR	Lymphotoxin Beta Receptor	Protein Coding	40	GC12P006375	4.08006	https://www.genecards.org/cgi-bin/carddisp.pl?gene=LTBR
LAMB2	Laminin Subunit Beta 2	Protein Coding	44	GC03M049121	4.0763	https://www.genecards.org/cgi-bin/carddisp.pl?gene=LAMB2
ENO1	Enolase 1	Protein Coding	46	GC01M008861	4.0763	https://www.genecards.org/cgi-bin/carddisp.pl?gene=ENO1
LEMD2	LEM Domain Nuclear Envelope Protein 2	Protein Coding	38	GC06M051538	4.07554	https://www.genecards.org/cgi-bin/carddisp.pl?gene=LEMD2
MAP1B	Microtubule Associated Protein 1B	Protein Coding	43	GC05P072107	4.07458	https://www.genecards.org/cgi-bin/carddisp.pl?gene=MAP1B
KEAP1	Kelch Like ECH Associated Protein 1	Protein Coding	47	GC19M010486	4.07427	https://www.genecards.org/cgi-bin/carddisp.pl?gene=KEAP1
SYNGAP1	Synaptic Ras GTPase Activating Protein 1	Protein Coding	44	GC06P033419	4.0703	https://www.genecards.org/cgi-bin/carddisp.pl?gene=SYNGAP1
S1PR1	Sphingosine-1-Phosphate Receptor 1	Protein Coding	44	GC01P101236	4.06914	https://www.genecards.org/cgi-bin/carddisp.pl?gene=S1PR1
C5	Complement C5	Protein Coding	45	GC09M120952	4.06725	https://www.genecards.org/cgi-bin/carddisp.pl?gene=C5
MT-TH	Mitochondrially Encoded TRNA-His (CAU/C)	RNA Gene	13	GCMTP012140	4.06295	https://www.genecards.org/cgi-bin/carddisp.pl?gene=MT-TH
GAS5-AS1	GAS5 Antisense RNA 1	RNA Gene	13	GC01P173863	4.05817	https://www.genecards.org/cgi-bin/carddisp.pl?gene=GAS5-AS1
G6PD	Glucose-6-Phosphate Dehydrogenase	Protein Coding	49	GC0XM154531	4.056	https://www.genecards.org/cgi-bin/carddisp.pl?gene=G6PD
MIRLET7C	MicroRNA Let-7c	RNA Gene	22	GC21P016551	4.05588	https://www.genecards.org/cgi-bin/carddisp.pl?gene=MIRLET7C
MIR107	MicroRNA 107	RNA Gene	19	GC10M089600	4.05588	https://www.genecards.org/cgi-bin/carddisp.pl?gene=MIR107
SMAD6	SMAD Family Member 6	Protein Coding	46	GC15P066702	4.0551	https://www.genecards.org/cgi-bin/carddisp.pl?gene=SMAD6
COX6B1	Cytochrome C Oxidase Subunit 6B1	Protein Coding	42	GC19P042466	4.05367	https://www.genecards.org/cgi-bin/carddisp.pl?gene=COX6B1
MEF2C	Myocyte Enhancer Factor 2C	Protein Coding	48	GC05M088718	4.05238	https://www.genecards.org/cgi-bin/carddisp.pl?gene=MEF2C
SOX17	SRY-Box Transcription Factor 17	Protein Coding	42	GC08P054457	4.04277	https://www.genecards.org/cgi-bin/carddisp.pl?gene=SOX17
KRT20	Keratin 20	Protein Coding	41	GC17M040875	4.04244	https://www.genecards.org/cgi-bin/carddisp.pl?gene=KRT20
PDE4B	Phosphodiesterase 4B	Protein Coding	44	GC01P065792	4.04104	https://www.genecards.org/cgi-bin/carddisp.pl?gene=PDE4B
PTGER4	Prostaglandin E Receptor 4	Protein Coding	45	GC05P040679	4.03964	https://www.genecards.org/cgi-bin/carddisp.pl?gene=PTGER4
SSTR2	Somatostatin Receptor 2	Protein Coding	47	GC17P073165	4.03895	https://www.genecards.org/cgi-bin/carddisp.pl?gene=SSTR2
CORIN	Corin, Serine Peptidase	Protein Coding	44	GC04M047596	4.03886	https://www.genecards.org/cgi-bin/carddisp.pl?gene=CORIN
AHSP	Alpha Hemoglobin Stabilizing Protein	Protein Coding	36	GC16P031527	4.03877	https://www.genecards.org/cgi-bin/carddisp.pl?gene=AHSP
MHRT	Myosin Heavy Chain Associated RNA Transcript	RNA Gene	11	GC14P027722	4.03623	https://www.genecards.org/cgi-bin/carddisp.pl?gene=MHRT
WNT1	Wnt Family Member 1	Protein Coding	45	GC12P049053	4.03448	https://www.genecards.org/cgi-bin/carddisp.pl?gene=WNT1
LOC107548112	REN Promoter And Enhancer Region	Biological Region	2	GC01P204162	4.02946	https://www.genecards.org/cgi-bin/carddisp.pl?gene=LOC107548112
LFNG	LFNG O-Fucosylpeptide 3-Beta-N-Acetylglucosaminyltransferase	Protein Coding	46	GC07P002512	4.02742	https://www.genecards.org/cgi-bin/carddisp.pl?gene=LFNG
RUNX2	RUNX Family Transcription Factor 2	Protein Coding	47	GC06P061392	4.02324	https://www.genecards.org/cgi-bin/carddisp.pl?gene=RUNX2
B4GALT7	Beta-1,4-Galactosyltransferase 7	Protein Coding	42	GC05P177600	4.02139	https://www.genecards.org/cgi-bin/carddisp.pl?gene=B4GALT7
FCGR3B	Fc Fragment Of IgG Receptor IIIb	Protein Coding	41	GC01M161623	4.02021	https://www.genecards.org/cgi-bin/carddisp.pl?gene=FCGR3B
MIR195	MicroRNA 195	RNA Gene	20	GC17M007018	4.01848	https://www.genecards.org/cgi-bin/carddisp.pl?gene=MIR195
COL4A5	Collagen Type IV Alpha 5 Chain	Protein Coding	43	GC0XP108439	4.01329	https://www.genecards.org/cgi-bin/carddisp.pl?gene=COL4A5
MT-TQ	Mitochondrially Encoded TRNA-Gln (CAA/G)	RNA Gene	13	GCMTM004331	4.00618	https://www.genecards.org/cgi-bin/carddisp.pl?gene=MT-TQ
TFR2	Transferrin Receptor 2	Protein Coding	44	GC07M100620	4.00579	https://www.genecards.org/cgi-bin/carddisp.pl?gene=TFR2
FLI1	Fli-1 Proto-Oncogene, ETS Transcription Factor	Protein Coding	48	GC11P128686	4.00521	https://www.genecards.org/cgi-bin/carddisp.pl?gene=FLI1
YY1	YY1 Transcription Factor	Protein Coding	46	GC14P100238	4.0039	https://www.genecards.org/cgi-bin/carddisp.pl?gene=YY1
NSMCE3	NSE3 Homolog, SMC5-SMC6 Complex Component	Protein Coding	30	GC15M029269	4.00175	https://www.genecards.org/cgi-bin/carddisp.pl?gene=NSMCE3
FOXO3	Forkhead Box O3	Protein Coding	43	GC06P108559	4.00143	https://www.genecards.org/cgi-bin/carddisp.pl?gene=FOXO3
CXCR6	C-X-C Motif Chemokine Receptor 6	Protein Coding	40	GC03P045982	3.99942	https://www.genecards.org/cgi-bin/carddisp.pl?gene=CXCR6
RAD51	RAD51 Recombinase	Protein Coding	52	GC15P040694	3.99872	https://www.genecards.org/cgi-bin/carddisp.pl?gene=RAD51
ITGA1	Integrin Subunit Alpha 1	Protein Coding	41	GC05P052788	3.99665	https://www.genecards.org/cgi-bin/carddisp.pl?gene=ITGA1
CYP11B2	Cytochrome P450 Family 11 Subfamily B Member 2	Protein Coding	46	GC08M142910	3.98659	https://www.genecards.org/cgi-bin/carddisp.pl?gene=CYP11B2
SURF1	SURF1 Cytochrome C Oxidase Assembly Factor	Protein Coding	42	GC09M133351	3.9859	https://www.genecards.org/cgi-bin/carddisp.pl?gene=SURF1
IRS1	Insulin Receptor Substrate 1	Protein Coding	46	GC02M226731	3.98205	https://www.genecards.org/cgi-bin/carddisp.pl?gene=IRS1
PPCS	Phosphopantothenoylcysteine Synthetase	Protein Coding	38	GC01P042456	3.98105	https://www.genecards.org/cgi-bin/carddisp.pl?gene=PPCS
G6PC1	Glucose-6-Phosphatase Catalytic Subunit 1	Protein Coding	35	GC17P045400	3.98083	https://www.genecards.org/cgi-bin/carddisp.pl?gene=G6PC1
CD27	CD27 Molecule	Protein Coding	44	GC12P014167	3.97931	https://www.genecards.org/cgi-bin/carddisp.pl?gene=CD27
ABL1	ABL Proto-Oncogene 1, Non-Receptor Tyrosine Kinase	Protein Coding	52	GC09P130713	3.97325	https://www.genecards.org/cgi-bin/carddisp.pl?gene=ABL1
GNPTAB	N-Acetylglucosamine-1-Phosphate Transferase Subunits Alpha And Beta	Protein Coding	40	GC12M101745	3.97095	https://www.genecards.org/cgi-bin/carddisp.pl?gene=GNPTAB
SQSTM1	Sequestosome 1	Protein Coding	47	GC05P179806	3.9697	https://www.genecards.org/cgi-bin/carddisp.pl?gene=SQSTM1
NOTCH4	Notch Receptor 4	Protein Coding	44	GC06M051439	3.96775	https://www.genecards.org/cgi-bin/carddisp.pl?gene=NOTCH4
PRODH	Proline Dehydrogenase 1	Protein Coding	45	GC22M018912	3.96663	https://www.genecards.org/cgi-bin/carddisp.pl?gene=PRODH
PINK1	PTEN Induced Kinase 1	Protein Coding	46	GC01P020634	3.96051	https://www.genecards.org/cgi-bin/carddisp.pl?gene=PINK1
FAP	Fibroblast Activation Protein Alpha	Protein Coding	41	GC02M162170	3.95553	https://www.genecards.org/cgi-bin/carddisp.pl?gene=FAP
KLHL40	Kelch Like Family Member 40	Protein Coding	36	GC03P042685	3.95518	https://www.genecards.org/cgi-bin/carddisp.pl?gene=KLHL40
CASP9	Caspase 9	Protein Coding	47	GC01M015491	3.9527	https://www.genecards.org/cgi-bin/carddisp.pl?gene=CASP9
TNFSF12	TNF Superfamily Member 12	Protein Coding	39	GC17P009582	3.9519	https://www.genecards.org/cgi-bin/carddisp.pl?gene=TNFSF12
IL16	Interleukin 16	Protein Coding	41	GC15P081159	3.95012	https://www.genecards.org/cgi-bin/carddisp.pl?gene=IL16
SLCO2A1	Solute Carrier Organic Anion Transporter Family Member 2A1	Protein Coding	42	GC03M133932	3.94598	https://www.genecards.org/cgi-bin/carddisp.pl?gene=SLCO2A1
TMSB4X	Thymosin Beta 4 X-Linked	Protein Coding	40	GC0XP012975	3.94453	https://www.genecards.org/cgi-bin/carddisp.pl?gene=TMSB4X
LRP2	LDL Receptor Related Protein 2	Protein Coding	46	GC02M169127	3.93666	https://www.genecards.org/cgi-bin/carddisp.pl?gene=LRP2
FPR1	Formyl Peptide Receptor 1	Protein Coding	47	GC19M051745	3.93548	https://www.genecards.org/cgi-bin/carddisp.pl?gene=FPR1
LTBP1	Latent Transforming Growth Factor Beta Binding Protein 1	Protein Coding	42	GC02P032991	3.9353	https://www.genecards.org/cgi-bin/carddisp.pl?gene=LTBP1
SLC34A3	Solute Carrier Family 34 Member 3	Protein Coding	41	GC09P137230	3.9332	https://www.genecards.org/cgi-bin/carddisp.pl?gene=SLC34A3
LTB4R2	Leukotriene B4 Receptor 2	Protein Coding	42	GC14P027540	3.93264	https://www.genecards.org/cgi-bin/carddisp.pl?gene=LTB4R2
FOXH1	Forkhead Box H1	Protein Coding	41	GC08M144473	3.92885	https://www.genecards.org/cgi-bin/carddisp.pl?gene=FOXH1
IFT81	Intraflagellar Transport 81	Protein Coding	39	GC12P110124	3.91769	https://www.genecards.org/cgi-bin/carddisp.pl?gene=IFT81
ROCK2	Rho Associated Coiled-Coil Containing Protein Kinase 2	Protein Coding	46	GC02M011253	3.9147	https://www.genecards.org/cgi-bin/carddisp.pl?gene=ROCK2
MIR141	MicroRNA 141	RNA Gene	22	GC12P014225	3.91442	https://www.genecards.org/cgi-bin/carddisp.pl?gene=MIR141
LAMP1	Lysosomal Associated Membrane Protein 1	Protein Coding	41	GC13P113297	3.91367	https://www.genecards.org/cgi-bin/carddisp.pl?gene=LAMP1
TGFBR3	Transforming Growth Factor Beta Receptor 3	Protein Coding	45	GC01M091680	3.91362	https://www.genecards.org/cgi-bin/carddisp.pl?gene=TGFBR3
WAS	WASP Actin Nucleation Promoting Factor	Protein Coding	48	GC0XP048676	3.90956	https://www.genecards.org/cgi-bin/carddisp.pl?gene=WAS
F2RL3	F2R Like Thrombin Or Trypsin Receptor 3	Protein Coding	45	GC19P016888	3.90694	https://www.genecards.org/cgi-bin/carddisp.pl?gene=F2RL3
KLF15	Kruppel Like Factor 15	Protein Coding	41	GC03M126293	3.8999	https://www.genecards.org/cgi-bin/carddisp.pl?gene=KLF15
PAX6	Paired Box 6	Protein Coding	47	GC11M031784	3.89028	https://www.genecards.org/cgi-bin/carddisp.pl?gene=PAX6
PRKAA1	Protein Kinase AMP-Activated Catalytic Subunit Alpha 1	Protein Coding	46	GC05M040759	3.88893	https://www.genecards.org/cgi-bin/carddisp.pl?gene=PRKAA1
SLC25A3	Solute Carrier Family 25 Member 3	Protein Coding	44	GC12P098593	3.88876	https://www.genecards.org/cgi-bin/carddisp.pl?gene=SLC25A3
IGFBP1	Insulin Like Growth Factor Binding Protein 1	Protein Coding	42	GC07P047043	3.88665	https://www.genecards.org/cgi-bin/carddisp.pl?gene=IGFBP1
KCNJ5	Potassium Inwardly Rectifying Channel Subfamily J Member 5	Protein Coding	46	GC11P128891	3.87608	https://www.genecards.org/cgi-bin/carddisp.pl?gene=KCNJ5
DGUOK	Deoxyguanosine Kinase	Protein Coding	44	GC02P073926	3.87285	https://www.genecards.org/cgi-bin/carddisp.pl?gene=DGUOK
TOP1	DNA Topoisomerase I	Protein Coding	47	GC20P041028	3.86585	https://www.genecards.org/cgi-bin/carddisp.pl?gene=TOP1
MIR128-2	MicroRNA 128-2	RNA Gene	20	GC03P035750	3.85934	https://www.genecards.org/cgi-bin/carddisp.pl?gene=MIR128-2
GALNT3	Polypeptide N-Acetylgalactosaminyltransferase 3	Protein Coding	45	GC02M165747	3.85803	https://www.genecards.org/cgi-bin/carddisp.pl?gene=GALNT3
CACNA1C	Calcium Voltage-Gated Channel Subunit Alpha1 C	Protein Coding	48	GC12P001970	3.85595	https://www.genecards.org/cgi-bin/carddisp.pl?gene=CACNA1C
NEAT1	Nuclear Paraspeckle Assembly Transcript 1	RNA Gene	23	GC11P067093	3.85119	https://www.genecards.org/cgi-bin/carddisp.pl?gene=NEAT1
STAT5A	Signal Transducer And Activator Of Transcription 5A	Protein Coding	45	GC17P042287	3.84878	https://www.genecards.org/cgi-bin/carddisp.pl?gene=STAT5A
RYR2	Ryanodine Receptor 2	Protein Coding	47	GC01P237042	3.84869	https://www.genecards.org/cgi-bin/carddisp.pl?gene=RYR2
RCN1	Reticulocalbin 1	Protein Coding	38	GC11P032090	3.84367	https://www.genecards.org/cgi-bin/carddisp.pl?gene=RCN1
LRP1	LDL Receptor Related Protein 1	Protein Coding	46	GC12P057128	3.84329	https://www.genecards.org/cgi-bin/carddisp.pl?gene=LRP1
EHMT2	Euchromatic Histone Lysine Methyltransferase 2	Protein Coding	45	GC06M031879	3.83921	https://www.genecards.org/cgi-bin/carddisp.pl?gene=EHMT2
EPRS1	Glutamyl-Prolyl-TRNA Synthetase 1	Protein Coding	35	GC01M219969	3.83858	https://www.genecards.org/cgi-bin/carddisp.pl?gene=EPRS1
CD68	CD68 Molecule	Protein Coding	38	GC17P007579	3.83788	https://www.genecards.org/cgi-bin/carddisp.pl?gene=CD68
SALL4	Spalt Like Transcription Factor 4	Protein Coding	43	GC20M051784	3.83612	https://www.genecards.org/cgi-bin/carddisp.pl?gene=SALL4
CLTC	Clathrin Heavy Chain	Protein Coding	45	GC17P059619	3.8308	https://www.genecards.org/cgi-bin/carddisp.pl?gene=CLTC
SDHB	Succinate Dehydrogenase Complex Iron Sulfur Subunit B	Protein Coding	47	GC01M017437	3.82908	https://www.genecards.org/cgi-bin/carddisp.pl?gene=SDHB
POLA1	DNA Polymerase Alpha 1, Catalytic Subunit	Protein Coding	45	GC0XP024693	3.82852	https://www.genecards.org/cgi-bin/carddisp.pl?gene=POLA1
S100B	S100 Calcium Binding Protein B	Protein Coding	44	GC21M048936	3.82063	https://www.genecards.org/cgi-bin/carddisp.pl?gene=S100B
SESN2	Sestrin 2	Protein Coding	38	GC01P028270	3.81993	https://www.genecards.org/cgi-bin/carddisp.pl?gene=SESN2
TCAP	Titin-Cap	Protein Coding	42	GC17P040019	3.81858	https://www.genecards.org/cgi-bin/carddisp.pl?gene=TCAP
HAND2	Heart And Neural Crest Derivatives Expressed 2	Protein Coding	44	GC04M173524	3.81819	https://www.genecards.org/cgi-bin/carddisp.pl?gene=HAND2
RO60	Ro60, Y RNA Binding Protein	Protein Coding	30	GC01P193059	3.81715	https://www.genecards.org/cgi-bin/carddisp.pl?gene=RO60
CCN1	Cellular Communication Network Factor 1	Protein Coding	30	GC01P085581	3.81497	https://www.genecards.org/cgi-bin/carddisp.pl?gene=CCN1
THG1L	TRNA-Histidine Guanylyltransferase 1 Like	Protein Coding	39	GC05P157731	3.81227	https://www.genecards.org/cgi-bin/carddisp.pl?gene=THG1L
RIN2	Ras And Rab Interactor 2	Protein Coding	41	GC20P019759	3.81207	https://www.genecards.org/cgi-bin/carddisp.pl?gene=RIN2
IL11	Interleukin 11	Protein Coding	40	GC19M055364	3.81026	https://www.genecards.org/cgi-bin/carddisp.pl?gene=IL11
CFLAR	CASP8 And FADD Like Apoptosis Regulator	Protein Coding	45	GC02P201117	3.80965	https://www.genecards.org/cgi-bin/carddisp.pl?gene=CFLAR
IL1RAPL2	Interleukin 1 Receptor Accessory Protein Like 2	Protein Coding	37	GC0XP104566	3.80917	https://www.genecards.org/cgi-bin/carddisp.pl?gene=IL1RAPL2
GLI1	GLI Family Zinc Finger 1	Protein Coding	46	GC12P057460	3.80551	https://www.genecards.org/cgi-bin/carddisp.pl?gene=GLI1
FGF9	Fibroblast Growth Factor 9	Protein Coding	42	GC13P021671	3.8016	https://www.genecards.org/cgi-bin/carddisp.pl?gene=FGF9
WG	Wegener Granulomatosis	Genetic Locus	2	GC06U900715	3.79956	https://www.genecards.org/cgi-bin/carddisp.pl?gene=WG
DHCR7	7-Dehydrocholesterol Reductase	Protein Coding	45	GC11M071428	3.7962	https://www.genecards.org/cgi-bin/carddisp.pl?gene=DHCR7
ADAM17	ADAM Metallopeptidase Domain 17	Protein Coding	50	GC02M009488	3.79537	https://www.genecards.org/cgi-bin/carddisp.pl?gene=ADAM17
TFAP2A	Transcription Factor AP-2 Alpha	Protein Coding	46	GC06M010393	3.79303	https://www.genecards.org/cgi-bin/carddisp.pl?gene=TFAP2A
CDKN2B-AS1	CDKN2B Antisense RNA 1	RNA Gene	21	GC09P021994	3.79141	https://www.genecards.org/cgi-bin/carddisp.pl?gene=CDKN2B-AS1
MIR146B	MicroRNA 146b	RNA Gene	20	GC10P102436	3.78983	https://www.genecards.org/cgi-bin/carddisp.pl?gene=MIR146B
BIRC5	Baculoviral IAP Repeat Containing 5	Protein Coding	45	GC17P078214	3.78754	https://www.genecards.org/cgi-bin/carddisp.pl?gene=BIRC5
MMP19	Matrix Metallopeptidase 19	Protein Coding	46	GC12M055835	3.78517	https://www.genecards.org/cgi-bin/carddisp.pl?gene=MMP19
CECR7	Cat Eye Syndrome Chromosome Region, Candidate 7	RNA Gene	17	GC22P017151	3.77643	https://www.genecards.org/cgi-bin/carddisp.pl?gene=CECR7
KLF6	Kruppel Like Factor 6	Protein Coding	42	GC10M003779	3.7764	https://www.genecards.org/cgi-bin/carddisp.pl?gene=KLF6
MIR483	MicroRNA 483	RNA Gene	19	GC11M002237	3.7705	https://www.genecards.org/cgi-bin/carddisp.pl?gene=MIR483
RAG1	Recombination Activating 1	Protein Coding	45	GC11P036524	3.76996	https://www.genecards.org/cgi-bin/carddisp.pl?gene=RAG1
ASTN2	Astrotactin 2	Protein Coding	36	GC09M116425	3.76651	https://www.genecards.org/cgi-bin/carddisp.pl?gene=ASTN2
NRG1	Neuregulin 1	Protein Coding	45	GC08P031639	3.76475	https://www.genecards.org/cgi-bin/carddisp.pl?gene=NRG1
FGF8	Fibroblast Growth Factor 8	Protein Coding	46	GC10M101770	3.76257	https://www.genecards.org/cgi-bin/carddisp.pl?gene=FGF8
CTSB	Cathepsin B	Protein Coding	50	GC08M011842	3.76088	https://www.genecards.org/cgi-bin/carddisp.pl?gene=CTSB
NME1	NME/NM23 Nucleoside Diphosphate Kinase 1	Protein Coding	45	GC17P051154	3.76058	https://www.genecards.org/cgi-bin/carddisp.pl?gene=NME1
IDH2	Isocitrate Dehydrogenase (NADP(+)) 2	Protein Coding	51	GC15M090083	3.75967	https://www.genecards.org/cgi-bin/carddisp.pl?gene=IDH2
DNASE1L3	Deoxyribonuclease 1 Like 3	Protein Coding	42	GC03M058192	3.75207	https://www.genecards.org/cgi-bin/carddisp.pl?gene=DNASE1L3
BRD4	Bromodomain Containing 4	Protein Coding	46	GC19M015236	3.75029	https://www.genecards.org/cgi-bin/carddisp.pl?gene=BRD4
TLR6	Toll Like Receptor 6	Protein Coding	43	GC04M038828	3.74916	https://www.genecards.org/cgi-bin/carddisp.pl?gene=TLR6
RBP5	Retinol Binding Protein 5	Protein Coding	35	GC12M007361	3.74844	https://www.genecards.org/cgi-bin/carddisp.pl?gene=RBP5
IKZF1	IKAROS Family Zinc Finger 1	Protein Coding	46	GC07P050303	3.74464	https://www.genecards.org/cgi-bin/carddisp.pl?gene=IKZF1
DOLK	Dolichol Kinase	Protein Coding	38	GC09M128945	3.74451	https://www.genecards.org/cgi-bin/carddisp.pl?gene=DOLK
MIR192	MicroRNA 192	RNA Gene	22	GC11M064891	3.74342	https://www.genecards.org/cgi-bin/carddisp.pl?gene=MIR192
CTSS	Cathepsin S	Protein Coding	44	GC01M150730	3.74111	https://www.genecards.org/cgi-bin/carddisp.pl?gene=CTSS
MIRLET7A1	MicroRNA Let-7a-1	RNA Gene	21	GC09P094175	3.73762	https://www.genecards.org/cgi-bin/carddisp.pl?gene=MIRLET7A1
MIR372	MicroRNA 372	RNA Gene	16	GC19P057676	3.73743	https://www.genecards.org/cgi-bin/carddisp.pl?gene=MIR372
GAST	Gastrin	Protein Coding	40	GC17P041712	3.73611	https://www.genecards.org/cgi-bin/carddisp.pl?gene=GAST
SMC3	Structural Maintenance Of Chromosomes 3	Protein Coding	45	GC10P110567	3.73595	https://www.genecards.org/cgi-bin/carddisp.pl?gene=SMC3
CYP7A1	Cytochrome P450 Family 7 Subfamily A Member 1	Protein Coding	42	GC08M058476	3.7314	https://www.genecards.org/cgi-bin/carddisp.pl?gene=CYP7A1
LIG4	DNA Ligase 4	Protein Coding	47	GC13M108207	3.72559	https://www.genecards.org/cgi-bin/carddisp.pl?gene=LIG4
EGFR-AS1	EGFR Antisense RNA 1	RNA Gene	15	GC07M055179	3.72557	https://www.genecards.org/cgi-bin/carddisp.pl?gene=EGFR-AS1
BIRC3	Baculoviral IAP Repeat Containing 3	Protein Coding	46	GC11P102317	3.71933	https://www.genecards.org/cgi-bin/carddisp.pl?gene=BIRC3
RAPGEF3	Rap Guanine Nucleotide Exchange Factor 3	Protein Coding	44	GC12M047736	3.71498	https://www.genecards.org/cgi-bin/carddisp.pl?gene=RAPGEF3
DNAJB6	DnaJ Heat Shock Protein Family (Hsp40) Member B6	Protein Coding	41	GC07P157335	3.71284	https://www.genecards.org/cgi-bin/carddisp.pl?gene=DNAJB6
MIR138-1	MicroRNA 138-1	RNA Gene	20	GC03P044115	3.71141	https://www.genecards.org/cgi-bin/carddisp.pl?gene=MIR138-1
LGALS1	Galectin 1	Protein Coding	42	GC22P037675	3.70971	https://www.genecards.org/cgi-bin/carddisp.pl?gene=LGALS1
SNRPN	Small Nuclear Ribonucleoprotein Polypeptide N	Protein Coding	44	GC15P024823	3.70475	https://www.genecards.org/cgi-bin/carddisp.pl?gene=SNRPN
MBTPS2	Membrane Bound Transcription Factor Peptidase, Site 2	Protein Coding	43	GC0XP021839	3.70357	https://www.genecards.org/cgi-bin/carddisp.pl?gene=MBTPS2
HADHA	Hydroxyacyl-CoA Dehydrogenase Trifunctional Multienzyme Complex Subunit Alpha	Protein Coding	45	GC02M026190	3.70148	https://www.genecards.org/cgi-bin/carddisp.pl?gene=HADHA
KIF17	Kinesin Family Member 17	Protein Coding	38	GC01M020663	3.70137	https://www.genecards.org/cgi-bin/carddisp.pl?gene=KIF17
MIRLET7G	MicroRNA Let-7g	RNA Gene	20	GC03M052268	3.68671	https://www.genecards.org/cgi-bin/carddisp.pl?gene=MIRLET7G
MIR203A	MicroRNA 203a	RNA Gene	20	GC14P107019	3.68623	https://www.genecards.org/cgi-bin/carddisp.pl?gene=MIR203A
MIR429	MicroRNA 429	RNA Gene	20	GC01P002480	3.68408	https://www.genecards.org/cgi-bin/carddisp.pl?gene=MIR429
KLF4	Kruppel Like Factor 4	Protein Coding	44	GC09M107484	3.68328	https://www.genecards.org/cgi-bin/carddisp.pl?gene=KLF4
STAC3	SH3 And Cysteine Rich Domain 3	Protein Coding	36	GC12M057243	3.68281	https://www.genecards.org/cgi-bin/carddisp.pl?gene=STAC3
MSR1	Macrophage Scavenger Receptor 1	Protein Coding	45	GC08M016107	3.68002	https://www.genecards.org/cgi-bin/carddisp.pl?gene=MSR1
SRY	Sex Determining Region Y	Protein Coding	36	GC0YM002698	3.67881	https://www.genecards.org/cgi-bin/carddisp.pl?gene=SRY
DNMT3B	DNA Methyltransferase 3 Beta	Protein Coding	50	GC20P032762	3.6783	https://www.genecards.org/cgi-bin/carddisp.pl?gene=DNMT3B
KIAA0930	KIAA0930	Protein Coding	34	GC22M051021	3.67286	https://www.genecards.org/cgi-bin/carddisp.pl?gene=KIAA0930
POMC	Proopiomelanocortin	Protein Coding	46	GC02M025160	3.6705	https://www.genecards.org/cgi-bin/carddisp.pl?gene=POMC
COL4A4	Collagen Type IV Alpha 4 Chain	Protein Coding	44	GC02M226973	3.66881	https://www.genecards.org/cgi-bin/carddisp.pl?gene=COL4A4
COG1	Component Of Oligomeric Golgi Complex 1	Protein Coding	36	GC17P073193	3.66617	https://www.genecards.org/cgi-bin/carddisp.pl?gene=COG1
CXCL13	C-X-C Motif Chemokine Ligand 13	Protein Coding	40	GC04P077511	3.66278	https://www.genecards.org/cgi-bin/carddisp.pl?gene=CXCL13
PTH	Parathyroid Hormone	Protein Coding	45	GC11M013492	3.65979	https://www.genecards.org/cgi-bin/carddisp.pl?gene=PTH
CTSD	Cathepsin D	Protein Coding	50	GC11M001752	3.65929	https://www.genecards.org/cgi-bin/carddisp.pl?gene=CTSD
CD177	CD177 Molecule	Protein Coding	38	GC19P043353	3.65305	https://www.genecards.org/cgi-bin/carddisp.pl?gene=CD177
SH2D1A	SH2 Domain Containing 1A	Protein Coding	46	GC0XP124227	3.65153	https://www.genecards.org/cgi-bin/carddisp.pl?gene=SH2D1A
PLOD2	Procollagen-Lysine,2-Oxoglutarate 5-Dioxygenase 2	Protein Coding	45	GC03M146069	3.64623	https://www.genecards.org/cgi-bin/carddisp.pl?gene=PLOD2
RAB8A	RAB8A, Member RAS Oncogene Family	Protein Coding	39	GC19P016111	3.64612	https://www.genecards.org/cgi-bin/carddisp.pl?gene=RAB8A
S1PR2	Sphingosine-1-Phosphate Receptor 2	Protein Coding	44	GC19M010223	3.64237	https://www.genecards.org/cgi-bin/carddisp.pl?gene=S1PR2
NQO1	NAD(P)H Quinone Dehydrogenase 1	Protein Coding	48	GC16M069706	3.64041	https://www.genecards.org/cgi-bin/carddisp.pl?gene=NQO1
TUBB4A	Tubulin Beta 4A Class IVa	Protein Coding	44	GC19M006496	3.63859	https://www.genecards.org/cgi-bin/carddisp.pl?gene=TUBB4A
NOX1	NADPH Oxidase 1	Protein Coding	41	GC0XM100843	3.63692	https://www.genecards.org/cgi-bin/carddisp.pl?gene=NOX1
SERPINF1	Serpin Family F Member 1	Protein Coding	43	GC17P001761	3.62759	https://www.genecards.org/cgi-bin/carddisp.pl?gene=SERPINF1
MIR154	MicroRNA 154	RNA Gene	18	GC14P107265	3.62616	https://www.genecards.org/cgi-bin/carddisp.pl?gene=MIR154
MIR181A2	MicroRNA 181a-2	RNA Gene	20	GC09P124692	3.62558	https://www.genecards.org/cgi-bin/carddisp.pl?gene=MIR181A2
RCN3	Reticulocalbin 3	Protein Coding	33	GC19P049527	3.62395	https://www.genecards.org/cgi-bin/carddisp.pl?gene=RCN3
RNU4ATAC	RNA, U4atac Small Nuclear (U12-Dependent Splicing)	RNA Gene	20	GC02P121545	3.62393	https://www.genecards.org/cgi-bin/carddisp.pl?gene=RNU4ATAC
NAMPT	Nicotinamide Phosphoribosyltransferase	Protein Coding	46	GC07M106248	3.62378	https://www.genecards.org/cgi-bin/carddisp.pl?gene=NAMPT
COL14A1	Collagen Type XIV Alpha 1 Chain	Protein Coding	41	GC08P120080	3.62309	https://www.genecards.org/cgi-bin/carddisp.pl?gene=COL14A1
ADAMTSL1	ADAMTS Like 1	Protein Coding	41	GC09P017906	3.62054	https://www.genecards.org/cgi-bin/carddisp.pl?gene=ADAMTSL1
TMEM43	Transmembrane Protein 43	Protein Coding	40	GC03P014124	3.62016	https://www.genecards.org/cgi-bin/carddisp.pl?gene=TMEM43
B3GAT3	Beta-1,3-Glucuronyltransferase 3	Protein Coding	43	GC11M074341	3.60833	https://www.genecards.org/cgi-bin/carddisp.pl?gene=B3GAT3
MSN	Moesin	Protein Coding	46	GC0XP065588	3.6083	https://www.genecards.org/cgi-bin/carddisp.pl?gene=MSN
ATP2A2	ATPase Sarcoplasmic/Endoplasmic Reticulum Ca2+ Transporting 2	Protein Coding	50	GC12P110280	3.60649	https://www.genecards.org/cgi-bin/carddisp.pl?gene=ATP2A2
CCBE1	Collagen And Calcium Binding EGF Domains 1	Protein Coding	40	GC18M059430	3.60341	https://www.genecards.org/cgi-bin/carddisp.pl?gene=CCBE1
FHL2	Four And A Half LIM Domains 2	Protein Coding	45	GC02M105357	3.59946	https://www.genecards.org/cgi-bin/carddisp.pl?gene=FHL2
SATB2	SATB Homeobox 2	Protein Coding	44	GC02M199269	3.59419	https://www.genecards.org/cgi-bin/carddisp.pl?gene=SATB2
MIR125B1	MicroRNA 125b-1	RNA Gene	21	GC11M122100	3.59375	https://www.genecards.org/cgi-bin/carddisp.pl?gene=MIR125B1
CHIA	Chitinase Acidic	Protein Coding	42	GC01P111291	3.59366	https://www.genecards.org/cgi-bin/carddisp.pl?gene=CHIA
RDH12	Retinol Dehydrogenase 12	Protein Coding	44	GC14P067701	3.5913	https://www.genecards.org/cgi-bin/carddisp.pl?gene=RDH12
XIAP	X-Linked Inhibitor Of Apoptosis	Protein Coding	48	GC0XP123859	3.58546	https://www.genecards.org/cgi-bin/carddisp.pl?gene=XIAP
KIF5B	Kinesin Family Member 5B	Protein Coding	44	GC10M032035	3.58447	https://www.genecards.org/cgi-bin/carddisp.pl?gene=KIF5B
CD99	CD99 Molecule (Xg Blood Group)	Protein Coding	39	GC0XP002691	3.58278	https://www.genecards.org/cgi-bin/carddisp.pl?gene=CD99
SCN1B	Sodium Voltage-Gated Channel Beta Subunit 1	Protein Coding	44	GC19P035030	3.58014	https://www.genecards.org/cgi-bin/carddisp.pl?gene=SCN1B
PPA2	Inorganic Pyrophosphatase 2	Protein Coding	40	GC04M105369	3.57432	https://www.genecards.org/cgi-bin/carddisp.pl?gene=PPA2
NEB	Nebulin	Protein Coding	40	GC02M151485	3.57361	https://www.genecards.org/cgi-bin/carddisp.pl?gene=NEB
MAP3K8	Mitogen-Activated Protein Kinase Kinase Kinase 8	Protein Coding	46	GC10P030444	3.57298	https://www.genecards.org/cgi-bin/carddisp.pl?gene=MAP3K8
GALC	Galactosylceramidase	Protein Coding	43	GC14M087837	3.57201	https://www.genecards.org/cgi-bin/carddisp.pl?gene=GALC
NARS1	Asparaginyl-TRNA Synthetase 1	Protein Coding	34	GC18M057601	3.57048	https://www.genecards.org/cgi-bin/carddisp.pl?gene=NARS1
MIR455	MicroRNA 455	RNA Gene	18	GC09P114209	3.56858	https://www.genecards.org/cgi-bin/carddisp.pl?gene=MIR455
CTNND1	Catenin Delta 1	Protein Coding	45	GC11P057936	3.56841	https://www.genecards.org/cgi-bin/carddisp.pl?gene=CTNND1
CHN1	Chimerin 1	Protein Coding	46	GC02M174799	3.56755	https://www.genecards.org/cgi-bin/carddisp.pl?gene=CHN1
TXN	Thioredoxin	Protein Coding	45	GC09M110243	3.56416	https://www.genecards.org/cgi-bin/carddisp.pl?gene=TXN
PAPPA	Pappalysin 1	Protein Coding	40	GC09P117129	3.56369	https://www.genecards.org/cgi-bin/carddisp.pl?gene=PAPPA
MIR424	MicroRNA 424	RNA Gene	17	GC0XM134665	3.55483	https://www.genecards.org/cgi-bin/carddisp.pl?gene=MIR424
PPARGC1A	PPARG Coactivator 1 Alpha	Protein Coding	45	GC04M023755	3.55322	https://www.genecards.org/cgi-bin/carddisp.pl?gene=PPARGC1A
LCN1	Lipocalin 1	Protein Coding	39	GC09P135521	3.55297	https://www.genecards.org/cgi-bin/carddisp.pl?gene=LCN1
FARSA	Phenylalanyl-TRNA Synthetase Subunit Alpha	Protein Coding	40	GC19M012922	3.54854	https://www.genecards.org/cgi-bin/carddisp.pl?gene=FARSA
MIR31	MicroRNA 31	RNA Gene	20	GC09M021574	3.5442	https://www.genecards.org/cgi-bin/carddisp.pl?gene=MIR31
MCL1	MCL1 Apoptosis Regulator, BCL2 Family Member	Protein Coding	46	GC01M150561	3.54226	https://www.genecards.org/cgi-bin/carddisp.pl?gene=MCL1
HMGCR	3-Hydroxy-3-Methylglutaryl-CoA Reductase	Protein Coding	45	GC05P075336	3.54165	https://www.genecards.org/cgi-bin/carddisp.pl?gene=HMGCR
SERPINB2	Serpin Family B Member 2	Protein Coding	42	GC18P063871	3.53948	https://www.genecards.org/cgi-bin/carddisp.pl?gene=SERPINB2
SRF	Serum Response Factor	Protein Coding	41	GC06P043171	3.53838	https://www.genecards.org/cgi-bin/carddisp.pl?gene=SRF
TG	Thyroglobulin	Protein Coding	42	GC08P132866	3.53726	https://www.genecards.org/cgi-bin/carddisp.pl?gene=TG
ADAMTS13	ADAM Metallopeptidase With Thrombospondin Type 1 Motif 13	Protein Coding	45	GC09P133414	3.53714	https://www.genecards.org/cgi-bin/carddisp.pl?gene=ADAMTS13
CYP26A1	Cytochrome P450 Family 26 Subfamily A Member 1	Protein Coding	44	GC10P093073	3.53507	https://www.genecards.org/cgi-bin/carddisp.pl?gene=CYP26A1
ACTG1	Actin Gamma 1	Protein Coding	49	GC17M081509	3.53386	https://www.genecards.org/cgi-bin/carddisp.pl?gene=ACTG1
PLA2G2D	Phospholipase A2 Group IID	Protein Coding	41	GC01M020111	3.53191	https://www.genecards.org/cgi-bin/carddisp.pl?gene=PLA2G2D
IL7	Interleukin 7	Protein Coding	41	GC08M078689	3.53078	https://www.genecards.org/cgi-bin/carddisp.pl?gene=IL7
GHRL	Ghrelin And Obestatin Prepropeptide	Protein Coding	42	GC03M010285	3.5276	https://www.genecards.org/cgi-bin/carddisp.pl?gene=GHRL
FOXE3	Forkhead Box E3	Protein Coding	37	GC01P047416	3.5259	https://www.genecards.org/cgi-bin/carddisp.pl?gene=FOXE3
MXRA5	Matrix Remodeling Associated 5	Protein Coding	31	GC0XM003308	3.52423	https://www.genecards.org/cgi-bin/carddisp.pl?gene=MXRA5
OXT	Oxytocin/Neurophysin I Prepropeptide	Protein Coding	40	GC20P003068	3.52381	https://www.genecards.org/cgi-bin/carddisp.pl?gene=OXT
KAT5	Lysine Acetyltransferase 5	Protein Coding	46	GC11P065711	3.52118	https://www.genecards.org/cgi-bin/carddisp.pl?gene=KAT5
MIR137	MicroRNA 137	RNA Gene	19	GC01M098046	3.52058	https://www.genecards.org/cgi-bin/carddisp.pl?gene=MIR137
LRAT	Lecithin Retinol Acyltransferase	Protein Coding	44	GC04P154626	3.51937	https://www.genecards.org/cgi-bin/carddisp.pl?gene=LRAT
TRPM7	Transient Receptor Potential Cation Channel Subfamily M Member 7	Protein Coding	45	GC15M050552	3.51666	https://www.genecards.org/cgi-bin/carddisp.pl?gene=TRPM7
IGES	Immunoglobulin E Concentration, Serum	Genetic Locus	4	GC05U990033	3.51582	https://www.genecards.org/cgi-bin/carddisp.pl?gene=IGES
BAK1	BCL2 Antagonist/Killer 1	Protein Coding	44	GC06M033572	3.51209	https://www.genecards.org/cgi-bin/carddisp.pl?gene=BAK1
RHOD	Ras Homolog Family Member D	Protein Coding	38	GC11P067294	3.51122	https://www.genecards.org/cgi-bin/carddisp.pl?gene=RHOD
IGF2R	Insulin Like Growth Factor 2 Receptor	Protein Coding	45	GC06P159969	3.51053	https://www.genecards.org/cgi-bin/carddisp.pl?gene=IGF2R
PLCG1	Phospholipase C Gamma 1	Protein Coding	47	GC20P041136	3.50716	https://www.genecards.org/cgi-bin/carddisp.pl?gene=PLCG1
STAR	Steroidogenic Acute Regulatory Protein	Protein Coding	45	GC08M038145	3.50687	https://www.genecards.org/cgi-bin/carddisp.pl?gene=STAR
ECE1	Endothelin Converting Enzyme 1	Protein Coding	47	GC01M021217	3.50426	https://www.genecards.org/cgi-bin/carddisp.pl?gene=ECE1
ABCG1	ATP Binding Cassette Subfamily G Member 1	Protein Coding	43	GC21P042199	3.50045	https://www.genecards.org/cgi-bin/carddisp.pl?gene=ABCG1
SLIT2	Slit Guidance Ligand 2	Protein Coding	44	GC04P020287	3.49641	https://www.genecards.org/cgi-bin/carddisp.pl?gene=SLIT2
SGO1	Shugoshin 1	Protein Coding	34	GC03M020159	3.49565	https://www.genecards.org/cgi-bin/carddisp.pl?gene=SGO1
LDLR	Low Density Lipoprotein Receptor	Protein Coding	48	GC19P011091	3.49352	https://www.genecards.org/cgi-bin/carddisp.pl?gene=LDLR
TFF1	Trefoil Factor 1	Protein Coding	43	GC21M042362	3.49004	https://www.genecards.org/cgi-bin/carddisp.pl?gene=TFF1
SCN4A	Sodium Voltage-Gated Channel Alpha Subunit 4	Protein Coding	44	GC17M063938	3.47935	https://www.genecards.org/cgi-bin/carddisp.pl?gene=SCN4A
FKBP10	FKBP Prolyl Isomerase 10	Protein Coding	40	GC17P041812	3.47911	https://www.genecards.org/cgi-bin/carddisp.pl?gene=FKBP10
RHO	Rhodopsin	Protein Coding	46	GC03P132084	3.47756	https://www.genecards.org/cgi-bin/carddisp.pl?gene=RHO
NAA10	N-Alpha-Acetyltransferase 10, NatA Catalytic Subunit	Protein Coding	41	GC0XM153929	3.47377	https://www.genecards.org/cgi-bin/carddisp.pl?gene=NAA10
TNFAIP3	TNF Alpha Induced Protein 3	Protein Coding	47	GC06P137866	3.47357	https://www.genecards.org/cgi-bin/carddisp.pl?gene=TNFAIP3
RXRA	Retinoid X Receptor Alpha	Protein Coding	49	GC09P134317	3.47092	https://www.genecards.org/cgi-bin/carddisp.pl?gene=RXRA
PRF1	Perforin 1	Protein Coding	44	GC10M070597	3.47054	https://www.genecards.org/cgi-bin/carddisp.pl?gene=PRF1
PNPLA6	Patatin Like Phospholipase Domain Containing 6	Protein Coding	44	GC19P007534	3.46915	https://www.genecards.org/cgi-bin/carddisp.pl?gene=PNPLA6
CLEC12A	C-Type Lectin Domain Family 12 Member A	Protein Coding	37	GC12P009951	3.46664	https://www.genecards.org/cgi-bin/carddisp.pl?gene=CLEC12A
ATD	Asphixiating Thoracic Dystrophy (Chondroectodermal Dysplasia-Like Syndrome)	Genetic Locus	2	GC15U901329	3.46327	https://www.genecards.org/cgi-bin/carddisp.pl?gene=ATD
IL22	Interleukin 22	Protein Coding	40	GC12M068248	3.46325	https://www.genecards.org/cgi-bin/carddisp.pl?gene=IL22
DYRK1A	Dual Specificity Tyrosine Phosphorylation Regulated Kinase 1A	Protein Coding	49	GC21P037365	3.46034	https://www.genecards.org/cgi-bin/carddisp.pl?gene=DYRK1A
RPL10	Ribosomal Protein L10	Protein Coding	44	GC0XP154389	3.45856	https://www.genecards.org/cgi-bin/carddisp.pl?gene=RPL10
RASSF1	Ras Association Domain Family Member 1	Protein Coding	44	GC03M050329	3.45507	https://www.genecards.org/cgi-bin/carddisp.pl?gene=RASSF1
MT-TW	Mitochondrially Encoded TRNA-Trp (UGA/G)	RNA Gene	13	GCMTP005514	3.45425	https://www.genecards.org/cgi-bin/carddisp.pl?gene=MT-TW
AHRR	Aryl-Hydrocarbon Receptor Repressor	Protein Coding	34	GC05P000321	3.45255	https://www.genecards.org/cgi-bin/carddisp.pl?gene=AHRR
LTA4H	Leukotriene A4 Hydrolase	Protein Coding	45	GC12M096000	3.45029	https://www.genecards.org/cgi-bin/carddisp.pl?gene=LTA4H
TPM2	Tropomyosin 2	Protein Coding	45	GC09M035672	3.44918	https://www.genecards.org/cgi-bin/carddisp.pl?gene=TPM2
AR	Androgen Receptor	Protein Coding	52	GC0XP067544	3.44775	https://www.genecards.org/cgi-bin/carddisp.pl?gene=AR
SLC22A18	Solute Carrier Family 22 Member 18	Protein Coding	42	GC11P002899	3.44176	https://www.genecards.org/cgi-bin/carddisp.pl?gene=SLC22A18
MIRLET7A3	MicroRNA Let-7a-3	RNA Gene	20	GC22P046112	3.44176	https://www.genecards.org/cgi-bin/carddisp.pl?gene=MIRLET7A3
DEPTOR	DEP Domain Containing MTOR Interacting Protein	Protein Coding	39	GC08P119873	3.43747	https://www.genecards.org/cgi-bin/carddisp.pl?gene=DEPTOR
TRIP11	Thyroid Hormone Receptor Interactor 11	Protein Coding	41	GC14M091965	3.43579	https://www.genecards.org/cgi-bin/carddisp.pl?gene=TRIP11
PADI2	Peptidyl Arginine Deiminase 2	Protein Coding	41	GC01M017066	3.43576	https://www.genecards.org/cgi-bin/carddisp.pl?gene=PADI2
SLC12A6	Solute Carrier Family 12 Member 6	Protein Coding	48	GC15M034229	3.43358	https://www.genecards.org/cgi-bin/carddisp.pl?gene=SLC12A6
LIPC	Lipase C, Hepatic Type	Protein Coding	45	GC15P058410	3.43156	https://www.genecards.org/cgi-bin/carddisp.pl?gene=LIPC
GRIN2B	Glutamate Ionotropic Receptor NMDA Type Subunit 2B	Protein Coding	50	GC12M013437	3.4305	https://www.genecards.org/cgi-bin/carddisp.pl?gene=GRIN2B
IL27	Interleukin 27	Protein Coding	37	GC16M028534	3.42959	https://www.genecards.org/cgi-bin/carddisp.pl?gene=IL27
LOC106096416	KRT18 Locus Control Region	Biological Region	2	GC12P052949	3.42765	https://www.genecards.org/cgi-bin/carddisp.pl?gene=LOC106096416
ELOVL6	ELOVL Fatty Acid Elongase 6	Protein Coding	40	GC04M110045	3.42718	https://www.genecards.org/cgi-bin/carddisp.pl?gene=ELOVL6
KRT5	Keratin 5	Protein Coding	46	GC12M052514	3.42643	https://www.genecards.org/cgi-bin/carddisp.pl?gene=KRT5
LMOD1	Leiomodin 1	Protein Coding	40	GC01M201896	3.42582	https://www.genecards.org/cgi-bin/carddisp.pl?gene=LMOD1
MIR503	MicroRNA 503	RNA Gene	17	GC0XM134664	3.42224	https://www.genecards.org/cgi-bin/carddisp.pl?gene=MIR503
ADORA2A	Adenosine A2a Receptor	Protein Coding	45	GC22P024417	3.42203	https://www.genecards.org/cgi-bin/carddisp.pl?gene=ADORA2A
FOXO1	Forkhead Box O1	Protein Coding	47	GC13M040555	3.42169	https://www.genecards.org/cgi-bin/carddisp.pl?gene=FOXO1
MORC2	MORC Family CW-Type Zinc Finger 2	Protein Coding	40	GC22M030925	3.42143	https://www.genecards.org/cgi-bin/carddisp.pl?gene=MORC2
ATP7A	ATPase Copper Transporting Alpha	Protein Coding	45	GC0XP077952	3.41976	https://www.genecards.org/cgi-bin/carddisp.pl?gene=ATP7A
MAP1LC3B	Microtubule Associated Protein 1 Light Chain 3 Beta	Protein Coding	41	GC16P087384	3.41901	https://www.genecards.org/cgi-bin/carddisp.pl?gene=MAP1LC3B
AHSG	Alpha 2-HS Glycoprotein	Protein Coding	42	GC03P186612	3.41668	https://www.genecards.org/cgi-bin/carddisp.pl?gene=AHSG
SRSF2	Serine And Arginine Rich Splicing Factor 2	Protein Coding	40	GC17M076734	3.41429	https://www.genecards.org/cgi-bin/carddisp.pl?gene=SRSF2
ASPH	Aspartate Beta-Hydroxylase	Protein Coding	41	GC08M061500	3.41346	https://www.genecards.org/cgi-bin/carddisp.pl?gene=ASPH
MT-TS2	Mitochondrially Encoded TRNA-Ser (AGU/C) 2	RNA Gene	13	GCMTP012215	3.41216	https://www.genecards.org/cgi-bin/carddisp.pl?gene=MT-TS2
LPP	LIM Domain Containing Preferred Translocation Partner In Lipoma	Protein Coding	42	GC03P188153	3.41175	https://www.genecards.org/cgi-bin/carddisp.pl?gene=LPP
GALNS	Galactosamine (N-Acetyl)-6-Sulfatase	Protein Coding	44	GC16M088813	3.40977	https://www.genecards.org/cgi-bin/carddisp.pl?gene=GALNS
ARSA	Arylsulfatase A	Protein Coding	45	GC22M050622	3.40919	https://www.genecards.org/cgi-bin/carddisp.pl?gene=ARSA
MUC16	Mucin 16, Cell Surface Associated	Protein Coding	37	GC19M008848	3.40555	https://www.genecards.org/cgi-bin/carddisp.pl?gene=MUC16
TRIP4	Thyroid Hormone Receptor Interactor 4	Protein Coding	40	GC15P080587	3.40426	https://www.genecards.org/cgi-bin/carddisp.pl?gene=TRIP4
ITPR1	Inositol 1,4,5-Trisphosphate Receptor Type 1	Protein Coding	48	GC03P004486	3.40057	https://www.genecards.org/cgi-bin/carddisp.pl?gene=ITPR1
MID1	Midline 1	Protein Coding	42	GC0XM010445	3.39572	https://www.genecards.org/cgi-bin/carddisp.pl?gene=MID1
NFATC1	Nuclear Factor Of Activated T Cells 1	Protein Coding	47	GC18P079395	3.39512	https://www.genecards.org/cgi-bin/carddisp.pl?gene=NFATC1
CTRC	Chymotrypsin C	Protein Coding	43	GC01P015438	3.39363	https://www.genecards.org/cgi-bin/carddisp.pl?gene=CTRC
GFI1B	Growth Factor Independent 1B Transcriptional Repressor	Protein Coding	39	GC09P132945	3.39302	https://www.genecards.org/cgi-bin/carddisp.pl?gene=GFI1B
ADCYAP1	Adenylate Cyclase Activating Polypeptide 1	Protein Coding	41	GC18P000895	3.38974	https://www.genecards.org/cgi-bin/carddisp.pl?gene=ADCYAP1
MEPE	Matrix Extracellular Phosphoglycoprotein	Protein Coding	34	GC04P087821	3.38896	https://www.genecards.org/cgi-bin/carddisp.pl?gene=MEPE
CDH11	Cadherin 11	Protein Coding	46	GC16M064943	3.38866	https://www.genecards.org/cgi-bin/carddisp.pl?gene=CDH11
DACT1	Dishevelled Binding Antagonist Of Beta Catenin 1	Protein Coding	39	GC14P058633	3.38516	https://www.genecards.org/cgi-bin/carddisp.pl?gene=DACT1
CRHR1	Corticotropin Releasing Hormone Receptor 1	Protein Coding	44	GC17P045784	3.38411	https://www.genecards.org/cgi-bin/carddisp.pl?gene=CRHR1
GSK3B	Glycogen Synthase Kinase 3 Beta	Protein Coding	49	GC03M119821	3.37858	https://www.genecards.org/cgi-bin/carddisp.pl?gene=GSK3B
PORCN	Porcupine O-Acyltransferase	Protein Coding	40	GC0XP048811	3.37773	https://www.genecards.org/cgi-bin/carddisp.pl?gene=PORCN
TNNC1	Troponin C1, Slow Skeletal And Cardiac Type	Protein Coding	45	GC03M052452	3.37542	https://www.genecards.org/cgi-bin/carddisp.pl?gene=TNNC1
HDAC4	Histone Deacetylase 4	Protein Coding	50	GC02M239048	3.37428	https://www.genecards.org/cgi-bin/carddisp.pl?gene=HDAC4
MIR132	MicroRNA 132	RNA Gene	21	GC17M002049	3.37369	https://www.genecards.org/cgi-bin/carddisp.pl?gene=MIR132
IDH1	Isocitrate Dehydrogenase (NADP(+)) 1	Protein Coding	51	GC02M208236	3.37212	https://www.genecards.org/cgi-bin/carddisp.pl?gene=IDH1
TIMP4	TIMP Metallopeptidase Inhibitor 4	Protein Coding	39	GC03M012153	3.37003	https://www.genecards.org/cgi-bin/carddisp.pl?gene=TIMP4
SLC20A1	Solute Carrier Family 20 Member 1	Protein Coding	44	GC02P118061	3.36399	https://www.genecards.org/cgi-bin/carddisp.pl?gene=SLC20A1
IL7R	Interleukin 7 Receptor	Protein Coding	45	GC05P035852	3.36356	https://www.genecards.org/cgi-bin/carddisp.pl?gene=IL7R
SLC20A2	Solute Carrier Family 20 Member 2	Protein Coding	45	GC08M042416	3.36141	https://www.genecards.org/cgi-bin/carddisp.pl?gene=SLC20A2
LYST	Lysosomal Trafficking Regulator	Protein Coding	37	GC01M235661	3.3608	https://www.genecards.org/cgi-bin/carddisp.pl?gene=LYST
MIR196A1	MicroRNA 196a-1	RNA Gene	20	GC17M048632	3.36062	https://www.genecards.org/cgi-bin/carddisp.pl?gene=MIR196A1
GATA1	GATA Binding Protein 1	Protein Coding	46	GC0XP048786	3.357	https://www.genecards.org/cgi-bin/carddisp.pl?gene=GATA1
ARG2	Arginase 2	Protein Coding	44	GC14P067619	3.35527	https://www.genecards.org/cgi-bin/carddisp.pl?gene=ARG2
VIPAS39	VPS33B Interacting Protein, Apical-Basolateral Polarity Regulator, Spe-39 Homolog	Protein Coding	37	GC14M077426	3.35228	https://www.genecards.org/cgi-bin/carddisp.pl?gene=VIPAS39
SLC10A1	Solute Carrier Family 10 Member 1	Protein Coding	44	GC14M069775	3.35053	https://www.genecards.org/cgi-bin/carddisp.pl?gene=SLC10A1
NALCN	Sodium Leak Channel, Non-Selective	Protein Coding	40	GC13M101053	3.34619	https://www.genecards.org/cgi-bin/carddisp.pl?gene=NALCN
PDE3A	Phosphodiesterase 3A	Protein Coding	48	GC12P020294	3.34553	https://www.genecards.org/cgi-bin/carddisp.pl?gene=PDE3A
ROBO1	Roundabout Guidance Receptor 1	Protein Coding	44	GC03M078597	3.34336	https://www.genecards.org/cgi-bin/carddisp.pl?gene=ROBO1
AXL	AXL Receptor Tyrosine Kinase	Protein Coding	50	GC19P041219	3.34066	https://www.genecards.org/cgi-bin/carddisp.pl?gene=AXL
P2RY12	Purinergic Receptor P2Y12	Protein Coding	48	GC03M151336	3.33919	https://www.genecards.org/cgi-bin/carddisp.pl?gene=P2RY12
OCA2	OCA2 Melanosomal Transmembrane Protein	Protein Coding	42	GC15M027754	3.33462	https://www.genecards.org/cgi-bin/carddisp.pl?gene=OCA2
KDM6A	Lysine Demethylase 6A	Protein Coding	46	GC0XP044873	3.33332	https://www.genecards.org/cgi-bin/carddisp.pl?gene=KDM6A
IDO1	Indoleamine 2,3-Dioxygenase 1	Protein Coding	44	GC08P039891	3.33018	https://www.genecards.org/cgi-bin/carddisp.pl?gene=IDO1
CD55	CD55 Molecule (Cromer Blood Group)	Protein Coding	46	GC01P207321	3.32987	https://www.genecards.org/cgi-bin/carddisp.pl?gene=CD55
HEY2	Hes Related Family BHLH Transcription Factor With YRPW Motif 2	Protein Coding	39	GC06P125730	3.32771	https://www.genecards.org/cgi-bin/carddisp.pl?gene=HEY2
BECN1	Beclin 1	Protein Coding	45	GC17M042810	3.32434	https://www.genecards.org/cgi-bin/carddisp.pl?gene=BECN1
F7	Coagulation Factor VII	Protein Coding	47	GC13P113105	3.32092	https://www.genecards.org/cgi-bin/carddisp.pl?gene=F7
RNASEH2C	Ribonuclease H2 Subunit C	Protein Coding	39	GC11M065714	3.31952	https://www.genecards.org/cgi-bin/carddisp.pl?gene=RNASEH2C
KLRK1	Killer Cell Lectin Like Receptor K1	Protein Coding	40	GC12M016936	3.3178	https://www.genecards.org/cgi-bin/carddisp.pl?gene=KLRK1
SMO	Smoothened, Frizzled Class Receptor	Protein Coding	48	GC07P130519	3.31566	https://www.genecards.org/cgi-bin/carddisp.pl?gene=SMO
HOTAIR	HOX Transcript Antisense RNA	RNA Gene	25	GC12M053962	3.31443	https://www.genecards.org/cgi-bin/carddisp.pl?gene=HOTAIR
UNC119	Unc-119 Lipid Binding Chaperone	Protein Coding	41	GC17M028546	3.31343	https://www.genecards.org/cgi-bin/carddisp.pl?gene=UNC119
RARA	Retinoic Acid Receptor Alpha	Protein Coding	49	GC17P040309	3.31306	https://www.genecards.org/cgi-bin/carddisp.pl?gene=RARA
ERBB3	Erb-B2 Receptor Tyrosine Kinase 3	Protein Coding	52	GC12P056675	3.31219	https://www.genecards.org/cgi-bin/carddisp.pl?gene=ERBB3
PTGER3	Prostaglandin E Receptor 3	Protein Coding	46	GC01M070852	3.31204	https://www.genecards.org/cgi-bin/carddisp.pl?gene=PTGER3
UGT1A1	UDP Glucuronosyltransferase Family 1 Member A1	Protein Coding	47	GC02P233760	3.30228	https://www.genecards.org/cgi-bin/carddisp.pl?gene=UGT1A1
HSD17B4	Hydroxysteroid 17-Beta Dehydrogenase 4	Protein Coding	46	GC05P119452	3.30161	https://www.genecards.org/cgi-bin/carddisp.pl?gene=HSD17B4
SP3	Sp3 Transcription Factor	Protein Coding	42	GC02M173882	3.30099	https://www.genecards.org/cgi-bin/carddisp.pl?gene=SP3
ITGA4	Integrin Subunit Alpha 4	Protein Coding	48	GC02P181456	3.29991	https://www.genecards.org/cgi-bin/carddisp.pl?gene=ITGA4
LMBRD1	LMBR1 Domain Containing 1	Protein Coding	38	GC06M069675	3.2966	https://www.genecards.org/cgi-bin/carddisp.pl?gene=LMBRD1
HBEGF	Heparin Binding EGF Like Growth Factor	Protein Coding	42	GC05M140332	3.29102	https://www.genecards.org/cgi-bin/carddisp.pl?gene=HBEGF
ASS1	Argininosuccinate Synthase 1	Protein Coding	47	GC09P130444	3.28729	https://www.genecards.org/cgi-bin/carddisp.pl?gene=ASS1
ID2	Inhibitor Of DNA Binding 2	Protein Coding	43	GC02P008678	3.28474	https://www.genecards.org/cgi-bin/carddisp.pl?gene=ID2
LORICRIN	Loricrin Cornified Envelope Precursor Protein	Protein Coding	28	GC01P153262	3.28071	https://www.genecards.org/cgi-bin/carddisp.pl?gene=LORICRIN
EDN2	Endothelin 2	Protein Coding	40	GC01M041478	3.27888	https://www.genecards.org/cgi-bin/carddisp.pl?gene=EDN2
AARS1	Alanyl-TRNA Synthetase 1	Protein Coding	35	GC16M070393	3.27728	https://www.genecards.org/cgi-bin/carddisp.pl?gene=AARS1
SSTR3	Somatostatin Receptor 3	Protein Coding	45	GC22M037204	3.27395	https://www.genecards.org/cgi-bin/carddisp.pl?gene=SSTR3
MCM7	Minichromosome Maintenance Complex Component 7	Protein Coding	44	GC07M100092	3.26828	https://www.genecards.org/cgi-bin/carddisp.pl?gene=MCM7
TOR1AIP2	Torsin 1A Interacting Protein 2	Protein Coding	33	GC01M182319	3.2669	https://www.genecards.org/cgi-bin/carddisp.pl?gene=TOR1AIP2
VANGL2	VANGL Planar Cell Polarity Protein 2	Protein Coding	42	GC01P160400	3.26416	https://www.genecards.org/cgi-bin/carddisp.pl?gene=VANGL2
ADGRG6	Adhesion G Protein-Coupled Receptor G6	Protein Coding	38	GC06P142301	3.25843	https://www.genecards.org/cgi-bin/carddisp.pl?gene=ADGRG6
MAPK10	Mitogen-Activated Protein Kinase 10	Protein Coding	50	GC04M085990	3.2577	https://www.genecards.org/cgi-bin/carddisp.pl?gene=MAPK10
ETS1	ETS Proto-Oncogene 1, Transcription Factor	Protein Coding	47	GC11M128458	3.25406	https://www.genecards.org/cgi-bin/carddisp.pl?gene=ETS1
MALT1	MALT1 Paracaspase	Protein Coding	46	GC18P058671	3.25225	https://www.genecards.org/cgi-bin/carddisp.pl?gene=MALT1
JUP	Junction Plakoglobin	Protein Coding	46	GC17M041754	3.25034	https://www.genecards.org/cgi-bin/carddisp.pl?gene=JUP
PPIB	Peptidylprolyl Isomerase B	Protein Coding	48	GC15M064155	3.24972	https://www.genecards.org/cgi-bin/carddisp.pl?gene=PPIB
KIF5C	Kinesin Family Member 5C	Protein Coding	40	GC02P148875	3.24659	https://www.genecards.org/cgi-bin/carddisp.pl?gene=KIF5C
GCN1	GCN1 Activator Of EIF2AK4	Protein Coding	28	GC12M120128	3.24598	https://www.genecards.org/cgi-bin/carddisp.pl?gene=GCN1
TREM1	Triggering Receptor Expressed On Myeloid Cells 1	Protein Coding	40	GC06M041267	3.24344	https://www.genecards.org/cgi-bin/carddisp.pl?gene=TREM1
FTL	Ferritin Light Chain	Protein Coding	46	GC19P048965	3.24152	https://www.genecards.org/cgi-bin/carddisp.pl?gene=FTL
FRAS1	Fraser Extracellular Matrix Complex Subunit 1	Protein Coding	37	GC04P078056	3.24146	https://www.genecards.org/cgi-bin/carddisp.pl?gene=FRAS1
TSEN34	TRNA Splicing Endonuclease Subunit 34	Protein Coding	38	GC19P059792	3.24025	https://www.genecards.org/cgi-bin/carddisp.pl?gene=TSEN34
MIR23A	MicroRNA 23a	RNA Gene	21	GC19M014197	3.23789	https://www.genecards.org/cgi-bin/carddisp.pl?gene=MIR23A
SCLT1	Sodium Channel And Clathrin Linker 1	Protein Coding	33	GC04M128864	3.23503	https://www.genecards.org/cgi-bin/carddisp.pl?gene=SCLT1
GCH1	GTP Cyclohydrolase 1	Protein Coding	46	GC14M054842	3.2318	https://www.genecards.org/cgi-bin/carddisp.pl?gene=GCH1
MCM4	Minichromosome Maintenance Complex Component 4	Protein Coding	46	GC08P047965	3.23171	https://www.genecards.org/cgi-bin/carddisp.pl?gene=MCM4
EPOR	Erythropoietin Receptor	Protein Coding	46	GC19M011377	3.23032	https://www.genecards.org/cgi-bin/carddisp.pl?gene=EPOR
RBP1	Retinol Binding Protein 1	Protein Coding	38	GC03M139517	3.22888	https://www.genecards.org/cgi-bin/carddisp.pl?gene=RBP1
VANGL1	VANGL Planar Cell Polarity Protein 1	Protein Coding	42	GC01P115641	3.22697	https://www.genecards.org/cgi-bin/carddisp.pl?gene=VANGL1
FCGR3A	Fc Fragment Of IgG Receptor IIIa	Protein Coding	43	GC01M161541	3.21949	https://www.genecards.org/cgi-bin/carddisp.pl?gene=FCGR3A
OSM	Oncostatin M	Protein Coding	41	GC22M030262	3.21806	https://www.genecards.org/cgi-bin/carddisp.pl?gene=OSM
FANCD2	FA Complementation Group D2	Protein Coding	46	GC03P010026	3.21723	https://www.genecards.org/cgi-bin/carddisp.pl?gene=FANCD2
GPC4	Glypican 4	Protein Coding	44	GC0XM133300	3.21483	https://www.genecards.org/cgi-bin/carddisp.pl?gene=GPC4
ABCG2	ATP Binding Cassette Subfamily G Member 2 (Junior Blood Group)	Protein Coding	49	GC04M088090	3.21176	https://www.genecards.org/cgi-bin/carddisp.pl?gene=ABCG2
MMP10	Matrix Metallopeptidase 10	Protein Coding	45	GC11M102770	3.21117	https://www.genecards.org/cgi-bin/carddisp.pl?gene=MMP10
MTR	5-Methyltetrahydrofolate-Homocysteine Methyltransferase	Protein Coding	46	GC01P236795	3.21012	https://www.genecards.org/cgi-bin/carddisp.pl?gene=MTR
NRXN1	Neurexin 1	Protein Coding	46	GC02M049918	3.20955	https://www.genecards.org/cgi-bin/carddisp.pl?gene=NRXN1
HOXD13	Homeobox D13	Protein Coding	41	GC02P176092	3.20589	https://www.genecards.org/cgi-bin/carddisp.pl?gene=HOXD13
LRBA	LPS Responsive Beige-Like Anchor Protein	Protein Coding	40	GC04M150264	3.20311	https://www.genecards.org/cgi-bin/carddisp.pl?gene=LRBA
ERBB4	Erb-B2 Receptor Tyrosine Kinase 4	Protein Coding	53	GC02M211375	3.20277	https://www.genecards.org/cgi-bin/carddisp.pl?gene=ERBB4
PTH1R	Parathyroid Hormone 1 Receptor	Protein Coding	49	GC03P046877	3.20128	https://www.genecards.org/cgi-bin/carddisp.pl?gene=PTH1R
MIR124-1	MicroRNA 124-1	RNA Gene	21	GC08M009903	3.20042	https://www.genecards.org/cgi-bin/carddisp.pl?gene=MIR124-1
IL37	Interleukin 37	Protein Coding	36	GC02P118064	3.19738	https://www.genecards.org/cgi-bin/carddisp.pl?gene=IL37
DDAH1	Dimethylarginine Dimethylaminohydrolase 1	Protein Coding	42	GC01M085318	3.19673	https://www.genecards.org/cgi-bin/carddisp.pl?gene=DDAH1
PXDN	Peroxidasin	Protein Coding	41	GC02M001635	3.19601	https://www.genecards.org/cgi-bin/carddisp.pl?gene=PXDN
CR2	Complement C3d Receptor 2	Protein Coding	44	GC01P207454	3.19568	https://www.genecards.org/cgi-bin/carddisp.pl?gene=CR2
IGFBP2	Insulin Like Growth Factor Binding Protein 2	Protein Coding	42	GC02P216632	3.19354	https://www.genecards.org/cgi-bin/carddisp.pl?gene=IGFBP2
DHFR	Dihydrofolate Reductase	Protein Coding	48	GC05M080626	3.19312	https://www.genecards.org/cgi-bin/carddisp.pl?gene=DHFR
KANK1	KN Motif And Ankyrin Repeat Domains 1	Protein Coding	41	GC09P000474	3.18854	https://www.genecards.org/cgi-bin/carddisp.pl?gene=KANK1
ACADVL	Acyl-CoA Dehydrogenase Very Long Chain	Protein Coding	45	GC17P007219	3.18292	https://www.genecards.org/cgi-bin/carddisp.pl?gene=ACADVL
PKP2	Plakophilin 2	Protein Coding	45	GC12M032790	3.18278	https://www.genecards.org/cgi-bin/carddisp.pl?gene=PKP2
CYS1	Cystin 1	Protein Coding	29	GC02M010056	3.18124	https://www.genecards.org/cgi-bin/carddisp.pl?gene=CYS1
PADI4	Peptidyl Arginine Deiminase 4	Protein Coding	42	GC01P017308	3.17964	https://www.genecards.org/cgi-bin/carddisp.pl?gene=PADI4
RAP1A	RAP1A, Member Of RAS Oncogene Family	Protein Coding	45	GC01P111542	3.17944	https://www.genecards.org/cgi-bin/carddisp.pl?gene=RAP1A
BTK	Bruton Tyrosine Kinase	Protein Coding	52	GC0XM101349	3.17476	https://www.genecards.org/cgi-bin/carddisp.pl?gene=BTK
DISP1	Dispatched RND Transporter Family Member 1	Protein Coding	38	GC01P222814	3.17315	https://www.genecards.org/cgi-bin/carddisp.pl?gene=DISP1
CYP19A1	Cytochrome P450 Family 19 Subfamily A Member 1	Protein Coding	48	GC15M051208	3.17122	https://www.genecards.org/cgi-bin/carddisp.pl?gene=CYP19A1
TCOF1	Treacle Ribosome Biogenesis Factor 1	Protein Coding	42	GC05P150358	3.17026	https://www.genecards.org/cgi-bin/carddisp.pl?gene=TCOF1
FANCA	FA Complementation Group A	Protein Coding	48	GC16M089767	3.16559	https://www.genecards.org/cgi-bin/carddisp.pl?gene=FANCA
TRAF6	TNF Receptor Associated Factor 6	Protein Coding	46	GC11M036467	3.15892	https://www.genecards.org/cgi-bin/carddisp.pl?gene=TRAF6
CD9	CD9 Molecule	Protein Coding	42	GC12P014156	3.15753	https://www.genecards.org/cgi-bin/carddisp.pl?gene=CD9
HNF4A	Hepatocyte Nuclear Factor 4 Alpha	Protein Coding	50	GC20P044355	3.15538	https://www.genecards.org/cgi-bin/carddisp.pl?gene=HNF4A
MAPKAP1	MAPK Associated Protein 1	Protein Coding	42	GC09M125437	3.15134	https://www.genecards.org/cgi-bin/carddisp.pl?gene=MAPKAP1
CDC25A	Cell Division Cycle 25A	Protein Coding	46	GC03M048173	3.15064	https://www.genecards.org/cgi-bin/carddisp.pl?gene=CDC25A
PML	PML Nuclear Body Scaffold	Protein Coding	45	GC15P073994	3.14981	https://www.genecards.org/cgi-bin/carddisp.pl?gene=PML
SERPINB3	Serpin Family B Member 3	Protein Coding	41	GC18M063655	3.1488	https://www.genecards.org/cgi-bin/carddisp.pl?gene=SERPINB3
FTO	FTO Alpha-Ketoglutarate Dependent Dioxygenase	Protein Coding	44	GC16P053738	3.14415	https://www.genecards.org/cgi-bin/carddisp.pl?gene=FTO
ACP1	Acid Phosphatase 1	Protein Coding	42	GC02P000254	3.14176	https://www.genecards.org/cgi-bin/carddisp.pl?gene=ACP1
SCO2	Synthesis Of Cytochrome C Oxidase 2	Protein Coding	44	GC22M050523	3.14127	https://www.genecards.org/cgi-bin/carddisp.pl?gene=SCO2
IL13RA1	Interleukin 13 Receptor Subunit Alpha 1	Protein Coding	41	GC0XP118727	3.13619	https://www.genecards.org/cgi-bin/carddisp.pl?gene=IL13RA1
PRG4	Proteoglycan 4	Protein Coding	40	GC01P186296	3.13342	https://www.genecards.org/cgi-bin/carddisp.pl?gene=PRG4
SHROOM3	Shroom Family Member 3	Protein Coding	36	GC04P076435	3.13305	https://www.genecards.org/cgi-bin/carddisp.pl?gene=SHROOM3
CDC27	Cell Division Cycle 27	Protein Coding	41	GC17M047117	3.12953	https://www.genecards.org/cgi-bin/carddisp.pl?gene=CDC27
VEGFD	Vascular Endothelial Growth Factor D	Protein Coding	33	GC0XM015345	3.12401	https://www.genecards.org/cgi-bin/carddisp.pl?gene=VEGFD
DSG2	Desmoglein 2	Protein Coding	45	GC18P031498	3.12218	https://www.genecards.org/cgi-bin/carddisp.pl?gene=DSG2
ALPL	Alkaline Phosphatase, Biomineralization Associated	Protein Coding	49	GC01P021508	3.12193	https://www.genecards.org/cgi-bin/carddisp.pl?gene=ALPL
CSRP3	Cysteine And Glycine Rich Protein 3	Protein Coding	41	GC11M019160	3.12156	https://www.genecards.org/cgi-bin/carddisp.pl?gene=CSRP3
EML4	EMAP Like 4	Protein Coding	37	GC02P042169	3.1208	https://www.genecards.org/cgi-bin/carddisp.pl?gene=EML4
ITGA5	Integrin Subunit Alpha 5	Protein Coding	48	GC12M054549	3.11899	https://www.genecards.org/cgi-bin/carddisp.pl?gene=ITGA5
LMOD3	Leiomodin 3	Protein Coding	38	GC03M069156	3.11637	https://www.genecards.org/cgi-bin/carddisp.pl?gene=LMOD3
CDK1	Cyclin Dependent Kinase 1	Protein Coding	45	GC10P060772	3.11205	https://www.genecards.org/cgi-bin/carddisp.pl?gene=CDK1
TXNRD2	Thioredoxin Reductase 2	Protein Coding	46	GC22M019863	3.10287	https://www.genecards.org/cgi-bin/carddisp.pl?gene=TXNRD2
PHGDH	Phosphoglycerate Dehydrogenase	Protein Coding	49	GC01P119660	3.10025	https://www.genecards.org/cgi-bin/carddisp.pl?gene=PHGDH
FSCN1	Fascin Actin-Bundling Protein 1	Protein Coding	42	GC07P005592	3.09987	https://www.genecards.org/cgi-bin/carddisp.pl?gene=FSCN1
CALCRL	Calcitonin Receptor Like Receptor	Protein Coding	44	GC02M187341	3.09663	https://www.genecards.org/cgi-bin/carddisp.pl?gene=CALCRL
ALDH1A2	Aldehyde Dehydrogenase 1 Family Member A2	Protein Coding	47	GC15M070434	3.09535	https://www.genecards.org/cgi-bin/carddisp.pl?gene=ALDH1A2
CDKN2C	Cyclin Dependent Kinase Inhibitor 2C	Protein Coding	45	GC01P050960	3.08832	https://www.genecards.org/cgi-bin/carddisp.pl?gene=CDKN2C
EXOSC10	Exosome Component 10	Protein Coding	37	GC01M011067	3.0874	https://www.genecards.org/cgi-bin/carddisp.pl?gene=EXOSC10
XRCC5	X-Ray Repair Cross Complementing 5	Protein Coding	44	GC02P216107	3.08532	https://www.genecards.org/cgi-bin/carddisp.pl?gene=XRCC5
PEX6	Peroxisomal Biogenesis Factor 6	Protein Coding	42	GC06M042963	3.08327	https://www.genecards.org/cgi-bin/carddisp.pl?gene=PEX6
HBB-LCR	Beta-Globin Locus Control Region	Biological Region	5	GC11P005282	3.08327	https://www.genecards.org/cgi-bin/carddisp.pl?gene=HBB-LCR
CEP85L	Centrosomal Protein 85 Like	Protein Coding	34	GC06M118460	3.0794	https://www.genecards.org/cgi-bin/carddisp.pl?gene=CEP85L
MMADHC	Metabolism Of Cobalamin Associated D	Protein Coding	41	GC02M149569	3.07939	https://www.genecards.org/cgi-bin/carddisp.pl?gene=MMADHC
KCNJ2	Potassium Inwardly Rectifying Channel Subfamily J Member 2	Protein Coding	48	GC17P070168	3.07236	https://www.genecards.org/cgi-bin/carddisp.pl?gene=KCNJ2
PTHLH	Parathyroid Hormone Like Hormone	Protein Coding	45	GC12M027959	3.06875	https://www.genecards.org/cgi-bin/carddisp.pl?gene=PTHLH
BCL6	BCL6 Transcription Repressor	Protein Coding	44	GC03M187721	3.06546	https://www.genecards.org/cgi-bin/carddisp.pl?gene=BCL6
SOX3	SRY-Box Transcription Factor 3	Protein Coding	44	GC0XM140502	3.05581	https://www.genecards.org/cgi-bin/carddisp.pl?gene=SOX3
EPHX2	Epoxide Hydrolase 2	Protein Coding	47	GC08P027490	3.05519	https://www.genecards.org/cgi-bin/carddisp.pl?gene=EPHX2
CCZ1	CCZ1 Homolog, Vacuolar Protein Trafficking And Biogenesis Associated	Protein Coding	32	GC07P005898	3.05339	https://www.genecards.org/cgi-bin/carddisp.pl?gene=CCZ1
GHR	Growth Hormone Receptor	Protein Coding	45	GC05P042429	3.04857	https://www.genecards.org/cgi-bin/carddisp.pl?gene=GHR
PRKAR1A	Protein Kinase CAMP-Dependent Type I Regulatory Subunit Alpha	Protein Coding	50	GC17P068679	3.04568	https://www.genecards.org/cgi-bin/carddisp.pl?gene=PRKAR1A
ZNF526	Zinc Finger Protein 526	Protein Coding	34	GC19P042220	3.04411	https://www.genecards.org/cgi-bin/carddisp.pl?gene=ZNF526
EPCAM	Epithelial Cell Adhesion Molecule	Protein Coding	46	GC02P047345	3.0431	https://www.genecards.org/cgi-bin/carddisp.pl?gene=EPCAM
KLF2	Kruppel Like Factor 2	Protein Coding	40	GC19P028989	3.04245	https://www.genecards.org/cgi-bin/carddisp.pl?gene=KLF2
SLC10A2	Solute Carrier Family 10 Member 2	Protein Coding	42	GC13M103043	3.03936	https://www.genecards.org/cgi-bin/carddisp.pl?gene=SLC10A2
CDKN1C	Cyclin Dependent Kinase Inhibitor 1C	Protein Coding	46	GC11M002900	3.03924	https://www.genecards.org/cgi-bin/carddisp.pl?gene=CDKN1C
MYH14	Myosin Heavy Chain 14	Protein Coding	45	GC19P050220	3.03636	https://www.genecards.org/cgi-bin/carddisp.pl?gene=MYH14
IFT20	Intraflagellar Transport 20	Protein Coding	35	GC17M031855	3.02724	https://www.genecards.org/cgi-bin/carddisp.pl?gene=IFT20
MARCO	Macrophage Receptor With Collagenous Structure	Protein Coding	40	GC02P118942	3.02667	https://www.genecards.org/cgi-bin/carddisp.pl?gene=MARCO
SGO1-AS1	SGO1 Antisense RNA 1	RNA Gene	14	GC03P020174	3.02618	https://www.genecards.org/cgi-bin/carddisp.pl?gene=SGO1-AS1
TNS1	Tensin 1	Protein Coding	39	GC02M217799	3.02512	https://www.genecards.org/cgi-bin/carddisp.pl?gene=TNS1
ITGA2B	Integrin Subunit Alpha 2b	Protein Coding	50	GC17M044509	3.02268	https://www.genecards.org/cgi-bin/carddisp.pl?gene=ITGA2B
B3GALT6	Beta-1,3-Galactosyltransferase 6	Protein Coding	38	GC01P001232	3.02063	https://www.genecards.org/cgi-bin/carddisp.pl?gene=B3GALT6
EEA1	Early Endosome Antigen 1	Protein Coding	43	GC12M092770	3.02054	https://www.genecards.org/cgi-bin/carddisp.pl?gene=EEA1
MIR361	MicroRNA 361	RNA Gene	17	GC0XM085903	3.01961	https://www.genecards.org/cgi-bin/carddisp.pl?gene=MIR361
FOSL2	FOS Like 2, AP-1 Transcription Factor Subunit	Protein Coding	40	GC02P028392	3.0138	https://www.genecards.org/cgi-bin/carddisp.pl?gene=FOSL2
MT-TE	Mitochondrially Encoded TRNA-Glu (GAA/G)	RNA Gene	13	GCMTM014676	3.01065	https://www.genecards.org/cgi-bin/carddisp.pl?gene=MT-TE
LOC102723439	Uncharacterized LOC102723439	RNA Gene	9	GC10M074506	3.01065	https://www.genecards.org/cgi-bin/carddisp.pl?gene=LOC102723439
STX8	Syntaxin 8	Protein Coding	38	GC17M009250	3.0105	https://www.genecards.org/cgi-bin/carddisp.pl?gene=STX8
EFEMP1	EGF Containing Fibulin Extracellular Matrix Protein 1	Protein Coding	44	GC02M055865	3.00877	https://www.genecards.org/cgi-bin/carddisp.pl?gene=EFEMP1
CYP2C19	Cytochrome P450 Family 2 Subfamily C Member 19	Protein Coding	48	GC10P094762	3.00755	https://www.genecards.org/cgi-bin/carddisp.pl?gene=CYP2C19
ADAMTS3	ADAM Metallopeptidase With Thrombospondin Type 1 Motif 3	Protein Coding	40	GC04M072280	3.0073	https://www.genecards.org/cgi-bin/carddisp.pl?gene=ADAMTS3
VAMP8	Vesicle Associated Membrane Protein 8	Protein Coding	40	GC02P085561	3.00721	https://www.genecards.org/cgi-bin/carddisp.pl?gene=VAMP8
TRPC3	Transient Receptor Potential Cation Channel Subfamily C Member 3	Protein Coding	47	GC04M121879	3.00641	https://www.genecards.org/cgi-bin/carddisp.pl?gene=TRPC3
PDPK1	3-Phosphoinositide Dependent Protein Kinase 1	Protein Coding	48	GC16P002537	3.00606	https://www.genecards.org/cgi-bin/carddisp.pl?gene=PDPK1
LYZ	Lysozyme	Protein Coding	46	GC12P069348	3.00172	https://www.genecards.org/cgi-bin/carddisp.pl?gene=LYZ
CUX1	Cut Like Homeobox 1	Protein Coding	44	GC07P101815	3.00154	https://www.genecards.org/cgi-bin/carddisp.pl?gene=CUX1
GSTO1	Glutathione S-Transferase Omega 1	Protein Coding	43	GC10P104235	3.00119	https://www.genecards.org/cgi-bin/carddisp.pl?gene=GSTO1
PAX8	Paired Box 8	Protein Coding	45	GC02M113215	3.00027	https://www.genecards.org/cgi-bin/carddisp.pl?gene=PAX8
PSEN2	Presenilin 2	Protein Coding	49	GC01P226870	2.99853	https://www.genecards.org/cgi-bin/carddisp.pl?gene=PSEN2
CFI	Complement Factor I	Protein Coding	45	GC04M109732	2.99843	https://www.genecards.org/cgi-bin/carddisp.pl?gene=CFI
RXRB	Retinoid X Receptor Beta	Protein Coding	46	GC06M033193	2.99676	https://www.genecards.org/cgi-bin/carddisp.pl?gene=RXRB
ORAI1	ORAI Calcium Release-Activated Calcium Modulator 1	Protein Coding	43	GC12P124177	2.99302	https://www.genecards.org/cgi-bin/carddisp.pl?gene=ORAI1
[truncated: 3,780 more rows]
