# Supplementary material for: An Herbal Product Alleviates Bleomycin-Induced Pulmonary Fibrosis in Mice via Regulating NF-κB/TNF-α Signaling in Macrophages
Source: Front Pharmacol. 2022 Apr 25;13:805432. doi: 10.3389/fphar.2022.805432 (PMC9081434; doi:10.3389/fphar.2022.805432)
Supplement: Supplementary file 2 [file DataSheet6.xlsx]

## Sheet: KEGG - 副本
ID	Description	GeneRatio	BgRatio	pvalue	p.adjust	qvalue	geneID	Count
hsa04668	TNF signaling pathway	6/12	112/8105	5.25699e-09	6.41353e-07	3.37554e-07	ICAM1/IL6/FOS/NFKBIA/SELE/IRF1	6
hsa04933	AGE-RAGE signaling pathway in diabetic complications	5/12	100/8105	1.91231e-07	1.16651e-05	6.13951e-06	ICAM1/IL6/SELE/COL3A1/COL1A2	5
hsa05161	Hepatitis B	5/12	162/8105	2.1211e-06	8.62581e-05	4.5399e-05	IL6/FOS/NFKBIA/PCNA/MYC	5
hsa05167	Kaposi sarcoma-associated herpesvirus infection	5/12	193/8105	5.02702e-06	0.000153324	8.06969e-05	ICAM1/IL6/FOS/NFKBIA/MYC	5
hsa05417	Lipid and atherosclerosis	5/12	215/8105	8.53204e-06	0.000189841	9.99162e-05	ICAM1/IL6/FOS/NFKBIA/SELE	5
hsa05166	Human T-cell leukemia virus 1 infection	5/12	219/8105	9.33643e-06	0.000189841	9.99162e-05	ICAM1/IL6/FOS/NFKBIA/MYC	5
hsa05143	African trypanosomiasis	3/12	37/8105	1.87319e-05	0.00032647	0.000171826	ICAM1/IL6/SELE	3
hsa04926	Relaxin signaling pathway	4/12	129/8105	2.74661e-05	0.000418859	0.000220452	FOS/NFKBIA/COL3A1/COL1A2	4
hsa05144	Malaria	3/12	50/8105	4.67414e-05	0.000633606	0.000333477	ICAM1/IL6/SELE	3
hsa05169	Epstein-Barr virus infection	4/12	202/8105	0.000158459	0.00181942	0.00095759	ICAM1/IL6/NFKBIA/MYC	4
hsa05133	Pertussis	3/12	76/8105	0.000164046	0.00181942	0.00095759	IL6/FOS/IRF1	3
hsa05323	Rheumatoid arthritis	3/12	93/8105	0.000298536	0.00281349	0.00148078	ICAM1/IL6/FOS	3
hsa04657	IL-17 signaling pathway	3/12	94/8105	0.00030812	0.00281349	0.00148078	IL6/FOS/NFKBIA	3
hsa05132	Salmonella infection	4/12	249/8105	0.000354314	0.00281349	0.00148078	IL6/FOS/NFKBIA/MYC	4
hsa05142	Chagas disease	3/12	102/8105	0.000392045	0.00281349	0.00148078	IL6/FOS/NFKBIA	3
hsa05146	Amoebiasis	3/12	102/8105	0.000392045	0.00281349	0.00148078	IL6/COL3A1/COL1A2	3
hsa04620	Toll-like receptor signaling pathway	3/12	104/8105	0.000415105	0.00281349	0.00148078	IL6/FOS/NFKBIA	3
hsa04625	C-type lectin receptor signaling pathway	3/12	104/8105	0.000415105	0.00281349	0.00148078	IL6/NFKBIA/IRF1	3
hsa04659	Th17 cell differentiation	3/12	107/8105	0.000451311	0.00289789	0.00152521	IL6/FOS/NFKBIA	3
hsa04110	Cell cycle	3/12	124/8105	0.000695185	0.00424063	0.00223191	PCNA/CCNB1/MYC	3
hsa04210	Apoptosis	3/12	136/8105	0.000909965	0.00492854	0.00259397	FOS/NFKBIA/MCL1	3
hsa05135	Yersinia infection	3/12	137/8105	0.000929558	0.00492854	0.00259397	IL6/FOS/NFKBIA	3
hsa05162	Measles	3/12	139/8105	0.000969549	0.00492854	0.00259397	IL6/FOS/NFKBIA	3
hsa05418	Fluid shear stress and atherosclerosis	3/12	139/8105	0.000969549	0.00492854	0.00259397	ICAM1/FOS/SELE	3
hsa04151	PI3K-Akt signaling pathway	4/12	354/8105	0.00133951	0.00635518	0.00334483	IL6/MCL1/MYC/COL1A2	4
hsa04218	Cellular senescence	3/12	156/8105	0.00135438	0.00635518	0.00334483	IL6/CCNB1/MYC	3
hsa04630	JAK-STAT signaling pathway	3/12	162/8105	0.00151022	0.00682395	0.00359155	IL6/MCL1/MYC	3
hsa05164	Influenza A	3/12	172/8105	0.00179435	0.00781825	0.00411487	ICAM1/IL6/NFKBIA	3
hsa05130	Pathogenic Escherichia coli infection	3/12	197/8105	0.0026459	0.011131	0.00585844	IL6/FOS/NFKBIA	3
hsa05134	Legionellosis	2/12	57/8105	0.00306549	0.0124663	0.00656123	IL6/NFKBIA	2
hsa05170	Human immunodeficiency virus 1 infection	3/12	212/8105	0.00325972	0.0128286	0.00675188	FOS/NFKBIA/CCNB1	3
hsa04623	Cytosolic DNA-sensing pathway	2/12	63/8105	0.00373273	0.014231	0.00749001	IL6/NFKBIA	2
hsa05163	Human cytomegalovirus infection	3/12	225/8105	0.00385772	0.0142619	0.00750624	IL6/NFKBIA/MYC	3
hsa05171	Coronavirus disease - COVID-19	3/12	232/8105	0.00420596	0.015092	0.00794315	IL6/FOS/NFKBIA	3
hsa04917	Prolactin signaling pathway	2/12	70/8105	0.00458924	0.0159968	0.00841936	FOS/IRF1	2
hsa05220	Chronic myeloid leukemia	2/12	76/8105	0.00538921	0.0182287	0.00959406	NFKBIA/MYC	2
hsa05140	Leishmaniasis	2/12	77/8105	0.00552838	0.0182287	0.00959406	FOS/NFKBIA	2
hsa04662	B cell receptor signaling pathway	2/12	82/8105	0.00624895	0.0200624	0.0105592	FOS/NFKBIA	2
hsa05210	Colorectal cancer	2/12	86/8105	0.00685483	0.0214433	0.011286	FOS/MYC	2
hsa05235	PD-L1 expression and PD-1 checkpoint pathway in cancer	2/12	89/8105	0.00732624	0.022345	0.0117605	FOS/NFKBIA	2
hsa04658	Th1 and Th2 cell differentiation	2/12	92/8105	0.00781207	0.0226922	0.0119433	FOS/NFKBIA	2
hsa05222	Small cell lung cancer	2/12	92/8105	0.00781207	0.0226922	0.0119433	NFKBIA/MYC	2
hsa04974	Protein digestion and absorption	2/12	103/8105	0.00971509	0.0268331	0.0141227	COL3A1/COL1A2	2
hsa04064	NF-kappa B signaling pathway	2/12	104/8105	0.00989745	0.0268331	0.0141227	ICAM1/NFKBIA	2
hsa04660	T cell receptor signaling pathway	2/12	104/8105	0.00989745	0.0268331	0.0141227	FOS/NFKBIA	2
hsa04931	Insulin resistance	2/12	108/8105	0.0106422	0.028225	0.0148553	IL6/NFKBIA	2
hsa04611	Platelet activation	2/12	124/8105	0.0138625	0.0359834	0.0189386	COL3A1/COL1A2	2
hsa04380	Osteoclast differentiation	2/12	128/8105	0.0147265	0.0374299	0.0196999	FOS/NFKBIA	2
hsa04068	FoxO signaling pathway	2/12	131/8105	0.0153897	0.0383172	0.020167	IL6/CCNB1	2
hsa05224	Breast cancer	2/12	147/8105	0.0191415	0.046652	0.0245537	FOS/MYC	2
hsa04514	Cell adhesion molecules	2/12	149/8105	0.0196355	0.046652	0.0245537	ICAM1/SELE	2
hsa04932	Non-alcoholic fatty liver disease	2/12	150/8105	0.0198845	0.046652	0.0245537	IL6/FOS	2
hsa05160	Hepatitis C	2/12	157/8105	0.0216653	0.049871	0.0262479	NFKBIA/MYC	2
