# Supplementary material for: An Herbal Product Alleviates Bleomycin-Induced Pulmonary Fibrosis in Mice via Regulating NF-κB/TNF-α Signaling in Macrophages
Source: Front Pharmacol. 2022 Apr 25;13:805432. doi: 10.3389/fphar.2022.805432 (PMC9081434; doi:10.3389/fphar.2022.805432)
Supplement: Supplementary file 3 [file DataSheet3.xlsx]

## Sheet: diff gene
id	logFC	AveExpr	t	P.Value	adj.P.Val	B
PPP1R10	-1.204	7.00814	-11.8671	4.09001e-10	5.13214e-06	12.925
ZKSCAN7	1.49299	6.20433	10.3494	3.78297e-09	2.37343e-05	10.9733
MTMR12	-1.26425	5.02109	-9.4278	1.64402e-08	4.27753e-05	9.6483
NFKBIA	-2.20878	11.2835	-9.31976	1.96551e-08	4.27753e-05	9.48549
ASAP1-IT1	-1.67833	7.37196	-9.29579	2.04536e-08	4.27753e-05	9.44914
ARID5A	-1.43158	7.23608	-8.84586	4.37449e-08	7.84159e-05	8.75203
TOB2	-1.19182	7.80297	-8.41474	9.27886e-08	0.000129368	8.05678
SLC16A6	-1.25761	5.69266	-8.13748	1.52391e-07	0.000178615	7.59519
TNFAIP3	-2.46178	8.6079	-8.01709	1.8961e-07	0.000198269	7.3912
BMP4	1.52529	7.86333	7.85058	2.57331e-07	0.000230642	7.10545
HIST1H2AC	1.33272	8.84643	7.69835	3.41307e-07	0.000258631	6.84054
CFI	1.37502	10.021	7.67268	3.58061e-07	0.000258631	6.79552
CASP8AP2	1.03096	7.84981	7.64041	3.8034e-07	0.000258631	6.7388
ARNTL	1.03927	7.17384	7.59122	4.17122e-07	0.000258631	6.652
GADD45B	-2.46777	8.30329	-7.57509	4.29971e-07	0.000258631	6.62346
RHOB	-1.88739	9.09058	-7.56278	4.40049e-07	0.000258631	6.60166
PELI1	-1.26854	8.73749	-7.39848	6.00732e-07	0.00030152	6.3084
FOSB	-5.33927	7.34565	-7.36354	6.42142e-07	0.000309908	6.24551
SPATA2L	-1.10489	7.98214	-7.1623	9.45748e-07	0.00042383	5.87963
HOMER1	-1.69669	6.99796	-6.94691	1.44007e-06	0.000547882	5.48119
TNFRSF17	3.02463	7.71667	6.86847	1.68097e-06	0.000547882	5.33434
VANGL1	1.01574	6.03831	6.85209	1.73635e-06	0.000547882	5.30355
PRDX4	1.33012	10.5623	6.8379	1.78585e-06	0.000547882	5.27684
USP36	-1.38309	6.16585	-6.81917	1.85342e-06	0.000547882	5.24155
CALHM2	1.11749	7.94882	6.79354	1.95017e-06	0.000556153	5.19318
KDM6B	-1.58392	6.61997	-6.67886	2.45157e-06	0.000569528	4.97552
TRIB1	-1.93224	10.3051	-6.67666	2.46239e-06	0.000569528	4.97133
DLEU1	1.1621	6.7252	6.67513	2.46994e-06	0.000569528	4.96841
AKAP13	-1.12838	8.02499	-6.65754	2.55862e-06	0.000573313	4.93483
PLK3	-1.3932	6.786	-6.64743	2.61103e-06	0.000574793	4.91553
PFKFB3	-1.44227	9.13949	-6.52958	3.31091e-06	0.000670085	4.68925
PIGA	-1.85051	7.36911	-6.49612	3.54304e-06	0.000690523	4.62463
ITPKC	-2.57568	6.83364	-6.49142	3.57698e-06	0.000690523	4.61554
LONRF1	-1.66952	7.50841	-6.46628	3.76428e-06	0.000700503	4.56685
EAF2	1.74876	6.93016	6.42702	4.07716e-06	0.000730859	4.49066
ARC	-1.24051	4.84073	-6.41083	4.21389e-06	0.000736108	4.45918
C10orf10	-1.97055	8.33662	-6.3934	4.36644e-06	0.000736108	4.42523
RRAD	-2.06507	7.88492	-6.38935	4.40271e-06	0.000736108	4.41733
JUNB	-2.06167	7.35186	-6.37061	4.5745e-06	0.000736108	4.38078
IGLL5	2.66289	9.84422	6.36425	4.63441e-06	0.000736108	4.36836
IGLV1-44	1.89909	8.54319	6.30231	5.26153e-06	0.000757614	4.24712
MFHAS1	-1.57789	7.65715	-6.29323	5.36061e-06	0.000757614	4.22929
SRPX	1.12672	9.83359	6.29205	5.37358e-06	0.000757614	4.22698
CDH3	2.17177	8.43469	6.2658	5.67155e-06	0.000770692	4.1754
FOSL2	-1.15638	5.46532	-6.26352	5.69827e-06	0.000770692	4.17091
LIF	-2.09501	6.85302	-6.20575	6.4191e-06	0.000831414	4.05701
RP11-769O8.3	-1.68221	6.44983	-6.20019	6.49335e-06	0.000831414	4.04601
HHEX	1.26971	7.12036	6.18221	6.73927e-06	0.00084987	4.01046
IRF1	-1.41037	8.49225	-6.14815	7.23178e-06	0.00084987	3.94298
CCDC51	1.12158	7.20777	6.14059	7.34607e-06	0.00084987	3.92797
MEOX2	1.23891	4.91318	6.1363	7.41174e-06	0.00084987	3.91945
SLC25A44	-1.30502	8.2252	-6.12161	7.64127e-06	0.00084987	3.89027
CTSE	1.53832	10.7531	6.11268	7.78431e-06	0.00084987	3.87252
CCNT1	-1.01289	6.09525	-6.09906	8.00792e-06	0.00084987	3.84541
AOX1	1.66496	6.9721	6.07891	8.3507e-06	0.000865988	3.80528
SSH1	-1.11487	7.55612	-6.05458	8.78506e-06	0.000874089	3.75673
VPS37B	-1.08215	7.88262	-6.05229	8.82699e-06	0.000874089	3.75217
PIM1	-1.20033	7.9396	-6.03272	9.19508e-06	0.000874089	3.71304
MT2A	-1.7602	11.814	-6.02304	9.38281e-06	0.000878623	3.69368
MCL1	-1.40483	7.7233	-6.00832	9.67605e-06	0.000899371	3.6642
RGS16	-1.83199	7.38597	-5.97332	1.04117e-05	0.0009442	3.594
GMCL1	1.0099	6.83785	5.97114	1.04593e-05	0.0009442	3.58962
SOCS3	-1.04189	5.22022	-5.95412	1.08393e-05	0.000971515	3.55543
FOXO3	-1.08071	9.91223	-5.9362	1.12549e-05	0.000994553	3.51937
SIGLEC15	-1.03773	5.02834	-5.89685	1.22257e-05	0.00104274	3.44006
CCNL1	-1.14733	10.1313	-5.87575	1.27813e-05	0.00104824	3.39744
SEL1L3	1.10425	9.33182	5.8298	1.40833e-05	0.00112538	3.30441
GMNN	1.11648	8.06579	5.77252	1.58988e-05	0.00118098	3.18809
BAG2	1.394	7.04889	5.7687	1.60281e-05	0.00118098	3.18031
PER3	-1.61646	6.67607	-5.76789	1.60556e-05	0.00118098	3.17867
CSF3	-3.00511	6.30777	-5.76677	1.60941e-05	0.00118098	3.17638
PPP1R15A	-1.64087	6.71186	-5.75559	1.64803e-05	0.00118482	3.15362
PPFIBP1	-1.09826	6.20722	-5.75502	1.65004e-05	0.00118482	3.15245
RP11-119F7.5	1.03251	5.23542	5.73391	1.72571e-05	0.00120936	3.10941
BHLHE40	-1.17461	7.50814	-5.71353	1.80214e-05	0.00122291	3.06782
RPS11	-1.44346	7.7358	-5.71331	1.80299e-05	0.00122291	3.06737
MT1HL1	-1.61425	10.4737	-5.64129	2.10224e-05	0.00133612	2.91994
MT1H	-1.6583	10.5048	-5.63522	2.12965e-05	0.00133614	2.90751
IL4R	-1.03415	9.12435	-5.62879	2.15914e-05	0.00134116	2.8943
JUN	-1.4906	8.68935	-5.62651	2.1697e-05	0.00134116	2.88961
KLF6	-1.49349	8.38746	-5.60394	2.27702e-05	0.00135648	2.84324
S100A3	-1.70542	5.6226	-5.60379	2.27775e-05	0.00135648	2.84294
UGCG	-1.17069	7.54657	-5.60313	2.28097e-05	0.00135648	2.84158
CX3CL1	-2.04559	8.20185	-5.57271	2.4346e-05	0.00139893	2.77897
IER3	-1.96434	9.72029	-5.55089	2.55132e-05	0.0014366	2.73399
JUND	-1.28081	6.52096	-5.54541	2.58152e-05	0.00143715	2.72268
PADI2	-1.04617	6.61861	-5.53916	2.61639e-05	0.00144628	2.70979
ZFP36	-2.31805	10.2598	-5.50556	2.81245e-05	0.00150479	2.64036
IER2	-1.29244	10.7893	-5.50134	2.83808e-05	0.00150479	2.63164
BATF3	-1.03588	7.1997	-5.46938	3.04044e-05	0.00153837	2.56546
ELF3	-1.94667	8.1684	-5.45599	3.12955e-05	0.00155832	2.53769
IL6	-4.22856	7.50564	-5.44833	3.18166e-05	0.001578	2.52182
IRAK3	-1.02819	6.72858	-5.43619	3.26617e-05	0.00159461	2.49662
ZFYVE21	1.3057	6.91177	5.43599	3.26763e-05	0.00159461	2.4962
ATHL1	-1.91026	8.23179	-5.43442	3.27868e-05	0.00159461	2.49295
ITGA5	-1.18822	7.29483	-5.43258	3.2918e-05	0.00159481	2.48911
CD83	-1.88961	8.66208	-5.40193	3.5173e-05	0.00164179	2.42542
IGLJ3	1.7279	7.98399	5.40163	3.51961e-05	0.00164179	2.42479
CCR2	1.01152	5.72367	5.37658	3.71581e-05	0.00170791	2.37264
GBP1	-1.15695	9.0366	-5.34307	3.99583e-05	0.00178935	2.30279
FBN1	1.29211	8.42759	5.33912	4.03024e-05	0.00178935	2.29454
DACH1	-1.01626	6.23069	-5.33041	4.10723e-05	0.00180201	2.27635
MMRN1	1.95731	5.87487	5.29736	4.41307e-05	0.00185462	2.20728
PDGFD	1.61153	7.06473	5.28874	4.49663e-05	0.00185462	2.18925
CCL20	-3.3131	7.97365	-5.28773	4.5065e-05	0.00185462	2.18714
ATF3	-2.55461	8.47596	-5.27464	4.63679e-05	0.00185886	2.15973
DUSP6	-1.27377	10.3821	-5.23791	5.02324e-05	0.00198213	2.08274
STEAP1	1.81028	7.76409	5.23086	5.10116e-05	0.00200029	2.06793
MAFF	-2.24533	8.52834	-5.2183	5.24288e-05	0.00203048	2.04158
CXCL2	-2.95108	9.8812	-5.20965	5.34291e-05	0.00205326	2.0234
MT1X	-1.9202	10.8419	-5.19811	5.47936e-05	0.00208982	1.99914
FOSL1	-1.85248	5.74184	-5.15429	6.0307e-05	0.00223885	1.90692
CDC42EP2	-1.0705	7.01599	-5.14806	6.11355e-05	0.00225626	1.8938
SDC4	-1.24121	11.69	-5.08976	6.94761e-05	0.00241383	1.77077
FKBP11	1.34035	9.57853	5.08745	6.98295e-05	0.00241383	1.76588
SERPINB1	-1.23144	9.60723	-5.0644	7.34588e-05	0.00247654	1.71714
IL1R2	-1.84094	5.15129	-5.06342	7.36173e-05	0.00247654	1.71507
IL13RA2	2.84738	6.78227	5.0429	7.70162e-05	0.00252984	1.67164
APOLD1	-2.44488	8.49868	-5.04042	7.7438e-05	0.00253407	1.66639
IL18RAP	-1.36178	6.78775	-5.03604	7.8188e-05	0.00253407	1.65712
SLC35F2	1.14412	6.6241	5.03421	7.85032e-05	0.00253407	1.65325
RGS2	-1.52167	10.4077	-5.03331	7.86594e-05	0.00253407	1.65133
MMP19	-1.59213	6.94602	-5.0106	8.26943e-05	0.00261855	1.60321
SLC19A2	-1.85179	8.01716	-5.00783	8.32018e-05	0.00261855	1.59732
ADRB2	-1.29993	7.99567	-5.00706	8.33415e-05	0.00261855	1.59571
SGK1	-1.6331	10.9869	-5.00279	8.41314e-05	0.00262613	1.58663
ZBED8	1.12387	5.75073	5.00278	8.41332e-05	0.00262613	1.58661
STC1	-1.93969	5.46743	-4.99935	8.47717e-05	0.00263296	1.57934
RALA	-1.15255	7.17544	-4.97145	9.01522e-05	0.0027527	1.52013
SLC26A2	-1.05213	8.18627	-4.9714	9.01627e-05	0.0027527	1.52002
CXCL3	-2.4948	6.6606	-4.96572	9.13015e-05	0.00277397	1.50794
POSTN	1.39037	7.68492	4.94711	9.51324e-05	0.00283678	1.4684
STC2	-1.30652	5.17159	-4.93286	9.81767e-05	0.00288506	1.43809
DENND3	-1.0239	6.75192	-4.92022	0.00010096	0.00294616	1.4112
PPRC1	-1.1103	8.31625	-4.90812	0.0001037	0.00296625	1.38544
ESM1	-1.50963	4.62474	-4.89911	0.000105788	0.00299724	1.36626
IGLC1	1.08276	9.715	4.89553	0.000106631	0.00300002	1.35862
BPIFA1	-3.42266	5.95473	-4.89429	0.000106924	0.00300152	1.35598
CYP3A5	-2.46021	6.29793	-4.88236	0.000109785	0.00306131	1.33057
CFH	1.23093	10.494	4.87325	0.000112026	0.00307912	1.31114
KLF9	-1.16178	7.02015	-4.87197	0.000112343	0.00307912	1.30842
RELB	-1.2515	6.50655	-4.86923	0.000113027	0.00308319	1.30258
RND1	-2.98796	6.77451	-4.84707	0.00011872	0.00320365	1.2553
SERPINE1	-2.65373	6.91373	-4.8436	0.000119639	0.00321461	1.24789
HLA-DQB2	-1.74869	6.7962	-4.83789	0.000121164	0.00323481	1.2357
MT1G	-1.19168	7.0488	-4.81407	0.000127744	0.00335342	1.18482
AADAC	1.35998	7.85815	4.80719	0.000129712	0.00339797	1.17012
PCNA	1.25626	9.35486	4.79097	0.000134474	0.00347913	1.13544
ADM	-1.88945	8.92744	-4.78628	0.000135882	0.00350112	1.12542
NRGN	-1.27999	8.13202	-4.76302	0.000143098	0.00362014	1.07565
FOLR3	-2.00034	5.78353	-4.75042	0.000147166	0.00367856	1.04868
MT1M	-3.22893	7.76727	-4.74431	0.000149183	0.00370684	1.03558
IGK	1.73024	7.27362	4.74058	0.000150426	0.00371564	1.02761
CCL2	-2.11993	9.49073	-4.73635	0.00015185	0.00372879	1.01855
FBLN2	1.33646	8.39509	4.73284	0.000153044	0.00374346	1.01101
VNN3	-1.32161	5.3414	-4.72689	0.000155087	0.00375866	0.998257
TPD52L1	1.11823	8.00825	4.72485	0.00015579	0.00375866	0.993903
CXCL8	-2.82726	6.25947	-4.72272	0.000156533	0.00375866	0.989328
GDE1	1.62655	7.66334	4.71416	0.00015955	0.00379891	0.970971
EGR1	-2.53405	9.76655	-4.70141	0.00016415	0.00387172	0.943631
SLCO4A1	-2.40481	6.81083	-4.69362	0.000167024	0.00391426	0.926938
KIAA0040	-1.01525	7.48448	-4.68717	0.000169446	0.00395206	0.913094
NEDD9	-1.21263	9.17935	-4.67416	0.000174438	0.00401563	0.885171
C5	1.04235	7.44809	4.65698	0.000181257	0.00406872	0.848292
RGS9	-1.23316	4.96287	-4.64734	0.000185201	0.00413119	0.827594
LMNA	-1.2428	8.91895	-4.63713	0.000189477	0.00418584	0.805645
GPR97	-1.00797	5.94485	-4.63245	0.00019147	0.00422243	0.795586
F3	-1.25766	8.98839	-4.6285	0.000193165	0.00424761	0.787107
CD97	-1.16039	10.078	-4.61266	0.000200129	0.00432924	0.753056
CEBPD	-1.42147	9.0202	-4.60462	0.000203762	0.00433537	0.735758
VCAN	1.39956	8.41771	4.60389	0.000204095	0.00433537	0.734188
KLF10	-1.12472	9.84208	-4.6032	0.000204409	0.00433537	0.732711
GLT8D2	1.01965	7.68829	4.58524	0.00021279	0.0044725	0.69408
SERPINF1	1.62694	10.3809	4.58061	0.000215008	0.00450404	0.68411
FKBP14	1.00927	6.38985	4.57879	0.000215882	0.00450731	0.680208
LIPT1	1.00951	7.72112	4.57085	0.000219756	0.00455032	0.663112
C1QBP	1.03851	9.00449	4.56419	0.000223058	0.00459594	0.648776
LXN	1.15289	9.34359	4.54163	0.000234622	0.00476382	0.600187
NR4A1	-1.19222	7.11951	-4.53222	0.000239622	0.00483642	0.579919
FMO2	-2.23169	8.9826	-4.52914	0.000241282	0.00483642	0.573287
WARS	-1.11209	9.6038	-4.5121	0.00025068	0.00493804	0.536561
DUSP4	-1.02283	7.06533	-4.50328	0.000255687	0.00501307	0.517553
NR1D2	-1.06744	5.59903	-4.5025	0.000256132	0.00501396	0.515882
SIK1	-1.62864	9.21878	-4.48906	0.000263975	0.00508811	0.486898
IL18R1	-1.58434	7.33907	-4.48182	0.000268302	0.00513209	0.471276
FAM107A	-2.49705	7.822	-4.46226	0.000280345	0.00529532	0.429086
BIRC3	-1.11908	7.89676	-4.45788	0.000283112	0.00532608	0.419647
CD38	1.33212	7.60846	4.45485	0.000285047	0.00534209	0.413106
TMEM230	1.62399	8.51986	4.42763	0.000303026	0.00557471	0.354344
MT1E	-1.35558	10.7666	-4.41264	0.000313407	0.00568107	0.321986
OGN	1.62042	6.96095	4.40399	0.00031956	0.00571171	0.303312
IL1RL1	-2.18738	5.25515	-4.39991	0.000322508	0.00574834	0.294493
FUT1	-1.30731	6.71591	-4.3853	0.000333279	0.00586616	0.262941
YIPF5	1.33398	7.47278	4.37738	0.000339272	0.00594578	0.245827
MT1F	-1.42265	9.14761	-4.37438	0.000341571	0.0059694	0.239341
ANGPTL4	-1.44307	6.03727	-4.36651	0.000347672	0.00602567	0.222341
GGH	1.33257	7.5727	4.3561	0.000355916	0.00615156	0.199838
EDN1	-1.5934	8.51487	-4.35418	0.000357461	0.00616129	0.195679
CHI3L2	-1.54029	7.60195	-4.33861	0.000370207	0.00627751	0.16204
TIPARP	-1.48186	9.19674	-4.33778	0.000370903	0.00628083	0.160236
ZNF331	-1.18786	7.28734	-4.32396	0.000382627	0.00639308	0.130363
CHIT1	-2.6807	7.17008	-4.32031	0.000385787	0.00642023	0.122467
RASIP1	-1.31985	8.20689	-4.2823	0.00042029	0.00683134	0.0402526
PPP1R3C	1.4644	8.69371	4.27451	0.000427728	0.00691667	0.0234167
CA4	-2.73197	6.88293	-4.27335	0.000428847	0.00691667	0.0209101
AQP5	1.45964	6.4894	4.26924	0.000432846	0.00695679	0.0120046
RNF146	1.11402	6.83209	4.26118	0.000440781	0.00702785	-0.00542595
TYMS	1.1175	6.39022	4.25919	0.000442768	0.00705058	-0.00974248
COL15A1	2.03047	9.44361	4.25127	0.000450739	0.00715028	-0.0268605
TFCP2L1	-1.01258	5.83943	-4.23153	0.000471262	0.00736413	-0.0695753
GALNT12	1.01492	8.38579	4.2219	0.00048162	0.00744367	-0.0904305
UPP1	-1.08239	8.02659	-4.22045	0.00048319	0.00745765	-0.0935516
NR4A3	-1.2892	5.04744	-4.21893	0.000484851	0.00747409	-0.0968432
ZNF165	-1.47998	5.10488	-4.19864	0.000507568	0.00773872	-0.140758
RMND1	1.09869	6.23327	4.18015	0.000529207	0.00799096	-0.180789
IDO1	-1.68789	7.28324	-4.16168	0.000551739	0.0082126	-0.220762
SPRY4	-1.48445	7.79075	-4.15604	0.000558815	0.00825914	-0.232978
C7	1.00624	11.4416	4.14121	0.000577844	0.00845081	-0.265074
LAMC3	-1.2913	6.83892	-4.1327	0.000589065	0.00856499	-0.283506
NAMPT	-1.73865	8.98942	-4.11445	0.000613853	0.00877293	-0.323004
ELF5	1.17932	5.73018	4.11064	0.00061916	0.00880422	-0.331252
H2BFS	1.118	8.36569	4.10579	0.000625993	0.00887566	-0.341767
CCNB1	1.48998	5.59072	4.10499	0.000627117	0.00888156	-0.343486
SPSB1	-1.47557	6.07271	-4.10226	0.000630999	0.00890639	-0.349399
IGHM	1.9393	8.20687	4.10121	0.000632494	0.00891745	-0.351665
GPR171	-1.14686	7.23243	-4.07865	0.000665581	0.00911983	-0.400508
HIST1H2BH	1.0709	5.57833	4.06545	0.000685737	0.00924235	-0.429082
COL9A3	1.05196	5.17136	4.03354	0.000737022	0.00963349	-0.498137
MCTP1	2.04092	7.78343	4.03082	0.00074157	0.00965272	-0.504026
MEOX1	2.22066	6.52942	4.02609	0.000749554	0.00969085	-0.514277
FSTL3	-1.49236	7.03267	-4.02588	0.000749906	0.00969085	-0.514726
LRRC32	-1.6001	8.83238	-4.01038	0.000776647	0.00991438	-0.548262
NUDT6	1.02323	5.21823	4.0063	0.000783841	0.00995575	-0.557086
KDELR3	1.05365	6.53704	4.00344	0.000788937	0.00999517	-0.563287
IRX5	1.26558	7.10447	3.99556	0.00080312	0.0101384	-0.580336
SCGN	-1.18775	5.31454	-3.99191	0.000809769	0.0101916	-0.588226
MAP3K8	-1.15	7.82556	-3.98338	0.000825548	0.0103074	-0.606689
CD69	-1.6231	7.30672	-3.98173	0.000828633	0.0103107	-0.610258
SPOCK2	-1.18784	7.58513	-3.96899	0.000852837	0.0104917	-0.637799
B4GALT5	-1.08962	8.77545	-3.96153	0.000867361	0.0105872	-0.653951
TMEM14B	1.00462	9.70525	3.95675	0.000876782	0.0106045	-0.664283
SLC2A3	-1.47878	7.63035	-3.95372	0.000882816	0.0106464	-0.670842
ZMAT3	1.24018	7.57317	3.94647	0.000897411	0.0107404	-0.686522
C8orf4	-1.28853	9.66822	-3.94623	0.000897887	0.0107404	-0.687029
IGLL3P	1.14647	12.3363	3.9415	0.000907554	0.0108018	-0.697269
DOK5	1.31472	6.35702	3.89012	0.00101938	0.0116402	-0.808334
TMEM2	-1.14148	8.37044	-3.88844	0.00102325	0.0116619	-0.811951
PLA1A	-1.43993	7.16139	-3.88495	0.00103135	0.0117165	-0.81949
CYR61	-1.48427	9.90436	-3.8708	0.0010649	0.011952	-0.850071
RGCC	-1.41184	11.1267	-3.86727	0.00107343	0.0119991	-0.857694
SUGCT	1.10145	5.98604	3.86557	0.00107756	0.0120082	-0.861357
CXCL1	-2.21685	8.4352	-3.8619	0.00108654	0.0120761	-0.869286
HAS2	-1.56508	5.5918	-3.84876	0.00111932	0.0123528	-0.897667
PTGS2	-2.0828	8.59296	-3.82056	0.001193	0.0128554	-0.958529
HBEGF	-1.16034	6.8728	-3.81202	0.00121625	0.0130162	-0.976954
SEMA3E	-1.10547	4.3607	-3.80358	0.00123969	0.0131382	-0.99517
EFCC1	-1.06938	6.45054	-3.80264	0.00124232	0.0131439	-0.99719
TBL1XR1	1.02403	7.66102	3.78253	0.00130011	0.0135272	-1.04057
RARRES1	1.78416	8.49293	3.77335	0.00132735	0.0136858	-1.06035
COL3A1	1.97904	11.4371	3.76466	0.00135368	0.0138097	-1.07908
MEG3	-1.23503	6.55668	-3.76092	0.00136517	0.0138627	-1.08714
DUSP5	-1.16911	7.86089	-3.74205	0.00142465	0.0142329	-1.1278
IL7R	-1.35848	8.95541	-3.73588	0.00144464	0.0143527	-1.14108
TAC1	-1.77624	3.40833	-3.73103	0.00146055	0.0144535	-1.15152
CSGALNACT1	1.00904	8.92755	3.71999	0.00149745	0.0146975	-1.1753
AMPD1	1.92839	6.26801	3.71968	0.00149849	0.0146975	-1.17596
DUSP1	-1.44518	8.53991	-3.70646	0.0015439	0.0149567	-1.2044
PTPLAD1	1.20318	6.65897	3.70396	0.00155267	0.01501	-1.2098
CDKN1A	-1.2066	9.92829	-3.70343	0.00155452	0.0150163	-1.21093
CYP4F3	-1.131	3.74495	-3.70229	0.00155854	0.0150435	-1.21339
ADAMTS9	-1.7094	6.77936	-3.69162	0.00159655	0.0153008	-1.23634
HYAL1	-1.05835	7.53341	-3.66603	0.0016915	0.0158995	-1.29135
IL20RA	-1.29009	6.07228	-3.65639	0.00172869	0.0161276	-1.31205
FGR	-1.14317	8.18684	-3.64097	0.00178991	0.0164661	-1.34516
SNAI2	1.26026	8.22753	3.62821	0.0018422	0.0167385	-1.37256
ZBTB16	-2.2607	8.2136	-3.60298	0.00195002	0.0173483	-1.42665
GFPT2	-1.3606	6.81158	-3.57836	0.00206131	0.0178494	-1.4794
CCL4	-1.56063	8.42057	-3.57309	0.00208598	0.0179649	-1.4907
PTX3	-2.27705	6.09654	-3.55894	0.00215354	0.018308	-1.52098
LINC00312	-1.2487	8.08243	-3.51976	0.00235213	0.0192954	-1.60473
HOXA5	1.04256	9.05214	3.51096	0.0023992	0.0195488	-1.62353
FCGR2B	1.29506	7.91108	3.5014	0.00245134	0.0197809	-1.64393
MZB1	1.62775	9.10988	3.49504	0.0024867	0.0199254	-1.65751
BLNK	1.28238	7.91284	3.4903	0.00251335	0.0200936	-1.66762
MMP7	2.29836	9.1299	3.48988	0.0025157	0.0200936	-1.66851
RGS1	-1.20368	6.38246	-3.48718	0.00253101	0.0201135	-1.67426
IGFBP2	1.25864	8.88429	3.46592	0.00265495	0.020705	-1.71959
SULF1	1.03172	7.40932	3.43792	0.00282728	0.0217106	-1.77917
TMC5	-1.11753	8.68704	-3.4261	0.00290331	0.0220493	-1.8043
IGF1	1.36363	7.83372	3.4192	0.00294867	0.0223294	-1.81898
MLF1	-1.04586	7.16226	-3.41594	0.00297031	0.0224391	-1.8259
ABCB1	1.47271	6.15266	3.40718	0.00302925	0.0227451	-1.8445
COMP	1.85758	6.7403	3.40523	0.00304252	0.0228198	-1.84864
CLDN5	-1.25267	9.78253	-3.39834	0.00308991	0.0230044	-1.86326
PLA2G2A	1.9335	7.23028	3.39657	0.00310219	0.0230302	-1.86702
KIAA0125	1.25102	6.8071	3.39076	0.00314288	0.0232255	-1.87934
GINS1	1.02503	6.05716	3.36896	0.00330023	0.023882	-1.92555
CLU	1.06623	10.5685	3.32253	0.0036617	0.0255829	-2.02375
LIMS2	-1.13346	8.43608	-3.32205	0.00366562	0.0255961	-2.02476
ADAMTS1	-1.18656	9.36531	-3.30752	0.00378668	0.0261301	-2.05543
CORIN	1.18909	4.83784	3.27571	0.00406551	0.0275751	-2.12246
CD27	1.20834	8.00039	3.27299	0.00409021	0.0276381	-2.12818
SLC22A3	1.06403	7.07189	3.25724	0.00423651	0.0282614	-2.1613
BMP2	-1.18954	8.29427	-3.25219	0.00428454	0.0285075	-2.17193
PDGFRL	1.11274	6.46614	3.23711	0.00443097	0.0291404	-2.20359
AGER	-1.67199	8.7316	-3.21362	0.00466897	0.030106	-2.25285
TNIP3	-1.0275	4.01187	-3.20915	0.0047156	0.0302822	-2.2622
NMU	1.35325	5.21288	3.20762	0.00473169	0.030344	-2.2654
OXTR	-1.7002	5.05638	-3.20686	0.00473974	0.030344	-2.267
IL1B	-1.50832	6.96457	-3.19887	0.00482473	0.0307312	-2.28372
LOC101929272	1.18442	5.36369	3.18197	0.0050094	0.0315711	-2.31905
CH25H	-1.25585	7.97259	-3.16741	0.00517409	0.0320773	-2.34946
NR4A2	-1.8137	7.07545	-3.14886	0.00539156	0.0329373	-2.38813
MYC	-1.16083	8.79204	-3.1485	0.00539582	0.0329417	-2.38888
ST6GALNAC5	-1.26397	5.96088	-3.14499	0.00543806	0.0331035	-2.3962
IGJ	1.36502	11.7233	3.14061	0.00549111	0.0333184	-2.40532
CYP2J2	1.00017	6.17324	3.13803	0.0055226	0.0334286	-2.41068
ICAM4	-1.35485	6.47733	-3.13172	0.00560035	0.0336396	-2.42381
EDNRB	-1.12744	8.56929	-3.12708	0.00565822	0.0338576	-2.43346
CYTL1	1.52755	6.14507	3.11148	0.00585721	0.0347172	-2.46588
CDKN3	1.29483	5.33661	3.10932	0.00588524	0.0348339	-2.47036
COL1A2	1.17805	12.0609	3.10677	0.00591851	0.0349979	-2.47565
CAMTA1	-1.1798	5.87931	-3.08505	0.00620971	0.0359272	-2.52067
FMO1	1.49215	6.31652	3.06146	0.00654194	0.0373468	-2.56949
CXCL14	2.21436	8.97109	3.05012	0.00670755	0.0379469	-2.59289
ACP5	-1.21904	9.26751	-3.0465	0.00676143	0.0381485	-2.60038
EMP1	-1.22317	9.06212	-3.04521	0.00678062	0.0382053	-2.60303
CEP55	1.47232	5.11692	3.03335	0.00696014	0.0388575	-2.62747
ICAM1	-1.30525	8.28118	-3.03327	0.0069614	0.0388575	-2.62764
TDO2	2.06728	6.82213	3.018	0.0071994	0.0396742	-2.65907
SGPP1	1.14672	5.97268	3.01542	0.00724042	0.0398477	-2.66438
FOS	-2.58257	9.25668	-3.01379	0.00726651	0.0399387	-2.66775
PERP	1.05701	8.26751	3.01334	0.00727376	0.0399395	-2.66868
ABI3BP	-1.10445	5.85847	-3.00947	0.00733582	0.0401614	-2.67662
MAK	-1.32232	6.28582	-2.97755	0.00786878	0.0421055	-2.74211
VIPR1	-1.81445	7.62355	-2.96879	0.00802147	0.0425956	-2.76004
KLF4	-1.28171	8.2219	-2.96534	0.00808245	0.0428149	-2.7671
NXF3	-1.92733	5.36811	-2.95994	0.00817867	0.0430419	-2.77814
PAMR1	1.01137	7.70416	2.92883	0.00875525	0.0447901	-2.84162
RAMP3	-1.13333	8.34261	-2.90872	0.00914861	0.0460292	-2.88253
SERPINA3	-1.13083	8.9924	-2.84708	0.0104633	0.0504783	-3.0073
FERMT1	1.08941	6.84673	2.84561	0.0104967	0.0506107	-3.01025
ZNF385D	1.03778	5.28537	2.82123	0.011067	0.0522457	-3.05932
CXCL13	3.58606	7.90522	2.8061	0.0114358	0.0532849	-3.08968
CILP	1.2753	7.1261	2.74981	0.0129143	0.0575865	-3.20212
GPR87	2.04605	5.54204	2.73679	0.0132814	0.0586257	-3.22799
SCRG1	1.24013	5.24637	2.73657	0.0132875	0.0586257	-3.22842
SLC6A14	-1.9424	8.69934	-2.73255	0.0134031	0.0589284	-3.23641
APOBEC3B	1.13598	5.89532	2.71563	0.0138994	0.0603867	-3.26994
GRB14	1.16945	5.90699	2.71057	0.0140511	0.0608396	-3.27994
KRT13	1.42131	5.25842	2.70373	0.0142587	0.0615051	-3.29346
PRG4	1.61334	5.10612	2.69829	0.0144261	0.0620353	-3.30421
CGA	-1.17335	4.19364	-2.61433	0.0172568	0.0696939	-3.46882
ASPN	1.07245	9.44868	2.59343	0.0180395	0.0718372	-3.50944
PLTP	1.09616	7.88491	2.5909	0.0181367	0.0720414	-3.51436
TXLNGY	-1.53633	3.2321	-2.58274	0.0184528	0.0729277	-3.53017
NEFL	-1.39408	3.65586	-2.57579	0.0187261	0.0736137	-3.54361
SELE	-1.75414	5.30201	-2.56642	0.0191006	0.074609	-3.56171
TOP2A	1.30553	5.64937	2.54325	0.0200578	0.0771329	-3.60636
SLN	1.2352	6.80207	2.5302	0.0206168	0.0783608	-3.63144
MYOC	1.23096	5.81926	2.51413	0.0213247	0.0802107	-3.6622
MAD2L1	1.04746	5.95241	2.5121	0.021416	0.0804818	-3.66609
HPGD	-1.65265	8.04478	-2.50612	0.0216864	0.0811817	-3.67751
PBK	1.2912	4.88038	2.49605	0.0221491	0.0824001	-3.69672
NTS	1.05472	4.932	2.49499	0.0221986	0.0825083	-3.69875
IGHD	1.49354	7.73494	2.47159	0.0233121	0.0850599	-3.74324
SERPINE2	1.15428	8.48883	2.46841	0.0234676	0.085453	-3.74927
APOD	1.06399	7.09584	2.45849	0.0239579	0.0866102	-3.76804
DDX3Y	-1.72623	3.85922	-2.45664	0.0240508	0.086846	-3.77155
NEFM	-1.51681	3.69865	-2.45532	0.0241169	0.0870346	-3.77404
S100A12	-1.32237	5.69769	-2.44479	0.0246515	0.0882006	-3.79392
TTR	-1.59722	5.96563	-2.44469	0.0246567	0.0882006	-3.79411
DLK1	-2.04656	4.20232	-2.42596	0.0256357	0.0905876	-3.82937
TLR7	1.06197	6.40732	2.41867	0.0260266	0.0915565	-3.84307
DSC3	1.14666	5.19033	2.41743	0.0260936	0.0917408	-3.8454
SFRP4	1.15449	7.23788	2.37065	0.0287429	0.0979537	-3.93271
SERPINB5	1.28496	4.80391	2.35365	0.0297666	0.100178	-3.96424
KIF20A	1.05708	5.0599	2.31401	0.0322852	0.105307	-4.03724
ZWINT	1.00732	7.40803	2.30288	0.0330274	0.106954	-4.05762
EGR2	-1.16697	7.98638	-2.29917	0.0332782	0.107291	-4.0644
EGR3	-1.2974	7.35016	-2.28487	0.0342617	0.109728	-4.09049
XIST	1.86611	10.5346	2.26964	0.0353386	0.111864	-4.11817
SOSTDC1	-1.66359	6.88203	-2.26208	0.0358846	0.113117	-4.13188
BEX1	-1.15564	6.15325	-2.23509	0.0378981	0.117419	-4.18059
RUNDC3B	1.4032	6.09813	2.22575	0.0386188	0.119034	-4.19737
SPP1	2.05139	8.33847	2.20288	0.0404368	0.12265	-4.23829
RRM2	1.38739	6.82125	2.20064	0.0406188	0.122881	-4.24228
MMP12	-1.55647	5.84807	-2.18443	0.0419607	0.125392	-4.27113
ASPM	1.03285	5.02084	2.18216	0.0421518	0.125605	-4.27516
KDM5D	-1.30034	3.5365	-2.17909	0.0424109	0.126197	-4.2806
CD79B	1.05001	6.61368	2.17581	0.0426898	0.126768	-4.28641
EIF1AY	-1.01834	3.30769	-2.16905	0.0432703	0.128018	-4.29837
TPH1	-1.49338	3.90804	-2.12249	0.0474671	0.136735	-4.38018
SPINK1	1.33369	5.82941	2.121	0.0476076	0.136932	-4.38278
ANKRD1	-1.54837	5.34164	-2.11566	0.0481127	0.13776	-4.39209
ADH1C	1.01436	6.22326	2.11464	0.04821	0.137988	-4.39387
GPR18	1.01723	5.72905	2.11233	0.0484307	0.138456	-4.39789

## Sheet: up
id	logFC	AveExpr	t	P.Value	adj.P.Val	B
ZKSCAN7	1.49299	6.20433	10.3494	3.78297e-09	2.37343e-05	10.9733
BMP4	1.52529	7.86333	7.85058	2.57331e-07	0.000230642	7.10545
HIST1H2AC	1.33272	8.84643	7.69835	3.41307e-07	0.000258631	6.84054
CFI	1.37502	10.021	7.67268	3.58061e-07	0.000258631	6.79552
CASP8AP2	1.03096	7.84981	7.64041	3.8034e-07	0.000258631	6.7388
ARNTL	1.03927	7.17384	7.59122	4.17122e-07	0.000258631	6.652
TNFRSF17	3.02463	7.71667	6.86847	1.68097e-06	0.000547882	5.33434
VANGL1	1.01574	6.03831	6.85209	1.73635e-06	0.000547882	5.30355
PRDX4	1.33012	10.5623	6.8379	1.78585e-06	0.000547882	5.27684
CALHM2	1.11749	7.94882	6.79354	1.95017e-06	0.000556153	5.19318
DLEU1	1.1621	6.7252	6.67513	2.46994e-06	0.000569528	4.96841
EAF2	1.74876	6.93016	6.42702	4.07716e-06	0.000730859	4.49066
IGLL5	2.66289	9.84422	6.36425	4.63441e-06	0.000736108	4.36836
IGLV1-44	1.89909	8.54319	6.30231	5.26153e-06	0.000757614	4.24712
SRPX	1.12672	9.83359	6.29205	5.37358e-06	0.000757614	4.22698
CDH3	2.17177	8.43469	6.2658	5.67155e-06	0.000770692	4.1754
HHEX	1.26971	7.12036	6.18221	6.73927e-06	0.00084987	4.01046
CCDC51	1.12158	7.20777	6.14059	7.34607e-06	0.00084987	3.92797
MEOX2	1.23891	4.91318	6.1363	7.41174e-06	0.00084987	3.91945
CTSE	1.53832	10.7531	6.11268	7.78431e-06	0.00084987	3.87252
AOX1	1.66496	6.9721	6.07891	8.3507e-06	0.000865988	3.80528
GMCL1	1.0099	6.83785	5.97114	1.04593e-05	0.0009442	3.58962
SEL1L3	1.10425	9.33182	5.8298	1.40833e-05	0.00112538	3.30441
GMNN	1.11648	8.06579	5.77252	1.58988e-05	0.00118098	3.18809
BAG2	1.394	7.04889	5.7687	1.60281e-05	0.00118098	3.18031
RP11-119F7.5	1.03251	5.23542	5.73391	1.72571e-05	0.00120936	3.10941
ZFYVE21	1.3057	6.91177	5.43599	3.26763e-05	0.00159461	2.4962
IGLJ3	1.7279	7.98399	5.40163	3.51961e-05	0.00164179	2.42479
CCR2	1.01152	5.72367	5.37658	3.71581e-05	0.00170791	2.37264
FBN1	1.29211	8.42759	5.33912	4.03024e-05	0.00178935	2.29454
MMRN1	1.95731	5.87487	5.29736	4.41307e-05	0.00185462	2.20728
PDGFD	1.61153	7.06473	5.28874	4.49663e-05	0.00185462	2.18925
STEAP1	1.81028	7.76409	5.23086	5.10116e-05	0.00200029	2.06793
FKBP11	1.34035	9.57853	5.08745	6.98295e-05	0.00241383	1.76588
IL13RA2	2.84738	6.78227	5.0429	7.70162e-05	0.00252984	1.67164
SLC35F2	1.14412	6.6241	5.03421	7.85032e-05	0.00253407	1.65325
ZBED8	1.12387	5.75073	5.00278	8.41332e-05	0.00262613	1.58661
POSTN	1.39037	7.68492	4.94711	9.51324e-05	0.00283678	1.4684
IGLC1	1.08276	9.715	4.89553	0.000106631	0.00300002	1.35862
CFH	1.23093	10.494	4.87325	0.000112026	0.00307912	1.31114
AADAC	1.35998	7.85815	4.80719	0.000129712	0.00339797	1.17012
PCNA	1.25626	9.35486	4.79097	0.000134474	0.00347913	1.13544
IGK	1.73024	7.27362	4.74058	0.000150426	0.00371564	1.02761
FBLN2	1.33646	8.39509	4.73284	0.000153044	0.00374346	1.01101
TPD52L1	1.11823	8.00825	4.72485	0.00015579	0.00375866	0.993903
GDE1	1.62655	7.66334	4.71416	0.00015955	0.00379891	0.970971
C5	1.04235	7.44809	4.65698	0.000181257	0.00406872	0.848292
VCAN	1.39956	8.41771	4.60389	0.000204095	0.00433537	0.734188
GLT8D2	1.01965	7.68829	4.58524	0.00021279	0.0044725	0.69408
SERPINF1	1.62694	10.3809	4.58061	0.000215008	0.00450404	0.68411
FKBP14	1.00927	6.38985	4.57879	0.000215882	0.00450731	0.680208
LIPT1	1.00951	7.72112	4.57085	0.000219756	0.00455032	0.663112
C1QBP	1.03851	9.00449	4.56419	0.000223058	0.00459594	0.648776
LXN	1.15289	9.34359	4.54163	0.000234622	0.00476382	0.600187
CD38	1.33212	7.60846	4.45485	0.000285047	0.00534209	0.413106
TMEM230	1.62399	8.51986	4.42763	0.000303026	0.00557471	0.354344
OGN	1.62042	6.96095	4.40399	0.00031956	0.00571171	0.303312
YIPF5	1.33398	7.47278	4.37738	0.000339272	0.00594578	0.245827
GGH	1.33257	7.5727	4.3561	0.000355916	0.00615156	0.199838
PPP1R3C	1.4644	8.69371	4.27451	0.000427728	0.00691667	0.0234167
AQP5	1.45964	6.4894	4.26924	0.000432846	0.00695679	0.0120046
RNF146	1.11402	6.83209	4.26118	0.000440781	0.00702785	-0.00542595
TYMS	1.1175	6.39022	4.25919	0.000442768	0.00705058	-0.00974248
COL15A1	2.03047	9.44361	4.25127	0.000450739	0.00715028	-0.0268605
GALNT12	1.01492	8.38579	4.2219	0.00048162	0.00744367	-0.0904305
RMND1	1.09869	6.23327	4.18015	0.000529207	0.00799096	-0.180789
C7	1.00624	11.4416	4.14121	0.000577844	0.00845081	-0.265074
ELF5	1.17932	5.73018	4.11064	0.00061916	0.00880422	-0.331252
H2BFS	1.118	8.36569	4.10579	0.000625993	0.00887566	-0.341767
CCNB1	1.48998	5.59072	4.10499	0.000627117	0.00888156	-0.343486
IGHM	1.9393	8.20687	4.10121	0.000632494	0.00891745	-0.351665
HIST1H2BH	1.0709	5.57833	4.06545	0.000685737	0.00924235	-0.429082
COL9A3	1.05196	5.17136	4.03354	0.000737022	0.00963349	-0.498137
MCTP1	2.04092	7.78343	4.03082	0.00074157	0.00965272	-0.504026
MEOX1	2.22066	6.52942	4.02609	0.000749554	0.00969085	-0.514277
NUDT6	1.02323	5.21823	4.0063	0.000783841	0.00995575	-0.557086
KDELR3	1.05365	6.53704	4.00344	0.000788937	0.00999517	-0.563287
IRX5	1.26558	7.10447	3.99556	0.00080312	0.0101384	-0.580336
TMEM14B	1.00462	9.70525	3.95675	0.000876782	0.0106045	-0.664283
ZMAT3	1.24018	7.57317	3.94647	0.000897411	0.0107404	-0.686522
IGLL3P	1.14647	12.3363	3.9415	0.000907554	0.0108018	-0.697269
DOK5	1.31472	6.35702	3.89012	0.00101938	0.0116402	-0.808334
SUGCT	1.10145	5.98604	3.86557	0.00107756	0.0120082	-0.861357
TBL1XR1	1.02403	7.66102	3.78253	0.00130011	0.0135272	-1.04057
RARRES1	1.78416	8.49293	3.77335	0.00132735	0.0136858	-1.06035
COL3A1	1.97904	11.4371	3.76466	0.00135368	0.0138097	-1.07908
CSGALNACT1	1.00904	8.92755	3.71999	0.00149745	0.0146975	-1.1753
AMPD1	1.92839	6.26801	3.71968	0.00149849	0.0146975	-1.17596
PTPLAD1	1.20318	6.65897	3.70396	0.00155267	0.01501	-1.2098
SNAI2	1.26026	8.22753	3.62821	0.0018422	0.0167385	-1.37256
HOXA5	1.04256	9.05214	3.51096	0.0023992	0.0195488	-1.62353
FCGR2B	1.29506	7.91108	3.5014	0.00245134	0.0197809	-1.64393
MZB1	1.62775	9.10988	3.49504	0.0024867	0.0199254	-1.65751
BLNK	1.28238	7.91284	3.4903	0.00251335	0.0200936	-1.66762
MMP7	2.29836	9.1299	3.48988	0.0025157	0.0200936	-1.66851
IGFBP2	1.25864	8.88429	3.46592	0.00265495	0.020705	-1.71959
SULF1	1.03172	7.40932	3.43792	0.00282728	0.0217106	-1.77917
IGF1	1.36363	7.83372	3.4192	0.00294867	0.0223294	-1.81898
ABCB1	1.47271	6.15266	3.40718	0.00302925	0.0227451	-1.8445
COMP	1.85758	6.7403	3.40523	0.00304252	0.0228198	-1.84864
PLA2G2A	1.9335	7.23028	3.39657	0.00310219	0.0230302	-1.86702
KIAA0125	1.25102	6.8071	3.39076	0.00314288	0.0232255	-1.87934
GINS1	1.02503	6.05716	3.36896	0.00330023	0.023882	-1.92555
CLU	1.06623	10.5685	3.32253	0.0036617	0.0255829	-2.02375
CORIN	1.18909	4.83784	3.27571	0.00406551	0.0275751	-2.12246
CD27	1.20834	8.00039	3.27299	0.00409021	0.0276381	-2.12818
SLC22A3	1.06403	7.07189	3.25724	0.00423651	0.0282614	-2.1613
PDGFRL	1.11274	6.46614	3.23711	0.00443097	0.0291404	-2.20359
NMU	1.35325	5.21288	3.20762	0.00473169	0.030344	-2.2654
LOC101929272	1.18442	5.36369	3.18197	0.0050094	0.0315711	-2.31905
IGJ	1.36502	11.7233	3.14061	0.00549111	0.0333184	-2.40532
CYP2J2	1.00017	6.17324	3.13803	0.0055226	0.0334286	-2.41068
CYTL1	1.52755	6.14507	3.11148	0.00585721	0.0347172	-2.46588
CDKN3	1.29483	5.33661	3.10932	0.00588524	0.0348339	-2.47036
COL1A2	1.17805	12.0609	3.10677	0.00591851	0.0349979	-2.47565
FMO1	1.49215	6.31652	3.06146	0.00654194	0.0373468	-2.56949
CXCL14	2.21436	8.97109	3.05012	0.00670755	0.0379469	-2.59289
CEP55	1.47232	5.11692	3.03335	0.00696014	0.0388575	-2.62747
TDO2	2.06728	6.82213	3.018	0.0071994	0.0396742	-2.65907
SGPP1	1.14672	5.97268	3.01542	0.00724042	0.0398477	-2.66438
PERP	1.05701	8.26751	3.01334	0.00727376	0.0399395	-2.66868
PAMR1	1.01137	7.70416	2.92883	0.00875525	0.0447901	-2.84162
FERMT1	1.08941	6.84673	2.84561	0.0104967	0.0506107	-3.01025
ZNF385D	1.03778	5.28537	2.82123	0.011067	0.0522457	-3.05932
CXCL13	3.58606	7.90522	2.8061	0.0114358	0.0532849	-3.08968
CILP	1.2753	7.1261	2.74981	0.0129143	0.0575865	-3.20212
GPR87	2.04605	5.54204	2.73679	0.0132814	0.0586257	-3.22799
SCRG1	1.24013	5.24637	2.73657	0.0132875	0.0586257	-3.22842
APOBEC3B	1.13598	5.89532	2.71563	0.0138994	0.0603867	-3.26994
GRB14	1.16945	5.90699	2.71057	0.0140511	0.0608396	-3.27994
KRT13	1.42131	5.25842	2.70373	0.0142587	0.0615051	-3.29346
PRG4	1.61334	5.10612	2.69829	0.0144261	0.0620353	-3.30421
ASPN	1.07245	9.44868	2.59343	0.0180395	0.0718372	-3.50944
PLTP	1.09616	7.88491	2.5909	0.0181367	0.0720414	-3.51436
TOP2A	1.30553	5.64937	2.54325	0.0200578	0.0771329	-3.60636
SLN	1.2352	6.80207	2.5302	0.0206168	0.0783608	-3.63144
MYOC	1.23096	5.81926	2.51413	0.0213247	0.0802107	-3.6622
MAD2L1	1.04746	5.95241	2.5121	0.021416	0.0804818	-3.66609
PBK	1.2912	4.88038	2.49605	0.0221491	0.0824001	-3.69672
NTS	1.05472	4.932	2.49499	0.0221986	0.0825083	-3.69875
IGHD	1.49354	7.73494	2.47159	0.0233121	0.0850599	-3.74324
SERPINE2	1.15428	8.48883	2.46841	0.0234676	0.085453	-3.74927
APOD	1.06399	7.09584	2.45849	0.0239579	0.0866102	-3.76804
TLR7	1.06197	6.40732	2.41867	0.0260266	0.0915565	-3.84307
DSC3	1.14666	5.19033	2.41743	0.0260936	0.0917408	-3.8454
SFRP4	1.15449	7.23788	2.37065	0.0287429	0.0979537	-3.93271
SERPINB5	1.28496	4.80391	2.35365	0.0297666	0.100178	-3.96424
KIF20A	1.05708	5.0599	2.31401	0.0322852	0.105307	-4.03724
ZWINT	1.00732	7.40803	2.30288	0.0330274	0.106954	-4.05762
XIST	1.86611	10.5346	2.26964	0.0353386	0.111864	-4.11817
RUNDC3B	1.4032	6.09813	2.22575	0.0386188	0.119034	-4.19737
SPP1	2.05139	8.33847	2.20288	0.0404368	0.12265	-4.23829
RRM2	1.38739	6.82125	2.20064	0.0406188	0.122881	-4.24228
ASPM	1.03285	5.02084	2.18216	0.0421518	0.125605	-4.27516
CD79B	1.05001	6.61368	2.17581	0.0426898	0.126768	-4.28641
SPINK1	1.33369	5.82941	2.121	0.0476076	0.136932	-4.38278
ADH1C	1.01436	6.22326	2.11464	0.04821	0.137988	-4.39387
GPR18	1.01723	5.72905	2.11233	0.0484307	0.138456	-4.39789

## Sheet: down
id	logFC	AveExpr	t	P.Value	adj.P.Val	B
PPP1R10	-1.204	7.00814	-11.8671	4.09001e-10	5.13214e-06	12.925
MTMR12	-1.26425	5.02109	-9.4278	1.64402e-08	4.27753e-05	9.6483
NFKBIA	-2.20878	11.2835	-9.31976	1.96551e-08	4.27753e-05	9.48549
ASAP1-IT1	-1.67833	7.37196	-9.29579	2.04536e-08	4.27753e-05	9.44914
ARID5A	-1.43158	7.23608	-8.84586	4.37449e-08	7.84159e-05	8.75203
TOB2	-1.19182	7.80297	-8.41474	9.27886e-08	0.000129368	8.05678
SLC16A6	-1.25761	5.69266	-8.13748	1.52391e-07	0.000178615	7.59519
TNFAIP3	-2.46178	8.6079	-8.01709	1.8961e-07	0.000198269	7.3912
GADD45B	-2.46777	8.30329	-7.57509	4.29971e-07	0.000258631	6.62346
RHOB	-1.88739	9.09058	-7.56278	4.40049e-07	0.000258631	6.60166
PELI1	-1.26854	8.73749	-7.39848	6.00732e-07	0.00030152	6.3084
FOSB	-5.33927	7.34565	-7.36354	6.42142e-07	0.000309908	6.24551
SPATA2L	-1.10489	7.98214	-7.1623	9.45748e-07	0.00042383	5.87963
HOMER1	-1.69669	6.99796	-6.94691	1.44007e-06	0.000547882	5.48119
USP36	-1.38309	6.16585	-6.81917	1.85342e-06	0.000547882	5.24155
KDM6B	-1.58392	6.61997	-6.67886	2.45157e-06	0.000569528	4.97552
TRIB1	-1.93224	10.3051	-6.67666	2.46239e-06	0.000569528	4.97133
AKAP13	-1.12838	8.02499	-6.65754	2.55862e-06	0.000573313	4.93483
PLK3	-1.3932	6.786	-6.64743	2.61103e-06	0.000574793	4.91553
PFKFB3	-1.44227	9.13949	-6.52958	3.31091e-06	0.000670085	4.68925
PIGA	-1.85051	7.36911	-6.49612	3.54304e-06	0.000690523	4.62463
ITPKC	-2.57568	6.83364	-6.49142	3.57698e-06	0.000690523	4.61554
LONRF1	-1.66952	7.50841	-6.46628	3.76428e-06	0.000700503	4.56685
ARC	-1.24051	4.84073	-6.41083	4.21389e-06	0.000736108	4.45918
C10orf10	-1.97055	8.33662	-6.3934	4.36644e-06	0.000736108	4.42523
RRAD	-2.06507	7.88492	-6.38935	4.40271e-06	0.000736108	4.41733
JUNB	-2.06167	7.35186	-6.37061	4.5745e-06	0.000736108	4.38078
MFHAS1	-1.57789	7.65715	-6.29323	5.36061e-06	0.000757614	4.22929
FOSL2	-1.15638	5.46532	-6.26352	5.69827e-06	0.000770692	4.17091
LIF	-2.09501	6.85302	-6.20575	6.4191e-06	0.000831414	4.05701
RP11-769O8.3	-1.68221	6.44983	-6.20019	6.49335e-06	0.000831414	4.04601
IRF1	-1.41037	8.49225	-6.14815	7.23178e-06	0.00084987	3.94298
SLC25A44	-1.30502	8.2252	-6.12161	7.64127e-06	0.00084987	3.89027
CCNT1	-1.01289	6.09525	-6.09906	8.00792e-06	0.00084987	3.84541
SSH1	-1.11487	7.55612	-6.05458	8.78506e-06	0.000874089	3.75673
VPS37B	-1.08215	7.88262	-6.05229	8.82699e-06	0.000874089	3.75217
PIM1	-1.20033	7.9396	-6.03272	9.19508e-06	0.000874089	3.71304
MT2A	-1.7602	11.814	-6.02304	9.38281e-06	0.000878623	3.69368
MCL1	-1.40483	7.7233	-6.00832	9.67605e-06	0.000899371	3.6642
RGS16	-1.83199	7.38597	-5.97332	1.04117e-05	0.0009442	3.594
SOCS3	-1.04189	5.22022	-5.95412	1.08393e-05	0.000971515	3.55543
FOXO3	-1.08071	9.91223	-5.9362	1.12549e-05	0.000994553	3.51937
SIGLEC15	-1.03773	5.02834	-5.89685	1.22257e-05	0.00104274	3.44006
CCNL1	-1.14733	10.1313	-5.87575	1.27813e-05	0.00104824	3.39744
PER3	-1.61646	6.67607	-5.76789	1.60556e-05	0.00118098	3.17867
CSF3	-3.00511	6.30777	-5.76677	1.60941e-05	0.00118098	3.17638
PPP1R15A	-1.64087	6.71186	-5.75559	1.64803e-05	0.00118482	3.15362
PPFIBP1	-1.09826	6.20722	-5.75502	1.65004e-05	0.00118482	3.15245
BHLHE40	-1.17461	7.50814	-5.71353	1.80214e-05	0.00122291	3.06782
RPS11	-1.44346	7.7358	-5.71331	1.80299e-05	0.00122291	3.06737
MT1HL1	-1.61425	10.4737	-5.64129	2.10224e-05	0.00133612	2.91994
MT1H	-1.6583	10.5048	-5.63522	2.12965e-05	0.00133614	2.90751
IL4R	-1.03415	9.12435	-5.62879	2.15914e-05	0.00134116	2.8943
JUN	-1.4906	8.68935	-5.62651	2.1697e-05	0.00134116	2.88961
KLF6	-1.49349	8.38746	-5.60394	2.27702e-05	0.00135648	2.84324
S100A3	-1.70542	5.6226	-5.60379	2.27775e-05	0.00135648	2.84294
UGCG	-1.17069	7.54657	-5.60313	2.28097e-05	0.00135648	2.84158
CX3CL1	-2.04559	8.20185	-5.57271	2.4346e-05	0.00139893	2.77897
IER3	-1.96434	9.72029	-5.55089	2.55132e-05	0.0014366	2.73399
JUND	-1.28081	6.52096	-5.54541	2.58152e-05	0.00143715	2.72268
PADI2	-1.04617	6.61861	-5.53916	2.61639e-05	0.00144628	2.70979
ZFP36	-2.31805	10.2598	-5.50556	2.81245e-05	0.00150479	2.64036
IER2	-1.29244	10.7893	-5.50134	2.83808e-05	0.00150479	2.63164
BATF3	-1.03588	7.1997	-5.46938	3.04044e-05	0.00153837	2.56546
ELF3	-1.94667	8.1684	-5.45599	3.12955e-05	0.00155832	2.53769
IL6	-4.22856	7.50564	-5.44833	3.18166e-05	0.001578	2.52182
IRAK3	-1.02819	6.72858	-5.43619	3.26617e-05	0.00159461	2.49662
ATHL1	-1.91026	8.23179	-5.43442	3.27868e-05	0.00159461	2.49295
ITGA5	-1.18822	7.29483	-5.43258	3.2918e-05	0.00159481	2.48911
CD83	-1.88961	8.66208	-5.40193	3.5173e-05	0.00164179	2.42542
GBP1	-1.15695	9.0366	-5.34307	3.99583e-05	0.00178935	2.30279
DACH1	-1.01626	6.23069	-5.33041	4.10723e-05	0.00180201	2.27635
CCL20	-3.3131	7.97365	-5.28773	4.5065e-05	0.00185462	2.18714
ATF3	-2.55461	8.47596	-5.27464	4.63679e-05	0.00185886	2.15973
DUSP6	-1.27377	10.3821	-5.23791	5.02324e-05	0.00198213	2.08274
MAFF	-2.24533	8.52834	-5.2183	5.24288e-05	0.00203048	2.04158
CXCL2	-2.95108	9.8812	-5.20965	5.34291e-05	0.00205326	2.0234
MT1X	-1.9202	10.8419	-5.19811	5.47936e-05	0.00208982	1.99914
FOSL1	-1.85248	5.74184	-5.15429	6.0307e-05	0.00223885	1.90692
CDC42EP2	-1.0705	7.01599	-5.14806	6.11355e-05	0.00225626	1.8938
SDC4	-1.24121	11.69	-5.08976	6.94761e-05	0.00241383	1.77077
SERPINB1	-1.23144	9.60723	-5.0644	7.34588e-05	0.00247654	1.71714
IL1R2	-1.84094	5.15129	-5.06342	7.36173e-05	0.00247654	1.71507
APOLD1	-2.44488	8.49868	-5.04042	7.7438e-05	0.00253407	1.66639
IL18RAP	-1.36178	6.78775	-5.03604	7.8188e-05	0.00253407	1.65712
RGS2	-1.52167	10.4077	-5.03331	7.86594e-05	0.00253407	1.65133
MMP19	-1.59213	6.94602	-5.0106	8.26943e-05	0.00261855	1.60321
SLC19A2	-1.85179	8.01716	-5.00783	8.32018e-05	0.00261855	1.59732
ADRB2	-1.29993	7.99567	-5.00706	8.33415e-05	0.00261855	1.59571
SGK1	-1.6331	10.9869	-5.00279	8.41314e-05	0.00262613	1.58663
STC1	-1.93969	5.46743	-4.99935	8.47717e-05	0.00263296	1.57934
RALA	-1.15255	7.17544	-4.97145	9.01522e-05	0.0027527	1.52013
SLC26A2	-1.05213	8.18627	-4.9714	9.01627e-05	0.0027527	1.52002
CXCL3	-2.4948	6.6606	-4.96572	9.13015e-05	0.00277397	1.50794
STC2	-1.30652	5.17159	-4.93286	9.81767e-05	0.00288506	1.43809
DENND3	-1.0239	6.75192	-4.92022	0.00010096	0.00294616	1.4112
PPRC1	-1.1103	8.31625	-4.90812	0.0001037	0.00296625	1.38544
ESM1	-1.50963	4.62474	-4.89911	0.000105788	0.00299724	1.36626
BPIFA1	-3.42266	5.95473	-4.89429	0.000106924	0.00300152	1.35598
CYP3A5	-2.46021	6.29793	-4.88236	0.000109785	0.00306131	1.33057
KLF9	-1.16178	7.02015	-4.87197	0.000112343	0.00307912	1.30842
RELB	-1.2515	6.50655	-4.86923	0.000113027	0.00308319	1.30258
RND1	-2.98796	6.77451	-4.84707	0.00011872	0.00320365	1.2553
SERPINE1	-2.65373	6.91373	-4.8436	0.000119639	0.00321461	1.24789
HLA-DQB2	-1.74869	6.7962	-4.83789	0.000121164	0.00323481	1.2357
MT1G	-1.19168	7.0488	-4.81407	0.000127744	0.00335342	1.18482
ADM	-1.88945	8.92744	-4.78628	0.000135882	0.00350112	1.12542
NRGN	-1.27999	8.13202	-4.76302	0.000143098	0.00362014	1.07565
FOLR3	-2.00034	5.78353	-4.75042	0.000147166	0.00367856	1.04868
MT1M	-3.22893	7.76727	-4.74431	0.000149183	0.00370684	1.03558
CCL2	-2.11993	9.49073	-4.73635	0.00015185	0.00372879	1.01855
VNN3	-1.32161	5.3414	-4.72689	0.000155087	0.00375866	0.998257
CXCL8	-2.82726	6.25947	-4.72272	0.000156533	0.00375866	0.989328
EGR1	-2.53405	9.76655	-4.70141	0.00016415	0.00387172	0.943631
SLCO4A1	-2.40481	6.81083	-4.69362	0.000167024	0.00391426	0.926938
KIAA0040	-1.01525	7.48448	-4.68717	0.000169446	0.00395206	0.913094
NEDD9	-1.21263	9.17935	-4.67416	0.000174438	0.00401563	0.885171
RGS9	-1.23316	4.96287	-4.64734	0.000185201	0.00413119	0.827594
LMNA	-1.2428	8.91895	-4.63713	0.000189477	0.00418584	0.805645
GPR97	-1.00797	5.94485	-4.63245	0.00019147	0.00422243	0.795586
F3	-1.25766	8.98839	-4.6285	0.000193165	0.00424761	0.787107
CD97	-1.16039	10.078	-4.61266	0.000200129	0.00432924	0.753056
CEBPD	-1.42147	9.0202	-4.60462	0.000203762	0.00433537	0.735758
KLF10	-1.12472	9.84208	-4.6032	0.000204409	0.00433537	0.732711
NR4A1	-1.19222	7.11951	-4.53222	0.000239622	0.00483642	0.579919
FMO2	-2.23169	8.9826	-4.52914	0.000241282	0.00483642	0.573287
WARS	-1.11209	9.6038	-4.5121	0.00025068	0.00493804	0.536561
DUSP4	-1.02283	7.06533	-4.50328	0.000255687	0.00501307	0.517553
NR1D2	-1.06744	5.59903	-4.5025	0.000256132	0.00501396	0.515882
SIK1	-1.62864	9.21878	-4.48906	0.000263975	0.00508811	0.486898
IL18R1	-1.58434	7.33907	-4.48182	0.000268302	0.00513209	0.471276
FAM107A	-2.49705	7.822	-4.46226	0.000280345	0.00529532	0.429086
BIRC3	-1.11908	7.89676	-4.45788	0.000283112	0.00532608	0.419647
MT1E	-1.35558	10.7666	-4.41264	0.000313407	0.00568107	0.321986
IL1RL1	-2.18738	5.25515	-4.39991	0.000322508	0.00574834	0.294493
FUT1	-1.30731	6.71591	-4.3853	0.000333279	0.00586616	0.262941
MT1F	-1.42265	9.14761	-4.37438	0.000341571	0.0059694	0.239341
ANGPTL4	-1.44307	6.03727	-4.36651	0.000347672	0.00602567	0.222341
EDN1	-1.5934	8.51487	-4.35418	0.000357461	0.00616129	0.195679
CHI3L2	-1.54029	7.60195	-4.33861	0.000370207	0.00627751	0.16204
TIPARP	-1.48186	9.19674	-4.33778	0.000370903	0.00628083	0.160236
ZNF331	-1.18786	7.28734	-4.32396	0.000382627	0.00639308	0.130363
CHIT1	-2.6807	7.17008	-4.32031	0.000385787	0.00642023	0.122467
RASIP1	-1.31985	8.20689	-4.2823	0.00042029	0.00683134	0.0402526
CA4	-2.73197	6.88293	-4.27335	0.000428847	0.00691667	0.0209101
TFCP2L1	-1.01258	5.83943	-4.23153	0.000471262	0.00736413	-0.0695753
UPP1	-1.08239	8.02659	-4.22045	0.00048319	0.00745765	-0.0935516
NR4A3	-1.2892	5.04744	-4.21893	0.000484851	0.00747409	-0.0968432
ZNF165	-1.47998	5.10488	-4.19864	0.000507568	0.00773872	-0.140758
IDO1	-1.68789	7.28324	-4.16168	0.000551739	0.0082126	-0.220762
SPRY4	-1.48445	7.79075	-4.15604	0.000558815	0.00825914	-0.232978
LAMC3	-1.2913	6.83892	-4.1327	0.000589065	0.00856499	-0.283506
NAMPT	-1.73865	8.98942	-4.11445	0.000613853	0.00877293	-0.323004
SPSB1	-1.47557	6.07271	-4.10226	0.000630999	0.00890639	-0.349399
GPR171	-1.14686	7.23243	-4.07865	0.000665581	0.00911983	-0.400508
FSTL3	-1.49236	7.03267	-4.02588	0.000749906	0.00969085	-0.514726
LRRC32	-1.6001	8.83238	-4.01038	0.000776647	0.00991438	-0.548262
SCGN	-1.18775	5.31454	-3.99191	0.000809769	0.0101916	-0.588226
MAP3K8	-1.15	7.82556	-3.98338	0.000825548	0.0103074	-0.606689
CD69	-1.6231	7.30672	-3.98173	0.000828633	0.0103107	-0.610258
SPOCK2	-1.18784	7.58513	-3.96899	0.000852837	0.0104917	-0.637799
B4GALT5	-1.08962	8.77545	-3.96153	0.000867361	0.0105872	-0.653951
SLC2A3	-1.47878	7.63035	-3.95372	0.000882816	0.0106464	-0.670842
C8orf4	-1.28853	9.66822	-3.94623	0.000897887	0.0107404	-0.687029
TMEM2	-1.14148	8.37044	-3.88844	0.00102325	0.0116619	-0.811951
PLA1A	-1.43993	7.16139	-3.88495	0.00103135	0.0117165	-0.81949
CYR61	-1.48427	9.90436	-3.8708	0.0010649	0.011952	-0.850071
RGCC	-1.41184	11.1267	-3.86727	0.00107343	0.0119991	-0.857694
CXCL1	-2.21685	8.4352	-3.8619	0.00108654	0.0120761	-0.869286
HAS2	-1.56508	5.5918	-3.84876	0.00111932	0.0123528	-0.897667
PTGS2	-2.0828	8.59296	-3.82056	0.001193	0.0128554	-0.958529
HBEGF	-1.16034	6.8728	-3.81202	0.00121625	0.0130162	-0.976954
SEMA3E	-1.10547	4.3607	-3.80358	0.00123969	0.0131382	-0.99517
EFCC1	-1.06938	6.45054	-3.80264	0.00124232	0.0131439	-0.99719
MEG3	-1.23503	6.55668	-3.76092	0.00136517	0.0138627	-1.08714
DUSP5	-1.16911	7.86089	-3.74205	0.00142465	0.0142329	-1.1278
IL7R	-1.35848	8.95541	-3.73588	0.00144464	0.0143527	-1.14108
TAC1	-1.77624	3.40833	-3.73103	0.00146055	0.0144535	-1.15152
DUSP1	-1.44518	8.53991	-3.70646	0.0015439	0.0149567	-1.2044
CDKN1A	-1.2066	9.92829	-3.70343	0.00155452	0.0150163	-1.21093
CYP4F3	-1.131	3.74495	-3.70229	0.00155854	0.0150435	-1.21339
ADAMTS9	-1.7094	6.77936	-3.69162	0.00159655	0.0153008	-1.23634
HYAL1	-1.05835	7.53341	-3.66603	0.0016915	0.0158995	-1.29135
IL20RA	-1.29009	6.07228	-3.65639	0.00172869	0.0161276	-1.31205
FGR	-1.14317	8.18684	-3.64097	0.00178991	0.0164661	-1.34516
ZBTB16	-2.2607	8.2136	-3.60298	0.00195002	0.0173483	-1.42665
GFPT2	-1.3606	6.81158	-3.57836	0.00206131	0.0178494	-1.4794
CCL4	-1.56063	8.42057	-3.57309	0.00208598	0.0179649	-1.4907
PTX3	-2.27705	6.09654	-3.55894	0.00215354	0.018308	-1.52098
LINC00312	-1.2487	8.08243	-3.51976	0.00235213	0.0192954	-1.60473
RGS1	-1.20368	6.38246	-3.48718	0.00253101	0.0201135	-1.67426
TMC5	-1.11753	8.68704	-3.4261	0.00290331	0.0220493	-1.8043
MLF1	-1.04586	7.16226	-3.41594	0.00297031	0.0224391	-1.8259
CLDN5	-1.25267	9.78253	-3.39834	0.00308991	0.0230044	-1.86326
LIMS2	-1.13346	8.43608	-3.32205	0.00366562	0.0255961	-2.02476
ADAMTS1	-1.18656	9.36531	-3.30752	0.00378668	0.0261301	-2.05543
BMP2	-1.18954	8.29427	-3.25219	0.00428454	0.0285075	-2.17193
AGER	-1.67199	8.7316	-3.21362	0.00466897	0.030106	-2.25285
TNIP3	-1.0275	4.01187	-3.20915	0.0047156	0.0302822	-2.2622
OXTR	-1.7002	5.05638	-3.20686	0.00473974	0.030344	-2.267
IL1B	-1.50832	6.96457	-3.19887	0.00482473	0.0307312	-2.28372
CH25H	-1.25585	7.97259	-3.16741	0.00517409	0.0320773	-2.34946
NR4A2	-1.8137	7.07545	-3.14886	0.00539156	0.0329373	-2.38813
MYC	-1.16083	8.79204	-3.1485	0.00539582	0.0329417	-2.38888
ST6GALNAC5	-1.26397	5.96088	-3.14499	0.00543806	0.0331035	-2.3962
ICAM4	-1.35485	6.47733	-3.13172	0.00560035	0.0336396	-2.42381
EDNRB	-1.12744	8.56929	-3.12708	0.00565822	0.0338576	-2.43346
CAMTA1	-1.1798	5.87931	-3.08505	0.00620971	0.0359272	-2.52067
ACP5	-1.21904	9.26751	-3.0465	0.00676143	0.0381485	-2.60038
EMP1	-1.22317	9.06212	-3.04521	0.00678062	0.0382053	-2.60303
ICAM1	-1.30525	8.28118	-3.03327	0.0069614	0.0388575	-2.62764
FOS	-2.58257	9.25668	-3.01379	0.00726651	0.0399387	-2.66775
ABI3BP	-1.10445	5.85847	-3.00947	0.00733582	0.0401614	-2.67662
MAK	-1.32232	6.28582	-2.97755	0.00786878	0.0421055	-2.74211
VIPR1	-1.81445	7.62355	-2.96879	0.00802147	0.0425956	-2.76004
KLF4	-1.28171	8.2219	-2.96534	0.00808245	0.0428149	-2.7671
NXF3	-1.92733	5.36811	-2.95994	0.00817867	0.0430419	-2.77814
RAMP3	-1.13333	8.34261	-2.90872	0.00914861	0.0460292	-2.88253
SERPINA3	-1.13083	8.9924	-2.84708	0.0104633	0.0504783	-3.0073
SLC6A14	-1.9424	8.69934	-2.73255	0.0134031	0.0589284	-3.23641
CGA	-1.17335	4.19364	-2.61433	0.0172568	0.0696939	-3.46882
TXLNGY	-1.53633	3.2321	-2.58274	0.0184528	0.0729277	-3.53017
NEFL	-1.39408	3.65586	-2.57579	0.0187261	0.0736137	-3.54361
SELE	-1.75414	5.30201	-2.56642	0.0191006	0.074609	-3.56171
HPGD	-1.65265	8.04478	-2.50612	0.0216864	0.0811817	-3.67751
DDX3Y	-1.72623	3.85922	-2.45664	0.0240508	0.086846	-3.77155
NEFM	-1.51681	3.69865	-2.45532	0.0241169	0.0870346	-3.77404
S100A12	-1.32237	5.69769	-2.44479	0.0246515	0.0882006	-3.79392
TTR	-1.59722	5.96563	-2.44469	0.0246567	0.0882006	-3.79411
DLK1	-2.04656	4.20232	-2.42596	0.0256357	0.0905876	-3.82937
EGR2	-1.16697	7.98638	-2.29917	0.0332782	0.107291	-4.0644
EGR3	-1.2974	7.35016	-2.28487	0.0342617	0.109728	-4.09049
SOSTDC1	-1.66359	6.88203	-2.26208	0.0358846	0.113117	-4.13188
BEX1	-1.15564	6.15325	-2.23509	0.0378981	0.117419	-4.18059
MMP12	-1.55647	5.84807	-2.18443	0.0419607	0.125392	-4.27113
KDM5D	-1.30034	3.5365	-2.17909	0.0424109	0.126197	-4.2806
EIF1AY	-1.01834	3.30769	-2.16905	0.0432703	0.128018	-4.29837
TPH1	-1.49338	3.90804	-2.12249	0.0474671	0.136735	-4.38018
ANKRD1	-1.54837	5.34164	-2.11566	0.0481127	0.13776	-4.39209
