# Supplementary material for: An Herbal Product Alleviates Bleomycin-Induced Pulmonary Fibrosis in Mice via Regulating NF-κB/TNF-α Signaling in Macrophages
Source: Front Pharmacol. 2022 Apr 25;13:805432. doi: 10.3389/fphar.2022.805432 (PMC9081434; doi:10.3389/fphar.2022.805432)
Supplement: Supplementary file 4 [file DataSheet5.xlsx]

## Sheet: Sheet
Gene Map Search - 'pulmonary fibrosis '
Downloaded:	Sep 17, 2021
Copyright (c) 1966-2021 Johns Hopkins University OMIM, data are provided for research purposes only.
Cytogenetic location	Genomic coordinates (From NCBI/GRCh38)	Gene/Locus	Gene/Locus name	Gene/Locus MIM number	Approved Symbol	Entrez Gene ID	Ensembl Gene ID	Comments	Phenotype	Phenotype MIM number	Inheritance	Pheno map key	Mouse Gene (from MGI)
1q23.2	1:160288593-160343249	COPA, AILJK	Coatomer protein complex, subunit alpha	601924	COPA	1314	ENSG00000122218,ENST00000368069.7		{Autoimmune interstitial lung, joint, and kidney disease}	616414	Autosomal dominant	3	Copa
1q23.3	1:161505429-161524047	FCGR2A, IGFR2, CD32	Fc fragment of IgG receptor IIa	146790	FCGR2A	2212	ENSG00000143226,ENST00000271450.12	FCG2 and FCG3 within 250kb	{Lupus nephritis, susceptibility to}	152700	Autosomal dominant	3	Fcgr2b,Fcgr3
1q23.3	1:161505429-161524047	FCGR2A, IGFR2, CD32	Fc fragment of IgG receptor IIa	146790	FCGR2A	2212	ENSG00000143226,ENST00000271450.12	FCG2 and FCG3 within 250kb	{Malaria, severe, susceptibility to}	611162		3	Fcgr2b,Fcgr3
1q23.3	1:161505429-161524047	FCGR2A, IGFR2, CD32	Fc fragment of IgG receptor IIa	146790	FCGR2A	2212	ENSG00000143226,ENST00000271450.12	FCG2 and FCG3 within 250kb	{Pseudomonas aeruginosa, susceptibility to chronic infection by, in cystic fibrosis}	219700	Autosomal recessive	3	Fcgr2b,Fcgr3
1q24.3	1:171185207-171212685	FMO2	Flavin-containing monooxygenase 2, pulmonary	603955	FMO2	2327	ENSG00000094963,ENST00000209929.10	probably cluster of FMO genes at 1q23-q25				Fmo2
1q24.3	1:172659102-172666875	FASLG, TNFSF6, APT1LG1, FASL, ALPS1B	Fas ligand (TNF superfamily, member 6)	134638	FASLG	356	ENSG00000117560,ENST00000367721.3		Autoimmune lymphoproliferative syndrome, type IB	601859	Autosomal dominant	3	Fasl
1q24.3	1:172659102-172666875	FASLG, TNFSF6, APT1LG1, FASL, ALPS1B	Fas ligand (TNF superfamily, member 6)	134638	FASLG	356	ENSG00000117560,ENST00000367721.3		{Lung cancer, susceptibility to}	211980	Autosomal dominant; Somatic mutation	3	Fasl
2p23.3	2:26692721-26733419	KCNK3, TASK, PPH4	Potassium channel, subfamily K, member 3	603220	KCNK3	3777	ENSG00000171303,ENST00000302909.4		Pulmonary hypertension, primary, 4	615344	Autosomal dominant	3	Kcnk3
2p11.2	2:85657306-85668740	SFTPB, SFTB3, SMDP1	Pulmonary surfactant-associated protein B, 18kD	178640	SFTPB	6439	ENSG00000168878,ENST00000519937.7		Surfactant metabolism dysfunction, pulmonary, 1	265120	Autosomal recessive	3	Sftpb
2q	2:93900000-242193529	COPD	Pulmonary disease, chronic obstructive, severe early-onset	606963		260431		?SERPINE2	Pulmonary disease, chronic obstructive, severe early-onset	606963		2
2q33.1	2:201233442-201287710	CASP8, MCH5, ALPS2B	Caspase 8, apoptosis-related cysteine protease	601763	CASP8	841	ENSG00000064012,ENST00000392263.6	mutation identified in 1 ALPS2B family	?Autoimmune lymphoproliferative syndrome, type IIB	607271	Autosomal recessive	3	Casp8
2q33.1	2:201233442-201287710	CASP8, MCH5, ALPS2B	Caspase 8, apoptosis-related cysteine protease	601763	CASP8	841	ENSG00000064012,ENST00000392263.6	mutation identified in 1 ALPS2B family	Hepatocellular carcinoma, somatic	114550		3	Casp8
2q33.1	2:201233442-201287710	CASP8, MCH5, ALPS2B	Caspase 8, apoptosis-related cysteine protease	601763	CASP8	841	ENSG00000064012,ENST00000392263.6	mutation identified in 1 ALPS2B family	{Breast cancer, protection against}	114480	Autosomal dominant; Somatic mutation	3	Casp8
2q33.1	2:201233442-201287710	CASP8, MCH5, ALPS2B	Caspase 8, apoptosis-related cysteine protease	601763	CASP8	841	ENSG00000064012,ENST00000392263.6	mutation identified in 1 ALPS2B family	{Lung cancer, protection against}	211980	Autosomal dominant; Somatic mutation	3	Casp8
2q33.1-q33.2	2:202376309-202567750	BMPR2, PPH1, POVD1	Bone morphogenetic receptor, type II	600799	BMPR2	659	ENSG00000204217,ENST00000374580.10		Pulmonary hypertension, familial primary, 1, with or without HHT	178600	Autosomal dominant	3	Bmpr2
2q33.1-q33.2	2:202376309-202567750	BMPR2, PPH1, POVD1	Bone morphogenetic receptor, type II	600799	BMPR2	659	ENSG00000204217,ENST00000374580.10		Pulmonary hypertension, primary, fenfluramine or dexfenfluramine-associated	178600	Autosomal dominant	3	Bmpr2
2q33.1-q33.2	2:202376309-202567750	BMPR2, PPH1, POVD1	Bone morphogenetic receptor, type II	600799	BMPR2	659	ENSG00000204217,ENST00000374580.10		Pulmonary venoocclusive disease 1	265450	Autosomal dominant	3	Bmpr2
2q34	2:210477684-210679106	CPS1, PHN	Carbamoyl-phosphate synthetase 1, mitochondrial	608307	CPS1	1373	ENSG00000021826,ENST00000673711.1	urea cycle enzyme	Carbamoylphosphate synthetase I deficiency	237300	Autosomal recessive	3	Cps1
2q34	2:210477684-210679106	CPS1, PHN	Carbamoyl-phosphate synthetase 1, mitochondrial	608307	CPS1	1373	ENSG00000021826,ENST00000673711.1	urea cycle enzyme	{Pulmonary hypertension, neonatal, susceptibility to}	615371		3	Cps1
2q36.1	2:222566898-222656091	FARSB, FARSLB, RILDBC1	Phenylalanine-tRNA synthetase-like, beta subunit	609690	FARSB	10056	ENSG00000116120,ENST00000281828.8		Rajab interstitial lung disease with brain calcifications 1	613658	Autosomal recessive	3	Farsb
3p23-p21	3:30800000-54400000	SCLC1	Small-cell cancer of lung	182280		7864		centromeric to ERBA2	Small-cell cancer of lung	182280	Autosomal dominant	2
3p22.2	3:38038594-38124024	DLEC1, DLC1	Deleted in lung and esophageal cancer 1	604050	DLEC1	9940	ENSG00000008226,ENST00000308059.11					Dlec1
3q26.2	3:169764609-169765059	TERC, TRC3, TR, DKCA1, PFBMFT2	Telomerase RNA component	602322	TERC	7012	ENSG00000277925,ENST00000363312.1		Dyskeratosis congenita, autosomal dominant 1	127550	Autosomal dominant	3
3q26.2	3:169764609-169765059	TERC, TRC3, TR, DKCA1, PFBMFT2	Telomerase RNA component	602322	TERC	7012	ENSG00000277925,ENST00000363312.1		{Aplastic anemia}	614743	Autosomal dominant	3
3q26.2	3:169764609-169765059	TERC, TRC3, TR, DKCA1, PFBMFT2	Telomerase RNA component	602322	TERC	7012	ENSG00000277925,ENST00000363312.1		{Pulmonary fibrosis, idiopathic, susceptibility to}	614743	Autosomal dominant	3
3q26.32	3:179148113-179240092	PIK3CA, CLOVE, MCAP, MCM, MCMTC, CWS5, CLAPO	Phosphatidylinositol 3-kinase, catalytic, alpha polypeptide	171834	PIK3CA	5290	ENSG00000121879,ENST00000263967.4		Breast cancer, somatic	114480		3	Pik3ca
3q26.32	3:179148113-179240092	PIK3CA, CLOVE, MCAP, MCM, MCMTC, CWS5, CLAPO	Phosphatidylinositol 3-kinase, catalytic, alpha polypeptide	171834	PIK3CA	5290	ENSG00000121879,ENST00000263967.4		CLAPO syndrome, somatic	613089		3	Pik3ca
3q26.32	3:179148113-179240092	PIK3CA, CLOVE, MCAP, MCM, MCMTC, CWS5, CLAPO	Phosphatidylinositol 3-kinase, catalytic, alpha polypeptide	171834	PIK3CA	5290	ENSG00000121879,ENST00000263967.4		CLOVE syndrome, somatic	612918		3	Pik3ca
3q26.32	3:179148113-179240092	PIK3CA, CLOVE, MCAP, MCM, MCMTC, CWS5, CLAPO	Phosphatidylinositol 3-kinase, catalytic, alpha polypeptide	171834	PIK3CA	5290	ENSG00000121879,ENST00000263967.4		Colorectal cancer, somatic	114500		3	Pik3ca
3q26.32	3:179148113-179240092	PIK3CA, CLOVE, MCAP, MCM, MCMTC, CWS5, CLAPO	Phosphatidylinositol 3-kinase, catalytic, alpha polypeptide	171834	PIK3CA	5290	ENSG00000121879,ENST00000263967.4		Cowden syndrome 5	615108		3	Pik3ca
3q26.32	3:179148113-179240092	PIK3CA, CLOVE, MCAP, MCM, MCMTC, CWS5, CLAPO	Phosphatidylinositol 3-kinase, catalytic, alpha polypeptide	171834	PIK3CA	5290	ENSG00000121879,ENST00000263967.4		Gastric cancer, somatic	613659		3	Pik3ca
3q26.32	3:179148113-179240092	PIK3CA, CLOVE, MCAP, MCM, MCMTC, CWS5, CLAPO	Phosphatidylinositol 3-kinase, catalytic, alpha polypeptide	171834	PIK3CA	5290	ENSG00000121879,ENST00000263967.4		Hepatocellular carcinoma, somatic	114550		3	Pik3ca
3q26.32	3:179148113-179240092	PIK3CA, CLOVE, MCAP, MCM, MCMTC, CWS5, CLAPO	Phosphatidylinositol 3-kinase, catalytic, alpha polypeptide	171834	PIK3CA	5290	ENSG00000121879,ENST00000263967.4		Keratosis, seborrheic, somatic	182000		3	Pik3ca
3q26.32	3:179148113-179240092	PIK3CA, CLOVE, MCAP, MCM, MCMTC, CWS5, CLAPO	Phosphatidylinositol 3-kinase, catalytic, alpha polypeptide	171834	PIK3CA	5290	ENSG00000121879,ENST00000263967.4		Macrodactyly, somatic	155500		3	Pik3ca
3q26.32	3:179148113-179240092	PIK3CA, CLOVE, MCAP, MCM, MCMTC, CWS5, CLAPO	Phosphatidylinositol 3-kinase, catalytic, alpha polypeptide	171834	PIK3CA	5290	ENSG00000121879,ENST00000263967.4		Megalencephaly-capillary malformation-polymicrogyria syndrome, somatic	602501		3	Pik3ca
3q26.32	3:179148113-179240092	PIK3CA, CLOVE, MCAP, MCM, MCMTC, CWS5, CLAPO	Phosphatidylinositol 3-kinase, catalytic, alpha polypeptide	171834	PIK3CA	5290	ENSG00000121879,ENST00000263967.4		Nevus, epidermal, somatic	162900		3	Pik3ca
3q26.32	3:179148113-179240092	PIK3CA, CLOVE, MCAP, MCM, MCMTC, CWS5, CLAPO	Phosphatidylinositol 3-kinase, catalytic, alpha polypeptide	171834	PIK3CA	5290	ENSG00000121879,ENST00000263967.4		Nonsmall cell lung cancer, somatic	211980		3	Pik3ca
3q26.32	3:179148113-179240092	PIK3CA, CLOVE, MCAP, MCM, MCMTC, CWS5, CLAPO	Phosphatidylinositol 3-kinase, catalytic, alpha polypeptide	171834	PIK3CA	5290	ENSG00000121879,ENST00000263967.4		Ovarian cancer, somatic	167000		3	Pik3ca
3q27.1	3:184314605-184335357	EIF4G1, EIF4G, PARK18	Eukaryotic translation initiation factor 4 gamma, 1	600495	EIF4G1	1981	ENSG00000114867,ENST00000382330.7	amplified in squamous cell lung cancer	{Parkinson disease 18}	614251	Autosomal dominant	3	Eif4g1
3q28	3:188200000-192600000	LNCR5	Lung cancer susceptibility 5	614210		100682395		associated with rs4488809	{Lung cancer susceptibility 5}	614210		2
4p15.2	4:25655850-25678747	SLC34A2, PULAM	Solute carrier family 34 (sodium/phosphate cotransporter), member 2	604217	SLC34A2	10568	ENSG00000157765,ENST00000504570.5		Pulmonary alveolar microlithiasis	265100	Autosomal recessive	3	Slc34a2
4q12	4:51800000-58500000	TAPVR1	Total anomalous pulmonary venous return 1	106700		6893		between D4S1630 and D4S3019; ?mutation in KDR	Total anomalous pulmonary venous return	106700	Autosomal dominant	2
4q12	4:57030772-57110384	IGFBP7, MAC25, RAMSVPS	Insulin-like growth factor-binding protein-7	602867	IGFBP7	3490	ENSG00000163453,ENST00000514062.2		Retinal arterial macroaneurysm with supravalvular pulmonic stenosis	614224	Autosomal recessive	3	Igfbp7
4q25	4:108808724-109302736	COL25A1, CLAC, CFEOM5	Collagen, type XXV, alpha-1 polypeptide	610004	COL25A1	84570	ENSG00000188517,ENST00000399127.5		Fibrosis of extraocular muscles, congenital, 5	616219	Autosomal recessive	3	Col25a1
5p15.33		LNCR3	Lung cancer susceptibility 3	612571		100271687		associated with rs402710 and rs2736100	{Lung cancer susceptibility 3}	612571		2
5p15.33	5:1253166-1295067	TERT, TCS1, EST2, DKCA2, DKCB4, PFBMFT1, CMM9	Telomerase reverse transcriptase	187270	TERT	7015	ENSG00000164362,ENST00000334602.10	deleted in cri du chat	{Dyskeratosis congenita, autosomal dominant 2}	613989	Autosomal dominant; Autosomal recessive	3	Tert
5p15.33	5:1253166-1295067	TERT, TCS1, EST2, DKCA2, DKCB4, PFBMFT1, CMM9	Telomerase reverse transcriptase	187270	TERT	7015	ENSG00000164362,ENST00000334602.10	deleted in cri du chat	{Dyskeratosis congenita, autosomal recessive 4}	613989	Autosomal dominant; Autosomal recessive	3	Tert
5p15.33	5:1253166-1295067	TERT, TCS1, EST2, DKCA2, DKCB4, PFBMFT1, CMM9	Telomerase reverse transcriptase	187270	TERT	7015	ENSG00000164362,ENST00000334602.10	deleted in cri du chat	{Leukemia, acute myeloid}	601626	Autosomal dominant; Somatic mutation	3	Tert
5p15.33	5:1253166-1295067	TERT, TCS1, EST2, DKCA2, DKCB4, PFBMFT1, CMM9	Telomerase reverse transcriptase	187270	TERT	7015	ENSG00000164362,ENST00000334602.10	deleted in cri du chat	{Melanoma, cutaneous malignant, 9}	615134		3	Tert
5p15.33	5:1253166-1295067	TERT, TCS1, EST2, DKCA2, DKCB4, PFBMFT1, CMM9	Telomerase reverse transcriptase	187270	TERT	7015	ENSG00000164362,ENST00000334602.10	deleted in cri du chat	{Pulmonary fibrosis and/or bone marrow failure, telomere-related, 1}	614742	Autosomal dominant	3	Tert
5q14.3	5:91302985-91314401	LUCAT1, SCAL1	Lung cancer-associated transcript 1, noncoding	618190	LUCAT1	100505994	ENSG00000248323,ENST00000511918.6
5q31.1	5:132481608-132490788	IRF1, MAR	Interferon regulatory factor-1	147575	IRF1	3659	ENSG00000125347,ENST00000680903.1		Gastric cancer, somatic	613659		3	Irf1
5q31.1	5:132481608-132490788	IRF1, MAR	Interferon regulatory factor-1	147575	IRF1	3659	ENSG00000125347,ENST00000680903.1		Myelodysplastic syndrome, preleukemic			3	Irf1
5q31.1	5:132481608-132490788	IRF1, MAR	Interferon regulatory factor-1	147575	IRF1	3659	ENSG00000125347,ENST00000680903.1		Myelogenous leukemia, acute			3	Irf1
5q31.1	5:132481608-132490788	IRF1, MAR	Interferon regulatory factor-1	147575	IRF1	3659	ENSG00000125347,ENST00000680903.1		Nonsmall cell lung cancer, somatic	211980		3	Irf1
6p21.33	6:30500000-32100000	LNCR4	Lung cancer susceptibility 4	612593		100271693		associated with rs3117582 and rs3131379	{Lung cancer susceptibility 4}	612593		2
6p21.3	6:33500000-36600000	CTEPH1	Pulmonary hypertension, chronic thromboembolic, without deep vein thrombosis, susceptibility to	612862		100302516		associated with DPB1*0202	{Pulmonary hypertension, chronic thromboembolic, without deep vein thrombosis, susceptibility to}	612862		2
6q21-q22	6:105000000-130000000	PLF	Pulmonary function	608852		450095		close to D6S281	{Pulmonary function}	608852		2
6q22-q23	6:126800000-138300000	SM2	Hepatic fibrosis susceptibility due to Schistosoma mansoni infection	604201		53366		?polymorphism of INFGR1	{Hepatic fibrosis susceptibility due to Schistosoma mansoni infection}	604201		2
6q23-q25	6:134700000-160600000	LNCR1	Lung cancer 1	608935		450093		max hlod at D6S2436	{Lung cancer susceptibility}	608935		2
6q26	6:161347416-162727801	PRKN, PARK2, PDJ	Parkin	602544	PRKN	5071	ENSG00000185345,ENST00000366898.6	shares 5' regulatory region and both 3' UTRs with PACRG	Adenocarcinoma of lung, somatic	211980		3	Prkn
6q26	6:161347416-162727801	PRKN, PARK2, PDJ	Parkin	602544	PRKN	5071	ENSG00000185345,ENST00000366898.6	shares 5' regulatory region and both 3' UTRs with PACRG	Ovarian cancer, somatic	167000		3	Prkn
6q26	6:161347416-162727801	PRKN, PARK2, PDJ	Parkin	602544	PRKN	5071	ENSG00000185345,ENST00000366898.6	shares 5' regulatory region and both 3' UTRs with PACRG	Parkinson disease, juvenile, type 2	600116	Autosomal recessive	3	Prkn
7p11.2	7:55019016-55211627	EGFR, NISBD2	Epidermal growth factor receptor	131550	EGFR	1956	ENSG00000146648,ENST00000455089.5	same as oncogene ERBB; mutation identified in 1 NISBD2 family	?Inflammatory skin and bowel disease, neonatal, 2	616069	Autosomal recessive	3	Egfr
7p11.2	7:55019016-55211627	EGFR, NISBD2	Epidermal growth factor receptor	131550	EGFR	1956	ENSG00000146648,ENST00000455089.5	same as oncogene ERBB; mutation identified in 1 NISBD2 family	Adenocarcinoma of lung, response to tyrosine kinase inhibitor in	211980	Autosomal dominant; Somatic mutation	3	Egfr
7p11.2	7:55019016-55211627	EGFR, NISBD2	Epidermal growth factor receptor	131550	EGFR	1956	ENSG00000146648,ENST00000455089.5	same as oncogene ERBB; mutation identified in 1 NISBD2 family	Nonsmall cell lung cancer, response to tyrosine kinase inhibitor in	211980	Autosomal dominant; Somatic mutation	3	Egfr
7p11.2	7:55019016-55211627	EGFR, NISBD2	Epidermal growth factor receptor	131550	EGFR	1956	ENSG00000146648,ENST00000455089.5	same as oncogene ERBB; mutation identified in 1 NISBD2 family	{Nonsmall cell lung cancer, susceptibility to}	211980	Autosomal dominant; Somatic mutation	3	Egfr
7q31.2	7:116525008-116561184	CAV1, BSCL3, CGL3, PPH3, LCCNS	Caveolin-1	601047	CAV1	857	ENSG00000105974,ENST00000405348.6	mutation identified in 1 CGL3 family	?Lipodystrophy, congenital generalized, type 3	612526	Autosomal recessive	3	Cav1
7q31.2	7:116525008-116561184	CAV1, BSCL3, CGL3, PPH3, LCCNS	Caveolin-1	601047	CAV1	857	ENSG00000105974,ENST00000405348.6	mutation identified in 1 CGL3 family	Lipodystrophy, familial partial, type 7	606721	Autosomal dominant	3	Cav1
7q31.2	7:116525008-116561184	CAV1, BSCL3, CGL3, PPH3, LCCNS	Caveolin-1	601047	CAV1	857	ENSG00000105974,ENST00000405348.6	mutation identified in 1 CGL3 family	Pulmonary hypertension, primary, 3	615343	Autosomal dominant	3	Cav1
7q31.2	7:117480024-117668664	CFTR, ABCC7, CF, MRP7	Cystic fibrosis transmembrane conductance regulator (ATP-binding cassette, subfamily C, member 7)	602421	CFTR	1080	ENSG00000001626,ENST00000003084.11	distal and 5' to MET	Congenital bilateral absence of vas deferens	277180	Autosomal recessive	3	Cftr
7q31.2	7:117480024-117668664	CFTR, ABCC7, CF, MRP7	Cystic fibrosis transmembrane conductance regulator (ATP-binding cassette, subfamily C, member 7)	602421	CFTR	1080	ENSG00000001626,ENST00000003084.11	distal and 5' to MET	Cystic fibrosis	219700	Autosomal recessive	3	Cftr
7q31.2	7:117480024-117668664	CFTR, ABCC7, CF, MRP7	Cystic fibrosis transmembrane conductance regulator (ATP-binding cassette, subfamily C, member 7)	602421	CFTR	1080	ENSG00000001626,ENST00000003084.11	distal and 5' to MET	Sweat chloride elevation without CF			3	Cftr
7q31.2	7:117480024-117668664	CFTR, ABCC7, CF, MRP7	Cystic fibrosis transmembrane conductance regulator (ATP-binding cassette, subfamily C, member 7)	602421	CFTR	1080	ENSG00000001626,ENST00000003084.11	distal and 5' to MET	{Bronchiectasis with or without elevated sweat chloride 1, modifier of}	211400	Autosomal dominant	3	Cftr
7q31.2	7:117480024-117668664	CFTR, ABCC7, CF, MRP7	Cystic fibrosis transmembrane conductance regulator (ATP-binding cassette, subfamily C, member 7)	602421	CFTR	1080	ENSG00000001626,ENST00000003084.11	distal and 5' to MET	{Hypertrypsinemia, neonatal}			3	Cftr
7q31.2	7:117480024-117668664	CFTR, ABCC7, CF, MRP7	Cystic fibrosis transmembrane conductance regulator (ATP-binding cassette, subfamily C, member 7)	602421	CFTR	1080	ENSG00000001626,ENST00000003084.11	distal and 5' to MET	{Pancreatitis, hereditary}	167800	Autosomal dominant	3	Cftr
7q34	7:140713327-140924928	BRAF, NS7	B-Raf proto-oncogene, serine/threonine kinase	164757	BRAF	673	ENSG00000157764,ENST00000496384.7	pseudogene BRAF2 on Xq13 or 7q	Adenocarcinoma of lung, somatic	211980		3	Braf
7q34	7:140713327-140924928	BRAF, NS7	B-Raf proto-oncogene, serine/threonine kinase	164757	BRAF	673	ENSG00000157764,ENST00000496384.7	pseudogene BRAF2 on Xq13 or 7q	Cardiofaciocutaneous syndrome	115150	Autosomal dominant	3	Braf
7q34	7:140713327-140924928	BRAF, NS7	B-Raf proto-oncogene, serine/threonine kinase	164757	BRAF	673	ENSG00000157764,ENST00000496384.7	pseudogene BRAF2 on Xq13 or 7q	Colorectal cancer, somatic	114500		3	Braf
7q34	7:140713327-140924928	BRAF, NS7	B-Raf proto-oncogene, serine/threonine kinase	164757	BRAF	673	ENSG00000157764,ENST00000496384.7	pseudogene BRAF2 on Xq13 or 7q	LEOPARD syndrome 3	613707	Autosomal dominant	3	Braf
7q34	7:140713327-140924928	BRAF, NS7	B-Raf proto-oncogene, serine/threonine kinase	164757	BRAF	673	ENSG00000157764,ENST00000496384.7	pseudogene BRAF2 on Xq13 or 7q	Melanoma, malignant, somatic	155600		3	Braf
7q34	7:140713327-140924928	BRAF, NS7	B-Raf proto-oncogene, serine/threonine kinase	164757	BRAF	673	ENSG00000157764,ENST00000496384.7	pseudogene BRAF2 on Xq13 or 7q	Nonsmall cell lung cancer, somatic	211980		3	Braf
7q34	7:140713327-140924928	BRAF, NS7	B-Raf proto-oncogene, serine/threonine kinase	164757	BRAF	673	ENSG00000157764,ENST00000496384.7	pseudogene BRAF2 on Xq13 or 7q	Noonan syndrome 7	613706	Autosomal dominant	3	Braf
8p21.3	8:22157382-22164478	SFTPC, SFTP2, SMDP2	Surfactant, pulmonary-associated protein C (pulmonary surfactant apoprotein-2, SP-C)	178620	SFTPC	6440	ENSG00000168484,ENST00000521315.5		Surfactant metabolism dysfunction, pulmonary, 2	610913	Autosomal dominant	3	Sftpc
10p11.23	10:30434020-30461832	MAP3K8, COT, EST, TPL2	Mitogen-activated protein kinase kinase kinase 8 (cancer Osaka thyroid oncogene)	191195	MAP3K8	1326	ENSG00000107968,ENST00000542547.5		Lung cancer, somatic	211980		3	Map3k8
10q11.23	10:49434880-49539537	ERCC6, CKN2, COFS1, CSB, ARMD5, UVSS1, POF11	Excision repair cross complementing rodent repair deficiency, complementation group 6	609413	ERCC6	2074	ENSG00000225830,ENST00000355832.10		Cerebrooculofacioskeletal syndrome 1	214150	Autosomal recessive	3	Ercc6
10q11.23	10:49434880-49539537	ERCC6, CKN2, COFS1, CSB, ARMD5, UVSS1, POF11	Excision repair cross complementing rodent repair deficiency, complementation group 6	609413	ERCC6	2074	ENSG00000225830,ENST00000355832.10		Cockayne syndrome, type B	133540	Autosomal recessive	3	Ercc6
10q11.23	10:49434880-49539537	ERCC6, CKN2, COFS1, CSB, ARMD5, UVSS1, POF11	Excision repair cross complementing rodent repair deficiency, complementation group 6	609413	ERCC6	2074	ENSG00000225830,ENST00000355832.10		De Sanctis-Cacchione syndrome	278800	Autosomal recessive	3	Ercc6
10q11.23	10:49434880-49539537	ERCC6, CKN2, COFS1, CSB, ARMD5, UVSS1, POF11	Excision repair cross complementing rodent repair deficiency, complementation group 6	609413	ERCC6	2074	ENSG00000225830,ENST00000355832.10		Premature ovarian failure 11	616946	Autosomal dominant	3	Ercc6
10q11.23	10:49434880-49539537	ERCC6, CKN2, COFS1, CSB, ARMD5, UVSS1, POF11	Excision repair cross complementing rodent repair deficiency, complementation group 6	609413	ERCC6	2074	ENSG00000225830,ENST00000355832.10		UV-sensitive syndrome 1	600630	Autosomal recessive	3	Ercc6
10q11.23	10:49434880-49539537	ERCC6, CKN2, COFS1, CSB, ARMD5, UVSS1, POF11	Excision repair cross complementing rodent repair deficiency, complementation group 6	609413	ERCC6	2074	ENSG00000225830,ENST00000355832.10		{Lung cancer, susceptibility to}	211980	Autosomal dominant; Somatic mutation	3	Ercc6
10q11.23	10:49434880-49539537	ERCC6, CKN2, COFS1, CSB, ARMD5, UVSS1, POF11	Excision repair cross complementing rodent repair deficiency, complementation group 6	609413	ERCC6	2074	ENSG00000225830,ENST00000355832.10		{Macular degeneration, age-related, susceptibility to, 5}	613761		3	Ercc6
10q22.3	10:79555851-79560458	SFTPA2, SPA2, COLEC5	Surfactant, pulmonary-associated protein A2	178642	SFTPA2	729238	ENSG00000185303,ENST00000372325.7	contiguous with SFTPA1	Pulmonary fibrosis, idiopathic	178500	Autosomal dominant	3	Sftpa1
10q22.3	10:79610938-79615454	SFTPA1, SFTP1	Surfactant, pulmonary-associated protein A1	178630	SFTPA1	653509	ENSG00000122852,ENST00000419470.6	contiguous with SFTPA2				Sftpa1
10q22.3	10:79937739-79982235	SFTPD, SFTP4	Surfactant, pulmonary-associated protein D	178635	SFTPD	6441	ENSG00000133661,ENST00000372292.8					Sftpd
11p15.5	11:1223065-1262171	MUC5B	Mucin 5, subtype B, tracheobronchial	600770	MUC5B	727897	ENSG00000117983,ENST00000529681.5		{Pulmonary fibrosis, idiopathic, susceptibility to}	178500	Autosomal dominant	3	Muc5b
11p15.4	11:2899690-2925245	SLC22A1L, BWSCR1A, IMPT1	Solute carrier family 22, member 1-like (Beckwith-Wiedemann region 1A; organic-cation transporter-like 2)	602631	SLC22A18	5002	ENSG00000110628,ENST00000449793.6		Breast cancer, somatic	114480		3	Slc22a18
11p15.4	11:2899690-2925245	SLC22A1L, BWSCR1A, IMPT1	Solute carrier family 22, member 1-like (Beckwith-Wiedemann region 1A; organic-cation transporter-like 2)	602631	SLC22A18	5002	ENSG00000110628,ENST00000449793.6		Lung cancer, somatic	211980		3	Slc22a18
11p15.4	11:2899690-2925245	SLC22A1L, BWSCR1A, IMPT1	Solute carrier family 22, member 1-like (Beckwith-Wiedemann region 1A; organic-cation transporter-like 2)	602631	SLC22A18	5002	ENSG00000110628,ENST00000449793.6		Rhabdomyosarcoma, somatic	268210		3	Slc22a18
11q12.1	11:59107236-59127411	FAM111B, POIKTMP	Family with sequence similarity 111, member B	615584	FAM111B	374393	ENSG00000189057,ENST00000529618.5		Poikiloderma, hereditary fibrosing, with tendon contractures, myopathy, and pulmonary fibrosis	615704	Autosomal dominant	3
11q13.1	11:64803513-64811293	MEN1	Menin	613733	MEN1	4221	ENSG00000133895,ENST00000672304.1	linked distal to PYGM	Adrenal adenoma, somatic			3	Men1
11q13.1	11:64803513-64811293	MEN1	Menin	613733	MEN1	4221	ENSG00000133895,ENST00000672304.1	linked distal to PYGM	Angiofibroma, somatic			3	Men1
11q13.1	11:64803513-64811293	MEN1	Menin	613733	MEN1	4221	ENSG00000133895,ENST00000672304.1	linked distal to PYGM	Carcinoid tumor of lung			3	Men1
11q13.1	11:64803513-64811293	MEN1	Menin	613733	MEN1	4221	ENSG00000133895,ENST00000672304.1	linked distal to PYGM	Lipoma, somatic			3	Men1
11q13.1	11:64803513-64811293	MEN1	Menin	613733	MEN1	4221	ENSG00000133895,ENST00000672304.1	linked distal to PYGM	Multiple endocrine neoplasia 1	131100	Autosomal dominant	3	Men1
11q13.1	11:64803513-64811293	MEN1	Menin	613733	MEN1	4221	ENSG00000133895,ENST00000672304.1	linked distal to PYGM	Parathyroid adenoma, somatic			3	Men1
11q13.1	11:65497737-65506515	MALAT1, PRO1073	Metastasis-associated lung adenocarcinoma transcript 1	607924	MALAT1	378938	ENSG00000251562,ENST00000534336.1	fused with TFEB in renal tumors				Malat1
11q13.4	11:72239076-72244175	PHOX2A, ARIX, CFEOM2	Paired-like homeobox 2a	602753	PHOX2A	401	ENSG00000165462,ENST00000298231.5		Fibrosis of extraocular muscles, congenital, 2	602078	Autosomal recessive	3	Phox2a
11q22.2	11:102789918-102798159	MMP1, CLG	Matrix metalloproteinase 1 (interstitial collagenase)	120353	MMP1	4312	ENSG00000196611,ENST00000315274.7		COPD, rate of decline of lung function in	606963		3	Mmp1a,Mmp1b
11q22.2	11:102789918-102798159	MMP1, CLG	Matrix metalloproteinase 1 (interstitial collagenase)	120353	MMP1	4312	ENSG00000196611,ENST00000315274.7		{Epidermolysis bullosa dystrophica, autosomal recessive, modifier of}	226600	Autosomal recessive	3	Mmp1a,Mmp1b
11q23.1	11:111690272-111766388	PPP2R1B	Protein phosphatase 2, structural/regulatory subunit A, beta	603113	PPP2R1B	5519	ENSG00000137713,ENST00000341980.10		Lung cancer, somatic	211980		3	Ppp2r1b
11q23	11:114600000-121300000	TSG11	Tumor suppressor gene on chromosome 11	603040		50970			{Nonsmall cell lung cancer}	603040		2
12p12.1	12:25205245-25250928	KRAS, KRAS2, RASK2, NS, CFC2, RALD, OES	KRAS protooncogene, GTPase	190070	KRAS	3845	ENSG00000133703,ENST00000311936.8	pseudogene KRAS1P on 6p12-p11	Arteriovenous malformation of the brain, somatic	108010		3	Kras
12p12.1	12:25205245-25250928	KRAS, KRAS2, RASK2, NS, CFC2, RALD, OES	KRAS protooncogene, GTPase	190070	KRAS	3845	ENSG00000133703,ENST00000311936.8	pseudogene KRAS1P on 6p12-p11	Bladder cancer, somatic	109800		3	Kras
12p12.1	12:25205245-25250928	KRAS, KRAS2, RASK2, NS, CFC2, RALD, OES	KRAS protooncogene, GTPase	190070	KRAS	3845	ENSG00000133703,ENST00000311936.8	pseudogene KRAS1P on 6p12-p11	Breast cancer, somatic	114480		3	Kras
12p12.1	12:25205245-25250928	KRAS, KRAS2, RASK2, NS, CFC2, RALD, OES	KRAS protooncogene, GTPase	190070	KRAS	3845	ENSG00000133703,ENST00000311936.8	pseudogene KRAS1P on 6p12-p11	Cardiofaciocutaneous syndrome 2	615278	Autosomal dominant	3	Kras
12p12.1	12:25205245-25250928	KRAS, KRAS2, RASK2, NS, CFC2, RALD, OES	KRAS protooncogene, GTPase	190070	KRAS	3845	ENSG00000133703,ENST00000311936.8	pseudogene KRAS1P on 6p12-p11	Gastric cancer, somatic	137215		3	Kras
12p12.1	12:25205245-25250928	KRAS, KRAS2, RASK2, NS, CFC2, RALD, OES	KRAS protooncogene, GTPase	190070	KRAS	3845	ENSG00000133703,ENST00000311936.8	pseudogene KRAS1P on 6p12-p11	Leukemia, acute myeloid, somatic	601626		3	Kras
12p12.1	12:25205245-25250928	KRAS, KRAS2, RASK2, NS, CFC2, RALD, OES	KRAS protooncogene, GTPase	190070	KRAS	3845	ENSG00000133703,ENST00000311936.8	pseudogene KRAS1P on 6p12-p11	Lung cancer, somatic	211980		3	Kras
12p12.1	12:25205245-25250928	KRAS, KRAS2, RASK2, NS, CFC2, RALD, OES	KRAS protooncogene, GTPase	190070	KRAS	3845	ENSG00000133703,ENST00000311936.8	pseudogene KRAS1P on 6p12-p11	Noonan syndrome 3	609942	Autosomal dominant	3	Kras
12p12.1	12:25205245-25250928	KRAS, KRAS2, RASK2, NS, CFC2, RALD, OES	KRAS protooncogene, GTPase	190070	KRAS	3845	ENSG00000133703,ENST00000311936.8	pseudogene KRAS1P on 6p12-p11	Oculoectodermal syndrome, somatic	600268		3	Kras
12p12.1	12:25205245-25250928	KRAS, KRAS2, RASK2, NS, CFC2, RALD, OES	KRAS protooncogene, GTPase	190070	KRAS	3845	ENSG00000133703,ENST00000311936.8	pseudogene KRAS1P on 6p12-p11	Pancreatic carcinoma, somatic	260350		3	Kras
12p12.1	12:25205245-25250928	KRAS, KRAS2, RASK2, NS, CFC2, RALD, OES	KRAS protooncogene, GTPase	190070	KRAS	3845	ENSG00000133703,ENST00000311936.8	pseudogene KRAS1P on 6p12-p11	RAS-associated autoimmune leukoproliferative disorder	614470	Autosomal dominant	3	Kras
12p12.1	12:25205245-25250928	KRAS, KRAS2, RASK2, NS, CFC2, RALD, OES	KRAS protooncogene, GTPase	190070	KRAS	3845	ENSG00000133703,ENST00000311936.8	pseudogene KRAS1P on 6p12-p11	Schimmelpenning-Feuerstein-Mims syndrome, somatic mosaic	163200		3	Kras
12q12	12:39293227-39443146	KIF21A, KIAA1708, FEOM1, CFEOM1, CFEOM3B	Kinesin family member 21A	608283	KIF21A	55605	ENSG00000139116,ENST00000544797.6		Fibrosis of extraocular muscles, congenital, 1	135700	Autosomal dominant	3	Kif21a
12q12	12:39293227-39443146	KIF21A, KIAA1708, FEOM1, CFEOM1, CFEOM3B	Kinesin family member 21A	608283	KIF21A	55605	ENSG00000139116,ENST00000544797.6		Fibrosis of extraocular muscles, congenital, 3B	135700	Autosomal dominant	3	Kif21a
12q13.3	12:57488067-57516654	MARS1, MARS, MTRNS, METRS, ILLD, CMT2U	Methioninyl-tRNA synthetase 1	156560	MARS1	4141	ENSG00000166986,ENST00000262027.10		Charcot-Marie-Tooth disease, axonal, type 2U	616280	Autosomal dominant	3	Mars1
12q13.3	12:57488067-57516654	MARS1, MARS, MTRNS, METRS, ILLD, CMT2U	Methioninyl-tRNA synthetase 1	156560	MARS1	4141	ENSG00000166986,ENST00000262027.10		Interstitial lung and liver disease	615486	Autosomal recessive	3	Mars1
12q24.31	12:122471599-122501183	ZCCHC8, PFBMFT5	Zinc finger CCHC domain-containing protein 8	616381	ZCCHC8	55596	ENSG00000033030,ENST00000543897.5	mutation identified in 1 PFBMFT5 family	?Pulmonary fibrosis and/or bone marrow failure, telomere-related, 5	618674	Autosomal dominant	3	Zcchc8
13q12.11	13:18900000-22600000	CFEOM3C, FEOM4	Fibrosis of extraocular muscles, congenital, 3C	609384					Fibrosis of extraocular muscles, congenital, 3C	609384	Autosomal dominant	2
13q13.3	13:36844830-36920720	MADH9, SMAD9, MADH6, PPH2	Mothers against decapentaplegic, Drosophila, homolog of, 9	603295	SMAD9	4093	ENSG00000120693,ENST00000379826.5		Pulmonary hypertension, primary, 2	615342	Autosomal dominant	3	Smad9
13q14.2	13:48303750-48481889	RB1	Retinoblastoma-1	614041	RB1	5925	ENSG00000139687,ENST00000267163.6		Bladder cancer, somatic	109800		3	Rb1
13q14.2	13:48303750-48481889	RB1	Retinoblastoma-1	614041	RB1	5925	ENSG00000139687,ENST00000267163.6		Osteosarcoma, somatic	259500		3	Rb1
13q14.2	13:48303750-48481889	RB1	Retinoblastoma-1	614041	RB1	5925	ENSG00000139687,ENST00000267163.6		Retinoblastoma	180200	Autosomal dominant; Somatic mutation	3	Rb1
13q14.2	13:48303750-48481889	RB1	Retinoblastoma-1	614041	RB1	5925	ENSG00000139687,ENST00000267163.6		Retinoblastoma, trilateral	180200	Autosomal dominant; Somatic mutation	3	Rb1
13q14.2	13:48303750-48481889	RB1	Retinoblastoma-1	614041	RB1	5925	ENSG00000139687,ENST00000267163.6		Small cell cancer of the lung, somatic	182280		3	Rb1
15q13.1	15:29264988-29269821	NSMCE3, NDNL2, MAGEG1, LICS	NSE3 homolog, SMC5-SMC6 complex component	608243	NSMCE3	56160	ENSG00000185115,ENST00000332303.6		Lung disease, immunodeficiency, and chromosome breakage syndrome	617241	Autosomal recessive	3	Nsmce3
15q15.1	15:39934114-40035590	EIF2AK4, GCN2, KIAA1338, PVOD2	Eukaryotic translation initiation factor 2-alpha kinase 4	609280	EIF2AK4	440275	ENSG00000128829,ENST00000263791.10		Pulmonary venoocclusive disease 2	234810	Autosomal recessive	3	Eif2ak4
15q25.1	15:78565519-78595268	CHRNA5, LNCR2	Cholinergic receptor, neuronal nicotinic, alpha polypeptide-5	118505	CHRNA5	1138	ENSG00000169684,ENST00000299565.9		{Lung cancer susceptibility 2}	612052		3	Chrna5
15q25.1	15:78565519-78595268	CHRNA5, LNCR2	Cholinergic receptor, neuronal nicotinic, alpha polypeptide-5	118505	CHRNA5	1138	ENSG00000169684,ENST00000299565.9		{Nicotine dependence, susceptibility to}	612052		3	Chrna5
15q25.1	15:78593051-78620995	CHRNA3, LNCR2, PAOD2, BAIPRCK	Cholinergic receptor, neuronal nicotinic, alpha polypeptide-3	118503	CHRNA3	1136	ENSG00000080644,ENST00000326828.6		Bladder dysfunction, autonomic, with impaired pupillary reflex and secondary CAKUT	191800	Autosomal recessive	3	Chrna3
15q25.1	15:78593051-78620995	CHRNA3, LNCR2, PAOD2, BAIPRCK	Cholinergic receptor, neuronal nicotinic, alpha polypeptide-3	118503	CHRNA3	1136	ENSG00000080644,ENST00000326828.6		{Lung cancer susceptibility 2}	612052		3	Chrna3
16p13.3	16:2275880-2340727	ABCA3, ABC3, SMDP3	ATP-binding cassette-3	601615	ABCA3	21	ENSG00000167972,ENST00000301732.10		Surfactant metabolism dysfunction, pulmonary, 3	610921	Autosomal recessive	3	Abca3
16p13.12	16:14435700-14630285	PARN, DAN, DKCB6, PFBMFT4	Polyadenylate-specific ribonuclease	604212	PARN	5073	ENSG00000140694,ENST00000341484.11		Dyskeratosis congenita, autosomal recessive 6	616353	Autosomal recessive	3	Parn
16p13.12	16:14435700-14630285	PARN, DAN, DKCB6, PFBMFT4	Polyadenylate-specific ribonuclease	604212	PARN	5073	ENSG00000140694,ENST00000341484.11		Pulmonary fibrosis and/or bone marrow failure, telomere-related, 4	616371	Autosomal dominant	3	Parn
16q24.1	16:86510526-86515421	FOXF1, FKHL5, ACDMPV	Forkhead box F1	601089	FOXF1	2294	ENSG00000103241,ENST00000262426.6		Alveolar capillary dysplasia with misalignment of pulmonary veins	265380	Autosomal dominant	3	Foxf1
16q24.3	16:89921924-89936096	TUBB3, TUBB4, CFEOM3A, CDCBM1	Tubulin, beta-3	602661	TUBB3	10381	ENSG00000258947,ENST00000554444.5		Cortical dysplasia, complex, with other brain malformations 1	614039	Autosomal dominant	3	Tubb3
16q24.3	16:89921924-89936096	TUBB3, TUBB4, CFEOM3A, CDCBM1	Tubulin, beta-3	602661	TUBB3	10381	ENSG00000258947,ENST00000554444.5		Fibrosis of extraocular muscles, congenital, 3A	600638	Autosomal dominant	3	Tubb3
17q12	17:39688093-39728659	ERBB2, NGL, NEU, HER2, VSCN2	Avian erythroblastic leukemia viral (v-erb-b2) oncogene homolog 2 (neuro/glioblastoma derived oncogene homolog)	164870	ERBB2	2064	ENSG00000141736,ENST00000584601.5	mutation identified in 1 VSCN2 family	?Visceral neuropathy, familial, 2, autosomal recessive	619465	Autosomal recessive	3	Erbb2
17q12	17:39688093-39728659	ERBB2, NGL, NEU, HER2, VSCN2	Avian erythroblastic leukemia viral (v-erb-b2) oncogene homolog 2 (neuro/glioblastoma derived oncogene homolog)	164870	ERBB2	2064	ENSG00000141736,ENST00000584601.5	mutation identified in 1 VSCN2 family	Adenocarcinoma of lung, somatic	211980		3	Erbb2
17q12	17:39688093-39728659	ERBB2, NGL, NEU, HER2, VSCN2	Avian erythroblastic leukemia viral (v-erb-b2) oncogene homolog 2 (neuro/glioblastoma derived oncogene homolog)	164870	ERBB2	2064	ENSG00000141736,ENST00000584601.5	mutation identified in 1 VSCN2 family	Gastric cancer, somatic	613659		3	Erbb2
17q12	17:39688093-39728659	ERBB2, NGL, NEU, HER2, VSCN2	Avian erythroblastic leukemia viral (v-erb-b2) oncogene homolog 2 (neuro/glioblastoma derived oncogene homolog)	164870	ERBB2	2064	ENSG00000141736,ENST00000584601.5	mutation identified in 1 VSCN2 family	Glioblastoma, somatic	137800		3	Erbb2
17q12	17:39688093-39728659	ERBB2, NGL, NEU, HER2, VSCN2	Avian erythroblastic leukemia viral (v-erb-b2) oncogene homolog 2 (neuro/glioblastoma derived oncogene homolog)	164870	ERBB2	2064	ENSG00000141736,ENST00000584601.5	mutation identified in 1 VSCN2 family	Ovarian cancer, somatic	167000		3	Erbb2
17q21.33	17:50056064-50090480	ITGA3, CD49C, GAPB3, ILNEB	Integrin, alpha-3	605025	ITGA3	3675	ENSG00000005884,ENST00000320031.13		Interstitial lung disease, nephrotic syndrome, and epidermolysis bullosa, congenital	614748	Autosomal recessive	3	Itga3
17q22	17:58269854-58280934	MPO	Myeloperoxidase	606989	MPO	4353	ENSG00000005381,ENST00000225275.4	translocated in t(15;17)(q22;q11.2)	Myeloperoxidase deficiency	254600	Autosomal recessive	3	Mpo
17q22	17:58269854-58280934	MPO	Myeloperoxidase	606989	MPO	4353	ENSG00000005381,ENST00000225275.4	translocated in t(15;17)(q22;q11.2)	{Alzheimer disease, susceptibility to}	104300	Autosomal dominant	3	Mpo
17q22	17:58269854-58280934	MPO	Myeloperoxidase	606989	MPO	4353	ENSG00000005381,ENST00000225275.4	translocated in t(15;17)(q22;q11.2)	{Lung cancer, protection against, in smokers}			3	Mpo
17q23.2	17:61452421-61485109	TBX4, ICPPS, PAPPAS	T-box 4	601719	TBX4	9496	ENSG00000121075,ENST00000644296.1		Amelia, posterior, with pelvic and pulmonary hypoplasia syndrome	601360	Autosomal recessive	3	Tbx4
17q23.2	17:61452421-61485109	TBX4, ICPPS, PAPPAS	T-box 4	601719	TBX4	9496	ENSG00000121075,ENST00000644296.1		Ischiocoxopodopatellar syndrome with or without pulmonary arterial hypertension	147891	Autosomal dominant	3	Tbx4
19p13.13	19:12922478-12933710	FARSA, CML33, RILDBC2	Phenylalanine-tRNA synthetase, alpha subunit	602918	FARSA	2193	ENSG00000179115,ENST00000314606.9	mutation identified in 1 RILDBC2	?Rajab interstitial lung disease with brain calcifications 2	619013	Autosomal recessive	3	Farsa
19q13.2-q13.4	19:38200000-58617616	CFM1	Cystic fibrosis modifier-1	603855		10167			{Meconium ileus in cystic fibrosis, susceptibility to}	603855		2
19q13.2	19:38915265-38930762	SARS2	Seryl-tRNA synthetase 2	612804	SARS2	54938	ENSG00000104835,ENST00000600042.5		Hyperuricemia, pulmonary hypertension, renal failure, and alkalosis	613845	Autosomal recessive	3	Sars2
19q13.2	19:40843540-40850446	CYP2A6, CYP2A3, CYP2A, P450C2A	Cytochrome P450, subfamily IIA, phenobarbital-inducible, polypeptide 6	122720	CYP2A6	1548	ENSG00000255974,ENST00000301141.10		Coumarin resistance	122700	Autosomal dominant	3	Cyp2a12,Cyp2a22,Cyp2a4,Cyp2a5
19q13.2	19:40843540-40850446	CYP2A6, CYP2A3, CYP2A, P450C2A	Cytochrome P450, subfamily IIA, phenobarbital-inducible, polypeptide 6	122720	CYP2A6	1548	ENSG00000255974,ENST00000301141.10		{Lung cancer, resistance to}	211980	Autosomal dominant; Somatic mutation	3	Cyp2a12,Cyp2a22,Cyp2a4,Cyp2a5
19q13.2	19:40843540-40850446	CYP2A6, CYP2A3, CYP2A, P450C2A	Cytochrome P450, subfamily IIA, phenobarbital-inducible, polypeptide 6	122720	CYP2A6	1548	ENSG00000255974,ENST00000301141.10		{Nicotine addiction, protection from}	188890		3	Cyp2a12,Cyp2a22,Cyp2a4,Cyp2a5
19q13.2	19:41330322-41353921	TGFB1, DPD1, CED, IBDIMDE	Transforming growth factor, beta-1	190180	TGFB1	7040	ENSG00000105329,ENST00000221930.6		Camurati-Engelmann disease	131300	Autosomal dominant	3	Tgfb1
19q13.2	19:41330322-41353921	TGFB1, DPD1, CED, IBDIMDE	Transforming growth factor, beta-1	190180	TGFB1	7040	ENSG00000105329,ENST00000221930.6		Inflammatory bowel disease, immunodeficiency, and encephalopathy	618213	Autosomal recessive	3	Tgfb1
19q13.2	19:41330322-41353921	TGFB1, DPD1, CED, IBDIMDE	Transforming growth factor, beta-1	190180	TGFB1	7040	ENSG00000105329,ENST00000221930.6		{Cystic fibrosis lung disease, modifier of}	219700	Autosomal recessive	3	Tgfb1
20q13.33	20:63657809-63696252	RTEL1, C20orf41, NHL, KIAA1088, DKCB5, DKCA4, PFBMFT3	Regulator of telomere elongation helicase 1	608833	RTEL1	51750	ENSG00000258366,ENST00000360203.11		Dyskeratosis congenita, autosomal dominant 4	615190	Autosomal dominant; Autosomal recessive	3	Rtel1
20q13.33	20:63657809-63696252	RTEL1, C20orf41, NHL, KIAA1088, DKCB5, DKCA4, PFBMFT3	Regulator of telomere elongation helicase 1	608833	RTEL1	51750	ENSG00000258366,ENST00000360203.11		Dyskeratosis congenita, autosomal recessive 5	615190	Autosomal dominant; Autosomal recessive	3	Rtel1
20q13.33	20:63657809-63696252	RTEL1, C20orf41, NHL, KIAA1088, DKCB5, DKCA4, PFBMFT3	Regulator of telomere elongation helicase 1	608833	RTEL1	51750	ENSG00000258366,ENST00000360203.11		Pulmonary fibrosis and/or bone marrow failure, telomere-related, 3	616373	Autosomal dominant	3	Rtel1
22q12.3	22:35381095-35394206	HMOX1, HMOX1D	Heme oxygenase 1	141250	HMOX1	3162	ENSG00000100292,ENST00000216117.9		Heme oxygenase-1 deficiency	614034		3	Hmox1
22q12.3	22:35381095-35394206	HMOX1, HMOX1D	Heme oxygenase 1	141250	HMOX1	3162	ENSG00000100292,ENST00000216117.9		{Pulmonary disease, chronic obstructive, susceptibility to}	606963		3	Hmox1
22q12.3	22:36913573-36940448	CSF2RB, SMDP5	Colony-stimulating factor-2 receptor, beta, low-affinity	138981	CSF2RB	1439	ENSG00000100368,ENST00000403662.8		Surfactant metabolism dysfunction, pulmonary, 5	614370	Autosomal recessive	3	Csf2rb,Csf2rb2
Xp22.33	X:1268813-1325217	CSF2RA, SMDP4	Colony-stimulating factor-2 receptor, alpha, low-affinity, granulocyte-macrophage	306250	CSF2RA	1438	ENSG00000198223,ENST00000432318.8	order in PAR: pter-CSF2RA-IL3RA-ANT3-ASMT-MIC2-cen	Surfactant metabolism dysfunction, pulmonary, 4	300770		3
Phenotype Mapping Key
1 - The disorder is placed on the map due to its association with a gene, but the underlying defect is not known.
2 - The disorder was placed on the map by statistical methods.
3 - The molecular basis of the disorder is known.
4 - A contiguous gene duplication or deletion syndrome in which multiple genes are involved.
