# Supplementary material for: An Herbal Product Alleviates Bleomycin-Induced Pulmonary Fibrosis in Mice via Regulating NF-κB/TNF-α Signaling in Macrophages
Source: Front Pharmacol. 2022 Apr 25;13:805432. doi: 10.3389/fphar.2022.805432 (PMC9081434; doi:10.3389/fphar.2022.805432)
Supplement: Supplementary file 6 [file DataSheet1.xlsx]

## Sheet: Sheet1
Mol ID	Molecule Name	MW	OB (%)	DL
MOL001601	1,2,5,6-tetrahydrotanshinone	280.34	38.75	0.36
MOL001659	Poriferasterol	412.77	43.83	0.76
MOL001771	poriferast-5-en-3beta-ol	414.79	36.91	0.75
MOL001942	isoimperatorin	270.3	45.46	0.23
MOL002222	sugiol	300.48	36.11	0.28
MOL002651	Dehydrotanshinone II A	292.35	43.76	0.4
MOL002776	Baicalin	446.39	40.12	0.75
MOL000569	digallate	322.24	61.85	0.26
MOL000006	luteolin	286.25	36.16	0.25
MOL006824	α-amyrin	426.8	39.51	0.76
MOL007036	5,6-dihydroxy-7-isopropyl-1,1-dimethyl-2,3-dihydrophenanthren-4-one	298.41	33.77	0.29
MOL007041	2-isopropyl-8-methylphenanthrene-3,4-dione	264.34	40.86	0.23
MOL007045	3α-hydroxytanshinoneⅡa	310.37	44.93	0.44
MOL007048	(E)-3-[2-(3,4-dihydroxyphenyl)-7-hydroxy-benzofuran-4-yl]acrylic acid	312.29	48.24	0.31
MOL007049	4-methylenemiltirone	266.36	34.35	0.23
MOL007050	2-(4-hydroxy-3-methoxyphenyl)-5-(3-hydroxypropyl)-7-methoxy-3-benzofurancarboxaldehyde	356.4	62.78	0.4
MOL007051	6-o-syringyl-8-o-acetyl shanzhiside methyl ester	628.64	46.69	0.71
MOL007058	formyltanshinone	290.28	73.44	0.42
MOL007059	3-beta-Hydroxymethyllenetanshiquinone	294.32	32.16	0.41
MOL007061	Methylenetanshinquinone	278.32	37.07	0.36
MOL007063	przewalskin a	398.49	37.11	0.65
MOL007064	przewalskin b	330.46	110.32	0.44
MOL007068	Przewaquinone B	292.3	62.24	0.41
MOL007069	przewaquinone c	296.34	55.74	0.4
MOL007070	(6S,7R)-6,7-dihydroxy-1,6-dimethyl-8,9-dihydro-7H-naphtho[8,7-g]benzofuran-10,11-dione	312.34	41.31	0.45
MOL007071	przewaquinone f	312.34	40.31	0.46
MOL007077	sclareol	308.56	43.67	0.21
MOL007079	tanshinaldehyde	308.35	52.47	0.45
MOL007081	Danshenol B	354.48	57.95	0.56
MOL007082	Danshenol A	336.41	56.97	0.52
MOL007085	Salvilenone	292.4	30.38	0.38
MOL007088	cryptotanshinone	296.39	52.34	0.4
MOL007093	dan-shexinkum d	336.41	38.88	0.55
MOL007094	danshenspiroketallactone	282.36	50.43	0.31
MOL007098	deoxyneocryptotanshinone	298.41	49.4	0.29
MOL007100	dihydrotanshinlactone	266.31	38.68	0.32
MOL007101	dihydrotanshinoneⅠ	278.32	45.04	0.36
MOL007105	epidanshenspiroketallactone	284.38	68.27	0.31
MOL007107	C09092	286.5	36.07	0.25
MOL007108	isocryptotanshi-none	296.39	54.98	0.39
MOL007111	Isotanshinone II	294.37	49.92	0.4
MOL007115	manool	304.57	45.04	0.2
MOL007118	microstegiol	298.46	39.61	0.28
MOL007119	miltionone Ⅰ	312.39	49.68	0.32
MOL007120	miltionone Ⅱ	312.39	71.03	0.44
MOL007121	miltipolone	300.43	36.56	0.37
MOL007122	Miltirone	282.41	38.76	0.25
MOL007123	miltirone Ⅱ	272.32	44.95	0.24
MOL007124	neocryptotanshinone ii	270.35	39.46	0.23
MOL007125	neocryptotanshinone	314.41	52.49	0.32
MOL007127	1-methyl-8,9-dihydro-7H-naphtho[5,6-g]benzofuran-6,10,11-trione	280.29	34.72	0.37
MOL007130	prolithospermic acid	314.31	64.37	0.31
MOL007132	(2R)-3-(3,4-dihydroxyphenyl)-2-[(Z)-3-(3,4-dihydroxyphenyl)acryloyl]oxy-propionic acid	360.34	109.38	0.35
MOL007140	(Z)-3-[2-[(E)-2-(3,4-dihydroxyphenyl)vinyl]-3,4-dihydroxy-phenyl]acrylic acid	314.31	88.54	0.26
MOL007141	salvianolic acid g	340.3	45.56	0.61
MOL007142	salvianolic acid j	538.49	43.38	0.72
MOL007143	salvilenone Ⅰ	270.4	32.43	0.23
MOL007145	salviolone	268.38	31.72	0.24
MOL007149	NSC 122421	300.48	34.49	0.28
MOL007150	(6S)-6-hydroxy-1-methyl-6-methylol-8,9-dihydro-7H-naphtho[8,7-g]benzofuran-10,11-quinone	312.34	75.39	0.46
MOL007151	Tanshindiol B	312.34	42.67	0.45
MOL007152	Przewaquinone E	312.34	42.85	0.45
MOL007154	tanshinone iia	294.37	49.89	0.4
MOL007155	(6S)-6-(hydroxymethyl)-1,6-dimethyl-8,9-dihydro-7H-naphtho[8,7-g]benzofuran-10,11-dione	310.37	65.26	0.45
MOL007156	tanshinone Ⅵ	296.34	45.64	0.3
MOL001323	Sitosterol alpha1	426.8	43.28	0.78
MOL001328	2,3-didehydro GA70	330.41	63.29	0.5
MOL001329	2,3-didehydro GA77	346.41	88.08	0.53
MOL001339	GA119	332.43	76.36	0.49
MOL001340	GA120	314.41	84.85	0.45
MOL001342	GA121-isolactone	330.41	72.7	0.54
MOL001343	GA122	330.41	64.79	0.5
MOL001344	GA122-isolactone	330.41	88.11	0.54
MOL001348	gibberellin 17	378.46	94.64	0.49
MOL001349	4a-formyl-7alpha-hydroxy-1-methyl-8-methylidene-4aalpha,4bbeta-gibbane-1alpha,10beta-dicarboxylic acid	362.46	88.6	0.46
MOL001350	GA30	346.41	61.72	0.54
MOL001351	Gibberellin A44	346.46	101.61	0.54
MOL001352	GA54	348.43	64.21	0.53
MOL001353	GA60	348.43	93.17	0.53
MOL001355	GA63	348.43	65.54	0.54
MOL001358	gibberellin 7	330.41	73.8	0.5
MOL001360	GA77	348.43	87.89	0.53
MOL001361	GA87	362.41	68.85	0.57
MOL001368	3-O-p-coumaroylquinic acid	338.34	37.63	0.29
MOL001371	Populoside_qt	286.3	108.89	0.2
MOL000296	hederagenin	414.79	36.91	0.75
MOL000358	beta-sitosterol	414.79	36.91	0.75
MOL000493	campesterol	400.76	37.58	0.71
MOL000359	sitosterol	414.79	36.91	0.75
MOL000422	kaempferol	286.25	41.88	0.24
MOL004624	Longikaurin A	348.48	47.72	0.53
MOL005317	Deoxyharringtonine	515.66	39.27	0.81
MOL008956	Angeloylgomisin O	498.62	31.97	0.85
MOL008957	Schizandrer B	514.62	30.71	0.83
MOL008968	Gomisin-A	416.51	30.69	0.78
MOL008974	Gomisin G	508.61	32.68	0.83
MOL008978	Gomisin R	400.46	34.84	0.86
MOL008992	Wuweizisu C	384.46	46.27	0.84
MOL009199	Interiotherin B	498.57	31.76	0.77
MOL009200	changnanic acid	470.76	35.34	0.8
MOL009210	Kadsulignan C	578.61	30.23	0.52
MOL009211	kadsulactone	452.74	42.87	0.76
MOL009213	kadsulignan B	474.55	30.63	0.84
MOL009217	neokadsuranic acid A	452.74	43.35	0.85
MOL009218	neokadsuranic acid B	452.74	43.1	0.85
MOL009219	neokadsuranic acid C	456.73	35.4	0.85
MOL009220	neokadsuranin	414.49	33.35	0.88
MOL009222	schisanlactone A	464.7	42.17	0.86
MOL009224	schisanlactone E	468.74	40.83	0.84
MOL009229	schizandronic acid	454.76	40.45	0.82
MOL009235	angusifolin B	562.61	34.82	0.56
MOL001439	arachidonic acid	304.52	45.57	0.2
MOL001645	Linoleyl acetate	308.56	42.1	0.2
MOL000358	beta-sitosterol	414.79	36.91	0.75
MOL011169	Peroxyergosterol	428.72	44.39	0.82
MOL008998	cerevisterol	432.76	39.52	0.77
MOL008999	cholesteryl palmitate	625.19	31.05	0.45
MOL000953	CLR	386.73	37.87	0.68
MOL009971	Gypenoside XXVII_qt	418.73	30.21	0.74
MOL009943	Gypenoside XL	799.12	30.89	0.21
MOL009973	Gypenoside XXVIII_qt	416.71	32.08	0.74
MOL009928	Gypenoside LXXIV	801.14	34.21	0.24
MOL009976	Gypenoside XXXII	787.11	34.24	0.25
MOL004350	Ruvoside_qt	390.57	36.12	0.76
MOL009986	Gypentonoside A_qt	472.78	36.13	0.8
MOL007475	ginsenoside f2	785.14	36.43	0.25
MOL009938	Gypenoside XII	785.14	36.43	0.25
MOL000359	sitosterol	414.79	36.91	0.75
MOL005438	campesterol	400.76	37.58	0.71
MOL009969	Gypenoside XXXV_qt	444.77	37.73	0.78
MOL009929	Gypenoside LXXIX	785.14	37.75	0.25
MOL009888	Gypenoside XXXVI_qt	458.8	37.85	0.78
MOL000953	CLR	386.73	37.87	0.68
MOL004355	Spinasterol	412.77	42.98	0.76
MOL005440	Isofucosterol	412.77	43.78	0.76
MOL009877	cucurbita-5,24-dienol	426.8	44.02	0.74
MOL009867	4α,14α-dimethyl-5α-ergosta-7,9(11),24(28)-trien-3β-ol	424.78	46.29	0.76
MOL000098	quercetin	302.25	46.43	0.28
MOL009855	(24S)-Ethylcholesta-5,22,25-trans-3beta-ol	410.75	46.91	0.76
MOL000351	Rhamnazin	330.31	47.14	0.34
MOL000338	3'-methyleriodictyol	302.3	51.61	0.27
MOL009878	Cyclobuxine	386.69	84.48	0.7
