# Supplementary material for: An Herbal Product Alleviates Bleomycin-Induced Pulmonary Fibrosis in Mice via Regulating NF-κB/TNF-α Signaling in Macrophages
Source: Front Pharmacol. 2022 Apr 25;13:805432. doi: 10.3389/fphar.2022.805432 (PMC9081434; doi:10.3389/fphar.2022.805432)
Supplement: Supplementary file 7 [file DataSheet2.xlsx]

## Sheet: Sheet1
Mol ID	Molecule name	Target name	Source
MOL000105	protocatechuic acid	Prostaglandin G/H synthase 1	DrugBank
MOL000105	protocatechuic acid	Arachidonate 5-lipoxygenase	DrugBank
MOL000105	protocatechuic acid	Prostaglandin G/H synthase 2	DrugBank
MOL000105	protocatechuic acid	Amine oxidase [flavin-containing] B	DrugBank
MOL000105	protocatechuic acid	Lysozyme	DrugBank
MOL000105	protocatechuic acid	Nicotinate-nucleotide--dimethylbenzimidazole phosphoribosyltransferase	DrugBank
MOL000105	protocatechuic acid	Alcohol dehydrogenase 1C	DrugBank
MOL000105	protocatechuic acid	Trypsin-3	DrugBank
MOL000105	protocatechuic acid	Protein kinase C alpha type	N/A
MOL000105	protocatechuic acid	Protein kinase C beta type	N/A
MOL000105	protocatechuic acid	Protein kinase C gamma type	N/A
MOL000105	protocatechuic acid	Maltase-glucoamylase, intestinal	DrugBank
MOL000105	protocatechuic acid	Protein kinase C zeta type	N/A
MOL001055	5-isopropyl-2-methylbicyclo[3.1.0]hex-2-ene	Gamma-aminobutyric acid receptor subunit alpha-1	DrugBank
MOL001055	5-isopropyl-2-methylbicyclo[3.1.0]hex-2-ene	Cytochrome P450-cam	DrugBank
MOL001055	5-isopropyl-2-methylbicyclo[3.1.0]hex-2-ene	Gamma-aminobutyric-acid receptor alpha-2 subunit	DrugBank
MOL001055	5-isopropyl-2-methylbicyclo[3.1.0]hex-2-ene	Prostaglandin G/H synthase 2	DrugBank
MOL001055	5-isopropyl-2-methylbicyclo[3.1.0]hex-2-ene	DNA topoisomerase II	DrugBank
MOL001055	5-isopropyl-2-methylbicyclo[3.1.0]hex-2-ene	Nuclear receptor coactivator 2	DrugBank
MOL001103	[(3R)-3,7-dimethylocta-1,6-dien-3-yl] acetate	Gamma-aminobutyric-acid receptor alpha-2 subunit	DrugBank
MOL001103	[(3R)-3,7-dimethylocta-1,6-dien-3-yl] acetate	Acetylcholinesterase	DrugBank
MOL001103	[(3R)-3,7-dimethylocta-1,6-dien-3-yl] acetate	Gamma-aminobutyric-acid receptor alpha-3 subunit	DrugBank
MOL001103	[(3R)-3,7-dimethylocta-1,6-dien-3-yl] acetate	Gamma-aminobutyric acid receptor subunit alpha-1	DrugBank
MOL001103	[(3R)-3,7-dimethylocta-1,6-dien-3-yl] acetate	Trypsin-1	DrugBank
MOL001103	[(3R)-3,7-dimethylocta-1,6-dien-3-yl] acetate	Gamma-aminobutyric-acid receptor subunit alpha-6	DrugBank
MOL001103	[(3R)-3,7-dimethylocta-1,6-dien-3-yl] acetate	Gamma-aminobutyric-acid receptor alpha-5 subunit	DrugBank
MOL001103	[(3R)-3,7-dimethylocta-1,6-dien-3-yl] acetate	Ig gamma-1 chain C region	DrugBank
MOL000117	Cymol	Sodium-dependent noradrenaline transporter	DrugBank
MOL000117	Cymol	Lysozyme	DrugBank
MOL000128	NERYLACETATE	Cytochrome P450-cam	DrugBank
MOL000131	EIC	Prostaglandin G/H synthase 1	DrugBank
MOL000131	EIC	Prostaglandin G/H synthase 2	DrugBank
MOL000131	EIC	Retinoic acid receptor RXR-alpha	DrugBank
MOL000131	EIC	Nuclear receptor coactivator 2	DrugBank
MOL000131	EIC	Lysozyme	DrugBank
MOL000131	EIC	Nicotinate-nucleotide--dimethylbenzimidazole phosphoribosyltransferase	DrugBank
MOL000131	EIC	Sodium-dependent noradrenaline transporter	DrugBank
MOL000131	EIC	Ig gamma-1 chain C region	DrugBank
MOL000131	EIC	Gamma-aminobutyric-acid receptor alpha-2 subunit	DrugBank
MOL000131	EIC	Gamma-aminobutyric acid receptor subunit alpha-1	DrugBank
MOL000131	EIC	Cytochrome P450-cam	DrugBank
MOL000131	EIC	Transient receptor potential cation channel subfamily V member 1	DrugBank
MOL000131	EIC	Muscarinic acetylcholine receptor M1	DrugBank
MOL000131	EIC	Muscarinic acetylcholine receptor M2	DrugBank
MOL000131	EIC	Gamma-aminobutyric-acid receptor subunit alpha-6	DrugBank
MOL001452	protocatechualdehyde	Alcohol dehydrogenase 1C	DrugBank
MOL001452	protocatechualdehyde	Lysozyme	DrugBank
MOL001452	protocatechualdehyde	Nicotinate-nucleotide--dimethylbenzimidazole phosphoribosyltransferase	DrugBank
MOL001452	protocatechualdehyde	Muscarinic acetylcholine receptor M3	DrugBank
MOL001452	protocatechualdehyde	Muscarinic acetylcholine receptor M1	DrugBank
MOL001452	protocatechualdehyde	Gamma-aminobutyric-acid receptor alpha-2 subunit	DrugBank
MOL001452	protocatechualdehyde	Gamma-aminobutyric-acid receptor alpha-3 subunit	DrugBank
MOL001452	protocatechualdehyde	Muscarinic acetylcholine receptor M2	DrugBank
MOL001452	protocatechualdehyde	Gamma-aminobutyric acid receptor subunit alpha-1	DrugBank
MOL001452	protocatechualdehyde	Neuronal acetylcholine receptor protein, alpha-7 chain	DrugBank
MOL001452	protocatechualdehyde	Gamma-aminobutyric-acid receptor subunit alpha-6	DrugBank
MOL001452	protocatechualdehyde	Ornithine decarboxylase	DrugBank
MOL001601	1,2,5,6-tetrahydrotanshinone	Prostaglandin G/H synthase 1	DrugBank
MOL001601	1,2,5,6-tetrahydrotanshinone	Muscarinic acetylcholine receptor M3	DrugBank
MOL001601	1,2,5,6-tetrahydrotanshinone	Muscarinic acetylcholine receptor M1	DrugBank
MOL001601	1,2,5,6-tetrahydrotanshinone	Sodium channel protein type 5 subunit alpha	DrugBank
MOL001601	1,2,5,6-tetrahydrotanshinone	Muscarinic acetylcholine receptor M5	DrugBank
MOL001601	1,2,5,6-tetrahydrotanshinone	Prostaglandin G/H synthase 2	DrugBank
MOL001601	1,2,5,6-tetrahydrotanshinone	5-hydroxytryptamine receptor 3A	DrugBank
MOL001601	1,2,5,6-tetrahydrotanshinone	Carbonic anhydrase II	DrugBank
MOL001601	1,2,5,6-tetrahydrotanshinone	Muscarinic acetylcholine receptor M4	DrugBank
MOL001601	1,2,5,6-tetrahydrotanshinone	Retinoic acid receptor RXR-alpha	DrugBank
MOL001601	1,2,5,6-tetrahydrotanshinone	Delta-type opioid receptor	DrugBank
MOL001601	1,2,5,6-tetrahydrotanshinone	CGMP-inhibited 3',5'-cyclic phosphodiesterase A	DrugBank
MOL001601	1,2,5,6-tetrahydrotanshinone	Alpha-1A adrenergic receptor	DrugBank
MOL001601	1,2,5,6-tetrahydrotanshinone	Muscarinic acetylcholine receptor M2	DrugBank
MOL001601	1,2,5,6-tetrahydrotanshinone	Alpha-1B adrenergic receptor	DrugBank
MOL001601	1,2,5,6-tetrahydrotanshinone	Sodium-dependent dopamine transporter	DrugBank
MOL001601	1,2,5,6-tetrahydrotanshinone	Beta-2 adrenergic receptor	DrugBank
MOL001601	1,2,5,6-tetrahydrotanshinone	Alpha-1D adrenergic receptor	DrugBank
MOL001601	1,2,5,6-tetrahydrotanshinone	DNA topoisomerase II	DrugBank
MOL001601	1,2,5,6-tetrahydrotanshinone	Mu-type opioid receptor	DrugBank
MOL001601	1,2,5,6-tetrahydrotanshinone	Gamma-aminobutyric acid receptor subunit alpha-1	DrugBank
MOL001601	1,2,5,6-tetrahydrotanshinone	Heat shock protein HSP 90	DrugBank
MOL001601	1,2,5,6-tetrahydrotanshinone	Neuronal acetylcholine receptor protein, alpha-7 chain	DrugBank
MOL001601	1,2,5,6-tetrahydrotanshinone	Nuclear receptor coactivator 2	DrugBank
MOL001601	1,2,5,6-tetrahydrotanshinone	Nuclear receptor coactivator 1	DrugBank
MOL001601	1,2,5,6-tetrahydrotanshinone	Dopamine D1 receptor	DrugBank
MOL001601	1,2,5,6-tetrahydrotanshinone	5-hydroxytryptamine 2A receptor	DrugBank
MOL001601	1,2,5,6-tetrahydrotanshinone	Sodium-dependent serotonin transporter	DrugBank
MOL001601	1,2,5,6-tetrahydrotanshinone	Ig gamma-1 chain C region	DrugBank
MOL000162	beta-Chamigrene	Prostaglandin G/H synthase 2	DrugBank
MOL000162	beta-Chamigrene	Sodium-dependent noradrenaline transporter	DrugBank
MOL000162	beta-Chamigrene	Amine oxidase [flavin-containing] B	DrugBank
MOL000162	beta-Chamigrene	Nuclear receptor coactivator 2	DrugBank
MOL000162	beta-Chamigrene	Prostaglandin G/H synthase 1	DrugBank
MOL000162	beta-Chamigrene	Muscarinic acetylcholine receptor M3	DrugBank
MOL000162	beta-Chamigrene	Muscarinic acetylcholine receptor M1	DrugBank
MOL000162	beta-Chamigrene	Gamma-aminobutyric-acid receptor alpha-2 subunit	DrugBank
MOL000162	beta-Chamigrene	Retinoic acid receptor RXR-alpha	DrugBank
MOL000162	beta-Chamigrene	Gamma-aminobutyric-acid receptor alpha-3 subunit	DrugBank
MOL000162	beta-Chamigrene	Muscarinic acetylcholine receptor M2	DrugBank
MOL000162	beta-Chamigrene	Alpha-1B adrenergic receptor	DrugBank
MOL000162	beta-Chamigrene	Gamma-aminobutyric acid receptor subunit alpha-1	DrugBank
MOL000162	beta-Chamigrene	Gamma-aminobutyric-acid receptor subunit alpha-6	DrugBank
MOL000162	beta-Chamigrene	Neuronal acetylcholine receptor subunit alpha-2	DrugBank
MOL000162	beta-Chamigrene	Neuronal acetylcholine receptor protein, alpha-7 chain	DrugBank
MOL000162	beta-Chamigrene	Gamma-aminobutyric-acid receptor alpha-5 subunit	DrugBank
MOL000162	beta-Chamigrene	Alpha-1A adrenergic receptor	DrugBank
MOL000162	beta-Chamigrene	Gamma-aminobutyric-acid receptor subunit alpha-4	DrugBank
MOL001659	Poriferasterol	Progesterone receptor	DrugBank
MOL001659	Poriferasterol	Mineralocorticoid receptor	DrugBank
MOL001771	poriferast-5-en-3beta-ol	Progesterone receptor	DrugBank
MOL001771	poriferast-5-en-3beta-ol	Nuclear receptor coactivator 2	DrugBank
MOL000019	D-Camphene	Gamma-aminobutyric-acid receptor alpha-2 subunit	DrugBank
MOL000019	D-Camphene	Gamma-aminobutyric acid receptor subunit alpha-1	DrugBank
MOL000019	D-Camphene	Cytochrome P450-cam	DrugBank
MOL000019	D-Camphene	Potassium voltage-gated channel subfamily H member 2	DrugBank
MOL000019	D-Camphene	Sodium channel protein type 5 subunit alpha	DrugBank
MOL000019	D-Camphene	Coagulation factor Xa	DrugBank
MOL000019	D-Camphene	Prostaglandin G/H synthase 2	DrugBank
MOL000019	D-Camphene	DNA topoisomerase II	DrugBank
MOL000019	D-Camphene	Nuclear receptor coactivator 2	DrugBank
MOL000019	D-Camphene	Calcium-activated potassium channel subunit alpha 1	DrugBank
MOL000019	D-Camphene	Calmodulin	DrugBank
MOL001942	isoimperatorin	Prostaglandin G/H synthase 2	DrugBank
MOL000198	(R)-linalool	Muscarinic acetylcholine receptor M1	DrugBank
MOL000198	(R)-linalool	Gamma-aminobutyric-acid receptor alpha-2 subunit	DrugBank
MOL000198	(R)-linalool	Muscarinic acetylcholine receptor M2	DrugBank
MOL000198	(R)-linalool	Gamma-aminobutyric-acid receptor alpha-3 subunit	DrugBank
MOL000198	(R)-linalool	Gamma-aminobutyric-acid receptor subunit alpha-6	DrugBank
MOL000198	(R)-linalool	Prostaglandin G/H synthase 1	DrugBank
MOL000198	(R)-linalool	Potassium voltage-gated channel subfamily H member 2	DrugBank
MOL000198	(R)-linalool	Sodium channel protein type 5 subunit alpha	DrugBank
MOL000198	(R)-linalool	Coagulation factor Xa	DrugBank
MOL000198	(R)-linalool	Prostaglandin G/H synthase 2	DrugBank
MOL000198	(R)-linalool	Vascular endothelial growth factor receptor 2	DrugBank
MOL000198	(R)-linalool	DNA topoisomerase II	DrugBank
MOL000198	(R)-linalool	Heat shock protein HSP 90	DrugBank
MOL000198	(R)-linalool	Nuclear receptor coactivator 2	DrugBank
MOL000198	(R)-linalool	Calcium-activated potassium channel subunit alpha 1	DrugBank
MOL000198	(R)-linalool	Muscarinic acetylcholine receptor M3	DrugBank
MOL000198	(R)-linalool	Gamma-aminobutyric-acid receptor alpha-5 subunit	DrugBank
MOL000198	(R)-linalool	Gamma-aminobutyric acid receptor subunit alpha-1	DrugBank
MOL000198	(R)-linalool	Sodium-dependent noradrenaline transporter	DrugBank
MOL000198	(R)-linalool	Progesterone receptor	DrugBank
MOL000002	cyanidol	Nitric oxide synthase, inducible	DrugBank
MOL000002	cyanidol	Prostaglandin G/H synthase 1	DrugBank
MOL000002	cyanidol	Androgen receptor	DrugBank
MOL000002	cyanidol	Prostaglandin G/H synthase 2	DrugBank
MOL000002	cyanidol	Carbonic anhydrase II	DrugBank
MOL000002	cyanidol	Heat shock protein HSP 90	DrugBank
MOL000002	cyanidol	mRNA of PKA Catalytic Subunit C-alpha	DrugBank
MOL000002	cyanidol	Nuclear receptor coactivator 2	DrugBank
MOL000002	cyanidol	Phosphatidylinositol-4,5-bisphosphate 3-kinase catalytic subunit, gamma isoform	DrugBank
MOL000202	Moslene	Prostaglandin G/H synthase 2	DrugBank
MOL000202	Moslene	Acetylcholinesterase	DrugBank
MOL000202	Moslene	Gamma-aminobutyric acid receptor subunit alpha-1	DrugBank
MOL000202	Moslene	Dipeptidyl peptidase IV	DrugBank
MOL000202	Moslene	Alcohol dehydrogenase 1C	DrugBank
MOL000202	Moslene	Cytochrome P450-cam	DrugBank
MOL000202	Moslene	Alcohol dehydrogenase 1A	DrugBank
MOL000202	Moslene	Alcohol dehydrogenase 1B	DrugBank
MOL002153	1H-Cycloprop(e)azulen-7-ol, decahydro-1,1,7-trimethyl-4-methylene-, (1aR-(1aalpha,4aalpha,7beta,7abeta,7balpha))-	Muscarinic acetylcholine receptor M3	DrugBank
MOL002153	1H-Cycloprop(e)azulen-7-ol, decahydro-1,1,7-trimethyl-4-methylene-, (1aR-(1aalpha,4aalpha,7beta,7abeta,7balpha))-	Muscarinic acetylcholine receptor M1	DrugBank
MOL002153	1H-Cycloprop(e)azulen-7-ol, decahydro-1,1,7-trimethyl-4-methylene-, (1aR-(1aalpha,4aalpha,7beta,7abeta,7balpha))-	Muscarinic acetylcholine receptor M2	DrugBank
MOL002153	1H-Cycloprop(e)azulen-7-ol, decahydro-1,1,7-trimethyl-4-methylene-, (1aR-(1aalpha,4aalpha,7beta,7abeta,7balpha))-	Gamma-aminobutyric acid receptor subunit alpha-1	DrugBank
MOL002153	1H-Cycloprop(e)azulen-7-ol, decahydro-1,1,7-trimethyl-4-methylene-, (1aR-(1aalpha,4aalpha,7beta,7abeta,7balpha))-	Gamma-aminobutyric-acid receptor subunit alpha-6	DrugBank
MOL002222	sugiol	Muscarinic acetylcholine receptor M3	DrugBank
MOL002222	sugiol	Muscarinic acetylcholine receptor M1	DrugBank
MOL002222	sugiol	Sodium channel protein type 5 subunit alpha	DrugBank
MOL002222	sugiol	Muscarinic acetylcholine receptor M5	DrugBank
MOL002222	sugiol	Prostaglandin G/H synthase 2	DrugBank
MOL002222	sugiol	Carbonic anhydrase II	DrugBank
MOL002222	sugiol	Muscarinic acetylcholine receptor M4	DrugBank
MOL002222	sugiol	Delta-type opioid receptor	DrugBank
MOL002222	sugiol	Acetylcholinesterase	DrugBank
MOL002222	sugiol	Alpha-1A adrenergic receptor	DrugBank
MOL002222	sugiol	Muscarinic acetylcholine receptor M2	DrugBank
MOL002222	sugiol	Alpha-1B adrenergic receptor	DrugBank
MOL002222	sugiol	Beta-2 adrenergic receptor	DrugBank
MOL002222	sugiol	Alpha-1D adrenergic receptor	DrugBank
MOL002222	sugiol	D(2) dopamine receptor	DrugBank
MOL002222	sugiol	Mu-type opioid receptor	DrugBank
MOL002222	sugiol	Neuronal acetylcholine receptor protein, alpha-7 chain	DrugBank
MOL000223	caffeic acid	Prostaglandin G/H synthase 1	DrugBank
MOL000223	caffeic acid	Beta-1 adrenergic receptor	DrugBank
MOL000223	caffeic acid	Prostaglandin G/H synthase 2	DrugBank
MOL000223	caffeic acid	Alpha-2A adrenergic receptor	DrugBank
MOL000223	caffeic acid	Alpha-2C adrenergic receptor	DrugBank
MOL000223	caffeic acid	Beta-2 adrenergic receptor	DrugBank
MOL000223	caffeic acid	Amine oxidase [flavin-containing] B	DrugBank
MOL000223	caffeic acid	Chymotrypsinogen B	DrugBank
MOL000223	caffeic acid	Sodium-dependent dopamine transporter	DrugBank
MOL000223	caffeic acid	Aldose reductase	DrugBank
MOL000223	caffeic acid	Urokinase-type plasminogen activator	DrugBank
MOL000223	caffeic acid	Amine oxidase [flavin-containing] A	DrugBank
MOL000223	caffeic acid	Lysozyme	DrugBank
MOL000223	caffeic acid	Alpha-1A adrenergic receptor	DrugBank
MOL000223	caffeic acid	Alpha-1D adrenergic receptor	DrugBank
MOL000223	caffeic acid	Tumor necrosis factor	DrugBank
MOL000223	caffeic acid	Cytochrome P450 1A1	N/A
MOL000223	caffeic acid	Protein kinase C beta type	N/A
MOL000223	caffeic acid	Tyrosine-protein kinase BTK	DrugBank
MOL000223	caffeic acid	Glial fibrillary acidic protein	N/A
MOL000223	caffeic acid	Insulin-like growth factor II	N/A
MOL000223	caffeic acid	P-selectin	DrugBank
MOL000223	caffeic acid	Ras-related C3 botulinum toxin substrate 1	DrugBank
MOL000257	(-)-beta-Phellandrene	Gamma-aminobutyric acid receptor subunit alpha-1	DrugBank
MOL000263	oleanolic acid	Caspase-9	N/A
MOL000263	oleanolic acid	Caspase-3	N/A
MOL000263	oleanolic acid	Heme oxygenase 1	DrugBank
MOL000263	oleanolic acid	Intercellular adhesion molecule 1	N/A
MOL000263	oleanolic acid	NAD(P)H dehydrogenase [quinone] 1	DrugBank
MOL000263	oleanolic acid	Pancreatic alpha-amylase	DrugBank
MOL002651	Dehydrotanshinone II A	Dopamine D1 receptor	DrugBank
MOL002651	Dehydrotanshinone II A	Muscarinic acetylcholine receptor M3	DrugBank
MOL002651	Dehydrotanshinone II A	Thrombin	DrugBank
MOL002651	Dehydrotanshinone II A	Muscarinic acetylcholine receptor M1	DrugBank
MOL002651	Dehydrotanshinone II A	Estrogen receptor	DrugBank
MOL002651	Dehydrotanshinone II A	Androgen receptor	DrugBank
MOL002651	Dehydrotanshinone II A	Sodium channel protein type 5 subunit alpha	DrugBank
MOL002651	Dehydrotanshinone II A	Peroxisome proliferator activated receptor gamma	DrugBank
MOL002651	Dehydrotanshinone II A	Muscarinic acetylcholine receptor M5	DrugBank
MOL002651	Dehydrotanshinone II A	Prostaglandin G/H synthase 2	DrugBank
MOL002651	Dehydrotanshinone II A	Muscarinic acetylcholine receptor M4	DrugBank
MOL002651	Dehydrotanshinone II A	Delta-type opioid receptor	DrugBank
MOL002651	Dehydrotanshinone II A	Acetylcholinesterase	DrugBank
MOL002651	Dehydrotanshinone II A	5-hydroxytryptamine 2A receptor	DrugBank
MOL002651	Dehydrotanshinone II A	Alpha-1A adrenergic receptor	DrugBank
MOL002651	Dehydrotanshinone II A	Beta-2 adrenergic receptor	DrugBank
MOL002651	Dehydrotanshinone II A	Mu-type opioid receptor	DrugBank
MOL002651	Dehydrotanshinone II A	Gamma-aminobutyric acid receptor subunit alpha-1	DrugBank
MOL002651	Dehydrotanshinone II A	Dipeptidyl peptidase IV	DrugBank
MOL002651	Dehydrotanshinone II A	Neuronal acetylcholine receptor protein, alpha-7 chain	DrugBank
MOL002651	Dehydrotanshinone II A	Nuclear receptor coactivator 1	DrugBank
MOL002771	VIV	Estrogen receptor	DrugBank
MOL002771	VIV	Prostaglandin G/H synthase 2	DrugBank
MOL002776	Baicalin	Coagulation factor Xa	DrugBank
MOL002776	Baicalin	mRNA of Protein-tyrosine phosphatase, non-receptor type 1	DrugBank
MOL003047	[(1S)-endo]-(-)-Borneol	Cytochrome P450-cam	DrugBank
MOL003047	[(1S)-endo]-(-)-Borneol	Gamma-aminobutyric-acid receptor alpha-2 subunit	DrugBank
MOL003047	[(1S)-endo]-(-)-Borneol	Gamma-aminobutyric acid receptor subunit alpha-1	DrugBank
MOL000346	succinic acid	4-aminobutyrate aminotransferase, mitochondrial	DrugBank
MOL000346	succinic acid	Aspartate aminotransferase, cytoplasmic	DrugBank
MOL000346	succinic acid	Branched chain amino acid-dependent aminotransferase	DrugBank
MOL000346	succinic acid	Aldose reductase	DrugBank
MOL000346	succinic acid	Proto-oncogene tyrosine-protein kinase SRC	DrugBank
MOL000346	succinic acid	Cathepsin D	DrugBank
MOL000346	succinic acid	M-phase inducer phosphatase 2	DrugBank
MOL000346	succinic acid	Cholinesterase	DrugBank
MOL000346	succinic acid	Alcohol dehydrogenase 1B	DrugBank
MOL000346	succinic acid	Alcohol dehydrogenase 1C	DrugBank
MOL000346	succinic acid	Alcohol dehydrogenase 1A	DrugBank
MOL000346	succinic acid	Cytochrome P450-cam	DrugBank
MOL000346	succinic acid	Aspartate aminotransferase	DrugBank
MOL000346	succinic acid	Ferrichrome-iron receptor	DrugBank
MOL000346	succinic acid	Monomeric sarcosine oxidase	DrugBank
MOL000346	succinic acid	Bacillolysin	DrugBank
MOL000346	succinic acid	Aromatic-amino-acid aminotransferase	DrugBank
MOL000346	succinic acid	1-aminocyclopropane-1-carboxylate deaminase	DrugBank
MOL000346	succinic acid	Growth-inhibiting protein 18	DrugBank
MOL000346	succinic acid	Aspartate aminotransferase, mitochondrial	DrugBank
MOL000346	succinic acid	S-adenosylmethionine synthetase isoform type-1	DrugBank
MOL000346	succinic acid	Triosephosphate isomerase	DrugBank
MOL000346	succinic acid	NAD-dependent malic enzyme, mitochondrial	DrugBank
MOL000346	succinic acid	NADP-dependent malic enzyme, mitochondrial	DrugBank
MOL000346	succinic acid	Trypsin-3	DrugBank
MOL000346	succinic acid	Nitric-oxide synthase, brain	DrugBank
MOL000346	succinic acid	Succinate semialdehyde dehydrogenase, mitochondrial	DrugBank
MOL000346	succinic acid	Ornithine aminotransferase, mitochondrial	DrugBank
MOL000346	succinic acid	Glycine receptor alpha-1 chain	DrugBank
MOL000346	succinic acid	mRNA of Protein-tyrosine phosphatase, non-receptor type 1	DrugBank
MOL000346	succinic acid	Gamma-aminobutyric acid receptor subunit alpha-1	DrugBank
MOL000346	succinic acid	Thioredoxin reductase, cytoplasmic	DrugBank
MOL000346	succinic acid	mRNA of PKA Catalytic Subunit C-alpha	DrugBank
MOL000346	succinic acid	Acetyl-CoA acetyltransferase	DrugBank
MOL000346	succinic acid	Formate acetyltransferase 1	DrugBank
MOL000346	succinic acid	Adenylosuccinate synthetase	DrugBank
MOL000346	succinic acid	Glucarate dehydratase	DrugBank
MOL000346	succinic acid	D-alanyl-D-alanine carboxypeptidase	DrugBank
MOL000346	succinic acid	Deacetoxycephalosporin C synthetase	DrugBank
MOL000346	succinic acid	Malate dehydrogenase	DrugBank
MOL000346	succinic acid	Fumarate reductase flavoprotein subunit	DrugBank
MOL000346	succinic acid	2-isopropylmalate synthase	DrugBank
MOL000346	succinic acid	Nicotinate-nucleotide--dimethylbenzimidazole phosphoribosyltransferase	DrugBank
MOL000346	succinic acid	Malonamidase E2	DrugBank
MOL000346	succinic acid	Glutamate dehydrogenase 1, mitochondrial	DrugBank
MOL000346	succinic acid	Ornithine carbamoyltransferase, mitochondrial	DrugBank
MOL000346	succinic acid	Pyruvate kinase isozymes M1/M2	DrugBank
MOL000346	succinic acid	Serine--pyruvate aminotransferase	DrugBank
MOL000346	succinic acid	Oxidoreductase	DrugBank
MOL000346	succinic acid	Succinate dehydrogenase [ubiquinone] flavoprotein subunit, mitochondrial	DrugBank
MOL000346	succinic acid	S-adenosylmethionine synthetase isoform type-2	DrugBank
MOL000346	succinic acid	Prolyl 3-hydroxylase 1	DrugBank
MOL000346	succinic acid	Prolyl 3-hydroxylase 3	DrugBank
MOL000346	succinic acid	Succinyl-CoA:3-ketoacid-coenzyme A transferase 2, mitochondrial	DrugBank
MOL000346	succinic acid	Mitochondrial dicarboxylate carrier	DrugBank
MOL000346	succinic acid	Prolyl 4-hydroxylase subunit alpha-2	DrugBank
MOL000346	succinic acid	Succinyl-CoA ligase [ADP-forming] beta-chain, mitochondrial	DrugBank
MOL000346	succinic acid	Haloalkane dehalogenase	DrugBank
MOL000346	succinic acid	Glucose--fructose oxidoreductase	DrugBank
MOL000346	succinic acid	Caspase-3	N/A
MOL000036	beta-caryophyllene	Prostaglandin G/H synthase 1	DrugBank
MOL000036	beta-caryophyllene	Muscarinic acetylcholine receptor M3	DrugBank
MOL000036	beta-caryophyllene	Muscarinic acetylcholine receptor M1	DrugBank
MOL000036	beta-caryophyllene	Prostaglandin G/H synthase 2	DrugBank
MOL000036	beta-caryophyllene	Gamma-aminobutyric-acid receptor alpha-2 subunit	DrugBank
MOL000036	beta-caryophyllene	Retinoic acid receptor RXR-alpha	DrugBank
MOL000036	beta-caryophyllene	Muscarinic acetylcholine receptor M2	DrugBank
MOL000036	beta-caryophyllene	Alpha-1B adrenergic receptor	DrugBank
MOL000036	beta-caryophyllene	Neuronal acetylcholine receptor subunit alpha-2	DrugBank
MOL000036	beta-caryophyllene	Gamma-aminobutyric acid receptor subunit alpha-1	DrugBank
MOL000036	beta-caryophyllene	Nuclear receptor coactivator 2	DrugBank
MOL000036	beta-caryophyllene	Gamma-aminobutyric-acid receptor subunit alpha-6	DrugBank
MOL000036	beta-caryophyllene	Sodium-dependent noradrenaline transporter	DrugBank
MOL000036	beta-caryophyllene	Alpha-1A adrenergic receptor	DrugBank
MOL000036	beta-caryophyllene	Sodium-dependent dopamine transporter	DrugBank
MOL000036	beta-caryophyllene	Interleukin-6	DrugBank
MOL003969	L-Serin	Prostaglandin G/H synthase 1	DrugBank
MOL003969	L-Serin	S-adenosylmethionine decarboxylase proenzyme	DrugBank
MOL003969	L-Serin	4-aminobutyrate aminotransferase, mitochondrial	DrugBank
MOL003969	L-Serin	Glutamate [NMDA] receptor subunit zeta-1	DrugBank
MOL003969	L-Serin	Kynureninase	DrugBank
MOL003969	L-Serin	Glycine receptor alpha-1 chain	DrugBank
MOL003969	L-Serin	Aspartate aminotransferase, cytoplasmic	DrugBank
MOL003969	L-Serin	Proto-oncogene tyrosine-protein kinase SRC	DrugBank
MOL003969	L-Serin	Glycogen phosphorylase, muscle form	DrugBank
MOL003969	L-Serin	Cathepsin D	DrugBank
MOL003969	L-Serin	Cholinesterase	DrugBank
MOL003969	L-Serin	Xanthine dehydrogenase/oxidase	DrugBank
MOL003969	L-Serin	Alcohol dehydrogenase 1B	DrugBank
MOL003969	L-Serin	Alcohol dehydrogenase 1C	DrugBank
MOL003969	L-Serin	Cytochrome P450-cam	DrugBank
MOL003969	L-Serin	Aspartate aminotransferase	DrugBank
MOL003969	L-Serin	Ferrichrome-iron receptor	DrugBank
MOL003969	L-Serin	Histidinol dehydrogenase	DrugBank
MOL003969	L-Serin	Adenylosuccinate synthetase	DrugBank
MOL003969	L-Serin	Alanine racemase	DrugBank
MOL003969	L-Serin	Gag-Pol polyprotein	DrugBank
MOL003969	L-Serin	D-alanyl-D-alanine carboxypeptidase	DrugBank
MOL003969	L-Serin	Monomeric sarcosine oxidase	DrugBank
MOL003969	L-Serin	Bacillolysin	DrugBank
MOL003969	L-Serin	Dihydroxyacetone kinase	DrugBank
MOL003969	L-Serin	2-hydroxy-6-oxo-7-methylocta-2,4-dienoate hydrolase	DrugBank
MOL003969	L-Serin	1-aminocyclopropane-1-carboxylate deaminase	DrugBank
MOL003969	L-Serin	Methylmalonyl-CoA carboxyltransferase 5S subunit	DrugBank
MOL003969	L-Serin	Aspartate aminotransferase, mitochondrial	DrugBank
MOL003969	L-Serin	Serine--pyruvate aminotransferase	DrugBank
MOL003969	L-Serin	Cystathionine gamma-lyase	DrugBank
MOL003969	L-Serin	Seryl-tRNA synthetase, cytoplasmic	DrugBank
MOL003969	L-Serin	Glycine amidinotransferase, mitochondrial	DrugBank
MOL003969	L-Serin	Cysteine desulfurase, mitochondrial	DrugBank
MOL003969	L-Serin	Proton-coupled amino acid transporter 1	DrugBank
MOL003969	L-Serin	NAD-dependent malic enzyme, mitochondrial	DrugBank
MOL003969	L-Serin	NADP-dependent malic enzyme, mitochondrial	DrugBank
MOL003969	L-Serin	L-serine dehydratase	DrugBank
MOL003969	L-Serin	Trypsin-3	DrugBank
MOL003969	L-Serin	Aldose reductase	DrugBank
MOL003969	L-Serin	Gamma-aminobutyric acid receptor subunit alpha-1	DrugBank
MOL003969	L-Serin	Alcohol dehydrogenase 1A	DrugBank
MOL003969	L-Serin	Formate dehydrogenase H	DrugBank
MOL003969	L-Serin	Formate acetyltransferase 1	DrugBank
MOL003969	L-Serin	2-isopropylmalate synthase	DrugBank
MOL003969	L-Serin	Nicotinate-nucleotide--dimethylbenzimidazole phosphoribosyltransferase	DrugBank
MOL003969	L-Serin	Growth-inhibiting protein 18	DrugBank
MOL003969	L-Serin	Pyruvate kinase isozymes M1/M2	DrugBank
MOL003969	L-Serin	Alanine aminotransferase 1	DrugBank
MOL003969	L-Serin	Alanine--glyoxylate aminotransferase 2, mitochondrial	DrugBank
MOL003969	L-Serin	Ornithine aminotransferase, mitochondrial	DrugBank
MOL003969	L-Serin	Phosphonoacetaldehyde hydrolase	DrugBank
MOL003969	L-Serin	Beta-galactosidase	DrugBank
MOL003969	L-Serin	Glucose--fructose oxidoreductase	DrugBank
MOL003969	L-Serin	Phosphotriesterase	DrugBank
MOL003969	L-Serin	Malonamidase E2	DrugBank
MOL003969	L-Serin	Triosephosphate isomerase	DrugBank
MOL003971	Threonin	Prostaglandin G/H synthase 1	DrugBank
MOL003971	Threonin	Nitric-oxide synthase, brain	DrugBank
MOL003971	Threonin	4-aminobutyrate aminotransferase, mitochondrial	DrugBank
MOL003971	Threonin	Glycine receptor alpha-1 chain	DrugBank
MOL003971	Threonin	Aspartate aminotransferase, cytoplasmic	DrugBank
MOL003971	Threonin	mRNA of Protein-tyrosine phosphatase, non-receptor type 1	DrugBank
MOL003971	Threonin	Branched chain amino acid-dependent aminotransferase	DrugBank
MOL003971	Threonin	Aldose reductase	DrugBank
MOL003971	Threonin	Gamma-aminobutyric acid receptor subunit alpha-1	DrugBank
MOL003971	Threonin	Proto-oncogene tyrosine-protein kinase SRC	DrugBank
MOL003971	Threonin	Cathepsin D	DrugBank
MOL003971	Threonin	Cholinesterase	DrugBank
MOL003971	Threonin	Alcohol dehydrogenase 1B	DrugBank
MOL003971	Threonin	Alcohol dehydrogenase 1C	DrugBank
MOL003971	Threonin	Cytochrome P450-cam	DrugBank
MOL003971	Threonin	Aspartate aminotransferase	DrugBank
MOL003971	Threonin	Ferrichrome-iron receptor	DrugBank
MOL003971	Threonin	Adenylosuccinate synthetase	DrugBank
MOL003971	Threonin	D-alanyl-D-alanine carboxypeptidase	DrugBank
MOL003971	Threonin	Bacillolysin	DrugBank
MOL003971	Threonin	1-aminocyclopropane-1-carboxylate deaminase	DrugBank
MOL003971	Threonin	Growth-inhibiting protein 18	DrugBank
MOL003971	Threonin	Aspartate aminotransferase, mitochondrial	DrugBank
MOL003971	Threonin	Serine--pyruvate aminotransferase	DrugBank
MOL003971	Threonin	Cystathionine gamma-lyase	DrugBank
MOL003971	Threonin	Glycine amidinotransferase, mitochondrial	DrugBank
MOL003971	Threonin	NAD-dependent malic enzyme, mitochondrial	DrugBank
MOL003971	Threonin	Threonyl-tRNA synthetase, cytoplasmic	DrugBank
MOL003971	Threonin	Glutamate [NMDA] receptor subunit zeta-1	DrugBank
MOL003971	Threonin	Prostaglandin G/H synthase 2	DrugBank
MOL003971	Threonin	Beta-galactosidase	DrugBank
MOL003971	Threonin	Formate acetyltransferase 1	DrugBank
MOL000041	PHA	Prostaglandin G/H synthase 1	DrugBank
MOL000041	PHA	Thrombin	DrugBank
MOL000041	PHA	Muscarinic acetylcholine receptor M1	DrugBank
MOL000041	PHA	Beta-1 adrenergic receptor	DrugBank
MOL000041	PHA	Sodium channel protein type 5 subunit alpha	DrugBank
MOL000041	PHA	Prostaglandin G/H synthase 2	DrugBank
MOL000041	PHA	Nitric-oxide synthase, endothelial	DrugBank
MOL000041	PHA	Alpha-2A adrenergic receptor	DrugBank
MOL000041	PHA	Alpha-2C adrenergic receptor	DrugBank
MOL000041	PHA	Acetylcholinesterase	DrugBank
MOL000041	PHA	Sodium-dependent noradrenaline transporter	DrugBank
MOL000041	PHA	Alpha-1A adrenergic receptor	DrugBank
MOL000041	PHA	Alpha-1B adrenergic receptor	DrugBank
MOL000041	PHA	Sodium-dependent dopamine transporter	DrugBank
MOL000041	PHA	Beta-2 adrenergic receptor	DrugBank
MOL000041	PHA	Dipeptidyl peptidase IV	DrugBank
MOL000041	PHA	Beta-lactamase	DrugBank
MOL000041	PHA	Amine oxidase [flavin-containing] B	DrugBank
MOL000041	PHA	Lysozyme	DrugBank
MOL000041	PHA	Thermolysin	DrugBank
MOL000041	PHA	Amine oxidase [flavin-containing] A	DrugBank
MOL000041	PHA	Gag-Pol polyprotein	DrugBank
MOL000041	PHA	Chymotrypsinogen B	DrugBank
MOL000041	PHA	Dopamine D1 receptor	DrugBank
MOL000041	PHA	Alpha-2B adrenergic receptor	DrugBank
MOL000042	LPG	Prostaglandin G/H synthase 1	DrugBank
MOL000042	LPG	Succinate semialdehyde dehydrogenase, mitochondrial	DrugBank
MOL000042	LPG	4-aminobutyrate aminotransferase, mitochondrial	DrugBank
MOL000042	LPG	DNA polymerase (HSV)	DrugBank
MOL000042	LPG	Glutamate [NMDA] receptor subunit zeta-1	DrugBank
MOL000042	LPG	Kynureninase	DrugBank
MOL000042	LPG	Glycine receptor alpha-1 chain	DrugBank
MOL000042	LPG	Aspartate aminotransferase, cytoplasmic	DrugBank
MOL000042	LPG	Gamma-aminobutyric acid receptor subunit alpha-1	DrugBank
MOL000042	LPG	Proto-oncogene tyrosine-protein kinase SRC	DrugBank
MOL000042	LPG	Glycogen phosphorylase, muscle form	DrugBank
MOL000042	LPG	Cathepsin D	DrugBank
MOL000042	LPG	Neutrophil collagenase	DrugBank
MOL000042	LPG	Macrophage metalloelastase	DrugBank
MOL000042	LPG	Cholinesterase	DrugBank
MOL000042	LPG	Xanthine dehydrogenase/oxidase	DrugBank
MOL000042	LPG	Alcohol dehydrogenase 1B	DrugBank
MOL000042	LPG	Alcohol dehydrogenase 1C	DrugBank
MOL000042	LPG	Alcohol dehydrogenase 1A	DrugBank
MOL000042	LPG	Arginase-1	DrugBank
MOL000042	LPG	Catalase	DrugBank
MOL000042	LPG	Ribonucleoside-diphosphate reductase large subunit	DrugBank
MOL000042	LPG	Pyruvate kinase isozymes R/L	DrugBank
MOL000042	LPG	Cytochrome P450-cam	DrugBank
MOL000042	LPG	Aspartate aminotransferase	DrugBank
MOL000042	LPG	Beta-galactosidase	DrugBank
MOL000042	LPG	Ferrichrome-iron receptor	DrugBank
MOL000042	LPG	Histidinol dehydrogenase	DrugBank
MOL000042	LPG	Formate acetyltransferase 1	DrugBank
MOL000042	LPG	Adenylosuccinate synthetase	DrugBank
MOL000042	LPG	Alanine racemase	DrugBank
MOL000042	LPG	Gag-Pol polyprotein	DrugBank
MOL000042	LPG	D-alanyl-D-alanine carboxypeptidase	DrugBank
MOL000042	LPG	Monomeric sarcosine oxidase	DrugBank
MOL000042	LPG	Bacillolysin	DrugBank
MOL000042	LPG	Dihydroxyacetone kinase	DrugBank
MOL000042	LPG	Haloalkane dehalogenase	DrugBank
MOL000042	LPG	2-isopropylmalate synthase	DrugBank
MOL000042	LPG	2-hydroxy-6-oxo-7-methylocta-2,4-dienoate hydrolase	DrugBank
MOL000042	LPG	1-aminocyclopropane-1-carboxylate deaminase	DrugBank
MOL000042	LPG	Nicotinate-nucleotide--dimethylbenzimidazole phosphoribosyltransferase	DrugBank
MOL000042	LPG	Growth-inhibiting protein 18	DrugBank
MOL000042	LPG	Methylmalonyl-CoA carboxyltransferase 5S subunit	DrugBank
MOL000042	LPG	Coagulation factor XIII A chain	DrugBank
MOL000042	LPG	Aspartate aminotransferase, mitochondrial	DrugBank
MOL000042	LPG	Pyruvate kinase isozymes M1/M2	DrugBank
MOL000042	LPG	Serine--pyruvate aminotransferase	DrugBank
MOL000042	LPG	Alanine aminotransferase 1	DrugBank
MOL000042	LPG	Cystathionine gamma-lyase	DrugBank
MOL000042	LPG	Alanine--glyoxylate aminotransferase 2, mitochondrial	DrugBank
MOL000042	LPG	NADP-dependent malic enzyme	DrugBank
MOL000042	LPG	Alanyl-tRNA synthetase, cytoplasmic	DrugBank
MOL000042	LPG	Glycine amidinotransferase, mitochondrial	DrugBank
MOL000042	LPG	Cysteine desulfurase, mitochondrial	DrugBank
MOL000042	LPG	Alanine--glyoxylate aminotransferase 2-like 2	DrugBank
MOL000042	LPG	Proton-coupled amino acid transporter 1	DrugBank
MOL000042	LPG	L-lactate dehydrogenase A chain	DrugBank
MOL000042	LPG	Triosephosphate isomerase	DrugBank
MOL000042	LPG	Glucose-6-phosphate isomerase	DrugBank
MOL000042	LPG	NAD-dependent malic enzyme, mitochondrial	DrugBank
MOL000042	LPG	SHMT2 protein	DrugBank
MOL000042	LPG	NADP-dependent malic enzyme, mitochondrial	DrugBank
MOL000042	LPG	L-lactate dehydrogenase B chain	DrugBank
MOL000042	LPG	Trypsin-3	DrugBank
MOL000042	LPG	Ornithine aminotransferase, mitochondrial	DrugBank
MOL000042	LPG	UDP-glucose 4-epimerase	DrugBank
MOL000042	LPG	M-phase inducer phosphatase 2	DrugBank
MOL000042	LPG	Elastase 1	DrugBank
MOL000042	LPG	Phosphonoacetaldehyde hydrolase	DrugBank
MOL000042	LPG	Fumarate hydratase class II	DrugBank
MOL000042	LPG	Phosphotriesterase	DrugBank
MOL000042	LPG	2-amino-3-ketobutyrate coenzyme A ligase, mitochondrial	DrugBank
MOL004495	tigogenin	Glucocorticoid receptor	DrugBank
MOL000476	Physcion	Prostaglandin G/H synthase 1	DrugBank
MOL000476	Physcion	Sodium channel protein type 5 subunit alpha	DrugBank
MOL000476	Physcion	Prostaglandin G/H synthase 2	DrugBank
MOL000476	Physcion	Nitric-oxide synthase, endothelial	DrugBank
MOL000476	Physcion	Coagulation factor VII	DrugBank
MOL000476	Physcion	DNA topoisomerase II	DrugBank
MOL000476	Physcion	Heat shock protein HSP 90	DrugBank
MOL000476	Physcion	Phosphatidylinositol-4,5-bisphosphate 3-kinase catalytic subunit, gamma isoform	DrugBank
MOL000476	Physcion	Beta-lactamase	DrugBank
MOL000476	Physcion	Ig gamma-1 chain C region	DrugBank
MOL000476	Physcion	Nuclear receptor coactivator 2	DrugBank
MOL000476	Physcion	Nuclear receptor coactivator 1	DrugBank
MOL000476	Physcion	cAMP-dependent protein kinase inhibitor alpha	DrugBank
MOL000476	Physcion	Calmodulin	DrugBank
MOL000476	Physcion	mRNA of PKA Catalytic Subunit C-alpha	DrugBank
MOL000476	Physcion	Coagulation factor Xa	DrugBank
MOL000476	Physcion	Retinoic acid receptor RXR-alpha	DrugBank
MOL000485	TMH	Gamma-aminobutyric-acid receptor alpha-2 subunit	DrugBank
MOL000485	TMH	Gamma-aminobutyric-acid receptor alpha-5 subunit	DrugBank
MOL000485	TMH	Gamma-aminobutyric acid receptor subunit alpha-1	DrugBank
MOL000485	TMH	Cytochrome P450-cam	DrugBank
MOL000485	TMH	Gamma-aminobutyric-acid receptor subunit alpha-6	DrugBank
MOL000485	TMH	Prostaglandin G/H synthase 2	DrugBank
MOL000485	TMH	mRNA of PKA Catalytic Subunit C-alpha	DrugBank
MOL000485	TMH	Neuronal acetylcholine receptor subunit alpha-2	DrugBank
MOL000050	GLY	Prostaglandin G/H synthase 1	DrugBank
MOL000050	GLY	Nitric-oxide synthase, brain	DrugBank
MOL000050	GLY	Aldehyde dehydrogenase, mitochondrial	DrugBank
MOL000050	GLY	Succinate semialdehyde dehydrogenase, mitochondrial	DrugBank
MOL000050	GLY	4-aminobutyrate aminotransferase, mitochondrial	DrugBank
MOL000050	GLY	Prostaglandin G/H synthase 2	DrugBank
MOL000050	GLY	Renin, renal	DrugBank
MOL000050	GLY	Serine hydroxymethyltransferase, mitochondrial	DrugBank
MOL000050	GLY	DNA polymerase (HSV)	DrugBank
MOL000050	GLY	Coagulation factor VII	DrugBank
MOL000050	GLY	Glutamate [NMDA] receptor subunit zeta-1	DrugBank
MOL000050	GLY	Kynureninase	DrugBank
MOL000050	GLY	Glutamate [NMDA] receptor subunit epsilon 2	DrugBank
MOL000050	GLY	Ornithine aminotransferase, mitochondrial	DrugBank
MOL000050	GLY	Glycine receptor alpha-1 chain	DrugBank
MOL000050	GLY	Aspartate aminotransferase, cytoplasmic	DrugBank
MOL000050	GLY	Aldose reductase	DrugBank
MOL000050	GLY	Glutamate [NMDA] receptor subunit epsilon 1	DrugBank
MOL000050	GLY	Gamma-aminobutyric acid receptor subunit alpha-1	DrugBank
MOL000050	GLY	Proto-oncogene tyrosine-protein kinase SRC	DrugBank
MOL000050	GLY	Glycogen phosphorylase, muscle form	DrugBank
MOL000050	GLY	Sodium- and chloride-dependent glycine transporter 1	DrugBank
MOL000050	GLY	Cathepsin D	DrugBank
MOL000050	GLY	Beta-catenin	DrugBank
MOL000050	GLY	Lactotransferrin	DrugBank
MOL000050	GLY	Inhibitor of nuclear factor kappa B kinase beta subunit	DrugBank
MOL000050	GLY	Neutrophil collagenase	DrugBank
MOL000050	GLY	Macrophage metalloelastase	DrugBank
MOL000050	GLY	Leukotriene A-4 hydrolase	DrugBank
MOL000050	GLY	M-phase inducer phosphatase 2	DrugBank
MOL000050	GLY	Thioredoxin reductase, cytoplasmic	DrugBank
MOL000050	GLY	Cholinesterase	DrugBank
MOL000050	GLY	Amine oxidase [flavin-containing] B	DrugBank
MOL000050	GLY	Xanthine dehydrogenase/oxidase	DrugBank
MOL000050	GLY	Pancreatic alpha-amylase	DrugBank
MOL000050	GLY	Elastase 1	DrugBank
MOL000050	GLY	Phospholipase A2	DrugBank
MOL000050	GLY	Alcohol dehydrogenase 1B	DrugBank
MOL000050	GLY	Alcohol dehydrogenase 1C	DrugBank
MOL000050	GLY	Alcohol dehydrogenase 1A	DrugBank
MOL000050	GLY	Arginase-1	DrugBank
MOL000050	GLY	Catalase	DrugBank
MOL000050	GLY	Glycine dehydrogenase [decarboxylating], mitochondrial	DrugBank
MOL000050	GLY	Ribonucleoside-diphosphate reductase large subunit	DrugBank
MOL000050	GLY	Pyruvate kinase isozymes R/L	DrugBank
MOL000050	GLY	Dihydroorotate dehydrogenase, mitochondrial	DrugBank
MOL000050	GLY	Sigma factor sigB regulation protein rsbQ	DrugBank
MOL000050	GLY	Phosphoribosylformylglycinamidine synthase	DrugBank
MOL000050	GLY	Phosphonoacetaldehyde hydrolase	DrugBank
MOL000050	GLY	Glycine oxidase	DrugBank
MOL000050	GLY	Cytochrome P450-cam	DrugBank
MOL000050	GLY	Aspartate aminotransferase	DrugBank
MOL000050	GLY	Beta-galactosidase	DrugBank
MOL000050	GLY	Methionyl-tRNA synthetase	DrugBank
MOL000050	GLY	Ferrichrome-iron receptor	DrugBank
MOL000050	GLY	Histidinol dehydrogenase	DrugBank
MOL000050	GLY	Pyruvate dehydrogenase [cytochrome]	DrugBank
MOL000050	GLY	Acetyl-CoA acetyltransferase	DrugBank
MOL000050	GLY	Formate dehydrogenase H	DrugBank
MOL000050	GLY	Formate acetyltransferase 1	DrugBank
MOL000050	GLY	Adenylosuccinate synthetase	DrugBank
MOL000050	GLY	Beta-lactamase SHV-2 precursor	DrugBank
MOL000050	GLY	Succinate dehydrogenase flavoprotein subunit	DrugBank
MOL000050	GLY	Beta-lactamase SHV-1 precursor	DrugBank
MOL000050	GLY	Beta-lactamase SHV-1	DrugBank
MOL000050	GLY	Alanine racemase	DrugBank
MOL000050	GLY	Gag-Pol polyprotein	DrugBank
MOL000050	GLY	Methionine synthase	DrugBank
MOL000050	GLY	D-alanyl-D-alanine carboxypeptidase	DrugBank
MOL000050	GLY	Sensor protein fixL	DrugBank
MOL000050	GLY	Siroheme synthase	DrugBank
MOL000050	GLY	Acetolactate synthase, catabolic	DrugBank
MOL000050	GLY	Beta-amylase	DrugBank
MOL000050	GLY	Alpha-ketoglutarate-dependent taurine dioxygenase	DrugBank
MOL000050	GLY	Endoglucanase G	DrugBank
MOL000050	GLY	Monomeric sarcosine oxidase	DrugBank
MOL000050	GLY	Bacillolysin	DrugBank
MOL000050	GLY	Dihydroxyacetone kinase	DrugBank
MOL000050	GLY	Biphenyl-2,3-diol 1,2-dioxygenase	DrugBank
MOL000050	GLY	Arylsulfatase	DrugBank
MOL000050	GLY	Haloalkane dehalogenase	DrugBank
MOL000050	GLY	Probable pyruvate-flavodoxin oxidoreductase	DrugBank
MOL000050	GLY	Ferredoxin-dependent glutamate synthase 2	DrugBank
MOL000050	GLY	2-isopropylmalate synthase	DrugBank
MOL000050	GLY	2-hydroxy-6-oxo-7-methylocta-2,4-dienoate hydrolase	DrugBank
MOL000050	GLY	1-aminocyclopropane-1-carboxylate deaminase	DrugBank
MOL000050	GLY	Hydroxylamine reductase	DrugBank
MOL000050	GLY	Clavaminate synthase 1	DrugBank
MOL000050	GLY	Nicotinate-nucleotide--dimethylbenzimidazole phosphoribosyltransferase	DrugBank
MOL000050	GLY	Glucose--fructose oxidoreductase	DrugBank
MOL000050	GLY	Peroxidase/catalase T	DrugBank
MOL000050	GLY	Growth-inhibiting protein 18	DrugBank
MOL000050	GLY	Serine hydroxymethyltransferase 2	DrugBank
MOL000050	GLY	Serine hydroxymethyltransferase 1	DrugBank
MOL000050	GLY	Methylmalonyl-CoA carboxyltransferase 5S subunit	DrugBank
MOL000050	GLY	4-chlorobenzoyl CoA ligase	DrugBank
MOL000050	GLY	Phosphotriesterase	DrugBank
MOL000050	GLY	Oligopeptide ABC transporter, periplasmic oligopeptide-binding protein	DrugBank
MOL000050	GLY	Glutamate dehydrogenase 1, mitochondrial	DrugBank
MOL000050	GLY	Coagulation factor XIII A chain	DrugBank
MOL000050	GLY	Aspartate aminotransferase, mitochondrial	DrugBank
MOL000050	GLY	Glycogen phosphorylase, liver form	DrugBank
MOL000050	GLY	Asparagine synthetase [glutamine-hydrolyzing]	DrugBank
MOL000050	GLY	Pyruvate kinase isozymes M1/M2	DrugBank
MOL000050	GLY	Serine--pyruvate aminotransferase	DrugBank
MOL000050	GLY	Carnitine O-palmitoyltransferase 2, mitochondrial	DrugBank
MOL000050	GLY	Alanine aminotransferase 1	DrugBank
MOL000050	GLY	Cystathionine gamma-lyase	DrugBank
MOL000050	GLY	Serine hydroxymethyltransferase, cytosolic	DrugBank
MOL000050	GLY	Glycyl-tRNA synthetase	DrugBank
MOL000050	GLY	Glycine N-methyltransferase	DrugBank
MOL000050	GLY	Probable alanyl-tRNA synthetase, mitochondrial	DrugBank
MOL000050	GLY	Glycine N-acyltransferase	DrugBank
MOL000050	GLY	N-acetylglutamate synthase, mitochondrial	DrugBank
MOL000050	GLY	Glutamate [NMDA] receptor subunit 3A	DrugBank
MOL000050	GLY	Alanine aminotransferase 2	DrugBank
MOL000050	GLY	Glycine N-acyltransferase-like protein 1	DrugBank
MOL000050	GLY	Alanine--glyoxylate aminotransferase 2, mitochondrial	DrugBank
MOL000050	GLY	Gephyrin	DrugBank
MOL000050	GLY	Group IIE secretory phospholipase A2	DrugBank
MOL000050	GLY	Peroxisomal sarcosine oxidase	DrugBank
MOL000050	GLY	Mitochondrial dicarboxylate carrier	DrugBank
MOL000050	GLY	Tyrosyl-tRNA synthetase, mitochondrial	DrugBank
MOL000050	GLY	NADP-dependent malic enzyme	DrugBank
MOL000050	GLY	Glutamate dehydrogenase 2, mitochondrial	DrugBank
MOL000050	GLY	Alanyl-tRNA synthetase, cytoplasmic	DrugBank
MOL000050	GLY	Glycine amidinotransferase, mitochondrial	DrugBank
MOL000050	GLY	Calcium-transporting ATPase type 2C member 1	DrugBank
MOL000050	GLY	Cysteine desulfurase, mitochondrial	DrugBank
MOL000050	GLY	Alanine--glyoxylate aminotransferase 2-like 2	DrugBank
MOL000050	GLY	Proton-coupled amino acid transporter 1	DrugBank
MOL000050	GLY	Adenylosuccinate synthetase isozyme 1	DrugBank
MOL000050	GLY	L-lactate dehydrogenase A chain	DrugBank
MOL000050	GLY	Glycine receptor subunit alpha-2	DrugBank
MOL000050	GLY	2-amino-3-ketobutyrate coenzyme A ligase, mitochondrial	DrugBank
MOL000050	GLY	Glutamate [NMDA] receptor subunit epsilon-3	DrugBank
MOL000050	GLY	Pyruvate dehydrogenase E1 component subunit beta, mitochondrial	DrugBank
MOL000050	GLY	Triosephosphate isomerase	DrugBank
MOL000050	GLY	NAD-dependent malic enzyme, mitochondrial	DrugBank
MOL000050	GLY	5-aminolevulinate synthase, erythroid-specific, mitochondrial	DrugBank
MOL000050	GLY	Glycine receptor subunit alpha-3	DrugBank
MOL000050	GLY	SHMT2 protein	DrugBank
MOL000050	GLY	Hypothetical protein DKFZp686P09201	DrugBank
MOL000050	GLY	NADP-dependent malic enzyme, mitochondrial	DrugBank
MOL000050	GLY	Choline/ethanolamine kinase [Includes: Choline kinase beta	DrugBank
MOL000050	GLY	5-aminolevulinate synthase, nonspecific, mitochondrial	DrugBank
MOL000050	GLY	Migration-inducing protein 4	DrugBank
MOL000050	GLY	L-lactate dehydrogenase B chain	DrugBank
MOL000050	GLY	Trypsin-3	DrugBank
MOL000050	GLY	HCMV DNA polymerase	DrugBank
MOL000050	GLY	mRNA of Protein-tyrosine phosphatase, non-receptor type 1	DrugBank
MOL000050	GLY	Glutamate receptor 1	DrugBank
MOL000050	GLY	5-oxoprolinase	DrugBank
MOL000050	GLY	Calcium-binding mitochondrial carrier protein Aralar2	DrugBank
MOL000050	GLY	Urease	DrugBank
MOL000050	GLY	UDP-glucose 4-epimerase	DrugBank
MOL000050	GLY	Amine oxidase [flavin-containing] A	DrugBank
MOL000050	GLY	mRNA of PKA Catalytic Subunit C-alpha	DrugBank
MOL000050	GLY	Parathion hydrolase	DrugBank
MOL000050	GLY	Benzoylformate decarboxylase	DrugBank
MOL000050	GLY	Bifunctional polymyxin resistance protein arnA	DrugBank
MOL000050	GLY	Gamma-aminobutyraldehyde dehydrogenase	DrugBank
MOL000050	GLY	Pyruvate-ferredoxin oxidoreductase	DrugBank
MOL000050	GLY	Malonamidase E2	DrugBank
MOL000050	GLY	Pyruvate carboxylase, mitochondrial	DrugBank
MOL000050	GLY	Succinate dehydrogenase [ubiquinone] flavoprotein subunit, mitochondrial	DrugBank
MOL000050	GLY	Glucose-6-phosphate isomerase	DrugBank
MOL000050	GLY	Vacuolar ATP synthase catalytic subunit A	DrugBank
MOL000050	GLY	Retinal dehydrogenase 1	DrugBank
MOL000050	GLY	Deacetoxycephalosporin C synthetase	DrugBank
MOL000050	GLY	Glutamate receptor, ionotropic kainate 2	DrugBank
MOL000050	GLY	Glycogen synthase 1	DrugBank
MOL000050	GLY	Glucarate dehydratase	DrugBank
MOL000511	ursolic acid	Urokinase-type plasminogen activator	DrugBank
MOL000511	ursolic acid	Cathepsin B	DrugBank
MOL000511	ursolic acid	Transcription factor p65	N/A
MOL000511	ursolic acid	Signal transducer and activator of transcription 3	N/A
MOL000511	ursolic acid	Vascular endothelial growth factor A	DrugBank
MOL000511	ursolic acid	G1/S-specific cyclin-D1	N/A
MOL000511	ursolic acid	Apoptosis regulator Bcl-2	DrugBank
MOL000511	ursolic acid	Bcl-2-like protein 1	N/A
MOL000511	ursolic acid	Proto-oncogene c-Fos	N/A
MOL000511	ursolic acid	Cyclin-dependent kinase inhibitor 1	N/A
MOL000511	ursolic acid	Apoptosis regulator BAX	N/A
MOL000511	ursolic acid	Caspase-9	N/A
MOL000511	ursolic acid	72 kDa type IV collagenase	DrugBank
MOL000511	ursolic acid	Matrix metalloproteinase-9	N/A
MOL000511	ursolic acid	Cell division protein kinase 4	DrugBank
MOL000511	ursolic acid	Tumor necrosis factor	DrugBank
MOL000511	ursolic acid	Transcription factor AP-1	DrugBank
MOL000511	ursolic acid	Interleukin-6	DrugBank
MOL000511	ursolic acid	Cell division protein kinase 6	DrugBank
MOL000511	ursolic acid	Caspase-3	N/A
MOL000511	ursolic acid	Cellular tumor antigen p53	DrugBank
MOL000511	ursolic acid	Mitogen-activated protein kinase 8	DrugBank
MOL000511	ursolic acid	Prostaglandin G/H synthase 2	DrugBank
MOL000511	ursolic acid	NF-kappa-B inhibitor alpha	N/A
MOL000511	ursolic acid	Caspase-8	N/A
MOL000511	ursolic acid	Fatty acid synthase	DrugBank
MOL000511	ursolic acid	Interstitial collagenase	DrugBank
MOL000511	ursolic acid	Stromelysin-1	DrugBank
MOL000511	ursolic acid	Probable E3 ubiquitin-protein ligase HERC5	N/A
MOL000511	ursolic acid	Heparin-binding growth factor 2	DrugBank
MOL000511	ursolic acid	Stromelysin-2	DrugBank
MOL000511	ursolic acid	Intercellular adhesion molecule 1	N/A
MOL000511	ursolic acid	Interleukin-1 beta	DrugBank
MOL000511	ursolic acid	Cyclic AMP-responsive element-binding protein 1	N/A
MOL000511	ursolic acid	E-selectin	DrugBank
MOL000511	ursolic acid	Prostaglandin E2 receptor EP3 subtype	DrugBank
MOL000511	ursolic acid	Prostaglandin G/H synthase 1	DrugBank
MOL000511	ursolic acid	Induced myeloid leukemia cell differentiation protein Mcl-1	N/A
MOL000511	ursolic acid	Protein kinase C gamma type	N/A
MOL000511	ursolic acid	Cyclic AMP-dependent transcription factor ATF-2	N/A
MOL000511	ursolic acid	Granulocyte-macrophage colony-stimulating factor	N/A
MOL000511	ursolic acid	Platelet endothelial cell adhesion molecule	N/A
MOL000511	ursolic acid	C-Jun-amino-terminal kinase-interacting protein 2	N/A
MOL000511	ursolic acid	Baculoviral IAP repeat-containing protein 5	N/A
MOL000511	ursolic acid	Tyrosine-protein phosphatase non-receptor type 6	N/A
MOL000511	ursolic acid	Neuromodulin	N/A
MOL000511	ursolic acid	Dual oxidase 2	N/A
MOL000511	ursolic acid	Nitric oxide synthase, endothelial	N/A
MOL000511	ursolic acid	Tyrosine-protein phosphatase non-receptor type 1	N/A
MOL000511	ursolic acid	Phosphatidylinositol-3,4,5-trisphosphate 5-phosphatase 2	N/A
MOL000511	ursolic acid	Lipopolysaccharide-induced tumor necrosis factor-alpha factor	N/A
MOL000511	ursolic acid	G1/S-specific cyclin-D2	N/A
MOL000511	ursolic acid	Tumor necrosis factor ligand superfamily member 6	N/A
MOL000511	ursolic acid	Caspase-1	N/A
MOL000511	ursolic acid	Ectonucleotide pyrophosphatase/phosphodiesterase family member 7	N/A
MOL000052	Gulutamine	Prostaglandin G/H synthase 1	DrugBank
MOL000052	Gulutamine	Nitric-oxide synthase, brain	DrugBank
MOL000052	Gulutamine	4-aminobutyrate aminotransferase, mitochondrial	DrugBank
MOL000052	Gulutamine	Prostaglandin G/H synthase 2	DrugBank
MOL000052	Gulutamine	Aspartate aminotransferase, cytoplasmic	DrugBank
MOL000052	Gulutamine	mRNA of Protein-tyrosine phosphatase, non-receptor type 1	DrugBank
MOL000052	Gulutamine	Aldose reductase	DrugBank
MOL000052	Gulutamine	Arginase II, mitochondrial	DrugBank
MOL000052	Gulutamine	Glutamate [NMDA] receptor subunit epsilon 1	DrugBank
MOL000052	Gulutamine	Gamma-aminobutyric acid receptor subunit alpha-1	DrugBank
MOL000052	Gulutamine	Cathepsin D	DrugBank
MOL000052	Gulutamine	Leukotriene A-4 hydrolase	DrugBank
MOL000052	Gulutamine	mRNA of PKA Catalytic Subunit C-alpha	DrugBank
MOL000052	Gulutamine	Alcohol dehydrogenase 1B	DrugBank
MOL000052	Gulutamine	Aspartate aminotransferase	DrugBank
MOL000052	Gulutamine	Ferrichrome-iron receptor	DrugBank
MOL000052	Gulutamine	Bacillolysin	DrugBank
MOL000052	Gulutamine	Growth-inhibiting protein 18	DrugBank
MOL000052	Gulutamine	Glutamate dehydrogenase 1, mitochondrial	DrugBank
MOL000052	Gulutamine	Ornithine carbamoyltransferase, mitochondrial	DrugBank
MOL000052	Gulutamine	Aspartate aminotransferase, mitochondrial	DrugBank
MOL000052	Gulutamine	Glutamate receptor 2	DrugBank
MOL000052	Gulutamine	S-adenosylmethionine synthetase isoform type-1	DrugBank
MOL000052	Gulutamine	Glutamate receptor, ionotropic kainate 2	DrugBank
MOL000052	Gulutamine	Triosephosphate isomerase	DrugBank
MOL000052	Gulutamine	Glutamate [NMDA] receptor subunit 3A	DrugBank
MOL000052	Gulutamine	Gamma-aminobutyric-acid receptor subunit alpha-6	DrugBank
MOL000052	Gulutamine	Alanine aminotransferase 1	DrugBank
MOL000052	Gulutamine	Calcium-transporting ATPase type 2C member 1	DrugBank
MOL000052	Gulutamine	NAD-dependent malic enzyme, mitochondrial	DrugBank
MOL000054	L-	Nitric-oxide synthase, brain	DrugBank
MOL000054	L-	Prostaglandin G/H synthase 2	DrugBank
MOL005423	(-)-Epicedrol	Muscarinic acetylcholine receptor M3	DrugBank
MOL005423	(-)-Epicedrol	Muscarinic acetylcholine receptor M1	DrugBank
MOL005423	(-)-Epicedrol	Muscarinic acetylcholine receptor M2	DrugBank
MOL005423	(-)-Epicedrol	Gamma-aminobutyric acid receptor subunit alpha-1	DrugBank
MOL005448	Leucinum	Nitric-oxide synthase, brain	DrugBank
MOL005448	Leucinum	4-aminobutyrate aminotransferase, mitochondrial	DrugBank
MOL005448	Leucinum	Branched chain amino acid-dependent aminotransferase	DrugBank
MOL005448	Leucinum	Aldose reductase	DrugBank
MOL005448	Leucinum	Gamma-aminobutyric acid receptor subunit alpha-1	DrugBank
MOL005448	Leucinum	Cathepsin D	DrugBank
MOL005448	Leucinum	Cholinesterase	DrugBank
MOL005448	Leucinum	Ferrichrome-iron receptor	DrugBank
MOL005448	Leucinum	Alcohol dehydrogenase 1C	DrugBank
MOL005448	Leucinum	Cytochrome P450-cam	DrugBank
MOL005448	Leucinum	Bacillolysin	DrugBank
MOL005448	Leucinum	Prostaglandin G/H synthase 1	DrugBank
MOL005449	h-Met-h	Gamma-aminobutyric acid receptor subunit alpha-1	DrugBank
MOL005449	h-Met-h	Bacillolysin	DrugBank
MOL005449	h-Met-h	Cathepsin D	DrugBank
MOL005449	h-Met-h	Alcohol dehydrogenase 1C	DrugBank
MOL005449	h-Met-h	S-adenosylmethionine synthetase isoform type-2	DrugBank
MOL000055	L-Lysin	High-affinity cationic amino acid transporter-1	DrugBank
MOL000055	L-Lysin	Cationic amino acid transporter 4	DrugBank
MOL000056	DTY	Prostaglandin G/H synthase 1	DrugBank
MOL000056	DTY	Dopamine D1 receptor	DrugBank
MOL000056	DTY	Thrombin	DrugBank
MOL000056	DTY	Muscarinic acetylcholine receptor M1	DrugBank
MOL000056	DTY	Beta-1 adrenergic receptor	DrugBank
MOL000056	DTY	Prostaglandin G/H synthase 2	DrugBank
MOL000056	DTY	Nitric-oxide synthase, endothelial	DrugBank
MOL000056	DTY	Alpha-2A adrenergic receptor	DrugBank
MOL000056	DTY	Alpha-2C adrenergic receptor	DrugBank
MOL000056	DTY	Acetylcholinesterase	DrugBank
MOL000056	DTY	Alpha-1A adrenergic receptor	DrugBank
MOL000056	DTY	Alpha-2B adrenergic receptor	DrugBank
MOL000056	DTY	Alpha-1B adrenergic receptor	DrugBank
MOL000056	DTY	Beta-2 adrenergic receptor	DrugBank
MOL000056	DTY	Dipeptidyl peptidase IV	DrugBank
MOL000056	DTY	Beta-lactamase	DrugBank
MOL000056	DTY	Amine oxidase [flavin-containing] B	DrugBank
MOL000056	DTY	Chymotrypsinogen B	DrugBank
MOL000056	DTY	mRNA of Protein-tyrosine phosphatase, non-receptor type 1	DrugBank
MOL000056	DTY	Sodium-dependent dopamine transporter	DrugBank
MOL000056	DTY	Amine oxidase [flavin-containing] A	DrugBank
MOL000569	digallate	Prostaglandin G/H synthase 2	DrugBank
MOL000569	digallate	Heat shock protein HSP 90	DrugBank
MOL000569	digallate	Aldose reductase	DrugBank
MOL005928	isoferulic acid	Prostaglandin G/H synthase 1	DrugBank
MOL005928	isoferulic acid	Beta-1 adrenergic receptor	DrugBank
MOL005928	isoferulic acid	Prostaglandin G/H synthase 2	DrugBank
MOL005928	isoferulic acid	Nitric-oxide synthase, endothelial	DrugBank
MOL005928	isoferulic acid	Alpha-2A adrenergic receptor	DrugBank
MOL005928	isoferulic acid	Alpha-2C adrenergic receptor	DrugBank
MOL005928	isoferulic acid	Sodium-dependent dopamine transporter	DrugBank
MOL005928	isoferulic acid	Beta-2 adrenergic receptor	DrugBank
MOL005928	isoferulic acid	Leukotriene A-4 hydrolase	DrugBank
MOL005928	isoferulic acid	Amine oxidase [flavin-containing] B	DrugBank
MOL005928	isoferulic acid	Amine oxidase [flavin-containing] A	DrugBank
MOL005928	isoferulic acid	Alpha-1A adrenergic receptor	DrugBank
MOL000006	luteolin	Prostaglandin G/H synthase 1	DrugBank
MOL000006	luteolin	Androgen receptor	DrugBank
MOL000006	luteolin	Prostaglandin G/H synthase 2	DrugBank
MOL000006	luteolin	Heat shock protein HSP 90	DrugBank
MOL000006	luteolin	Trypsin-1	DrugBank
MOL000006	luteolin	Nuclear receptor coactivator 2	DrugBank
MOL000006	luteolin	mRNA of PKA Catalytic Subunit C-alpha	DrugBank
MOL000006	luteolin	Dipeptidyl peptidase IV	DrugBank
MOL000006	luteolin	Phosphatidylinositol-4,5-bisphosphate 3-kinase catalytic subunit, gamma isoform	DrugBank
MOL000006	luteolin	Transcription factor p65	N/A
MOL000006	luteolin	Epidermal growth factor receptor	DrugBank
MOL000006	luteolin	RAC-alpha serine/threonine-protein kinase	N/A
MOL000006	luteolin	Vascular endothelial growth factor A	DrugBank
MOL000006	luteolin	G1/S-specific cyclin-D1	N/A
MOL000006	luteolin	Bcl-2-like protein 1	N/A
MOL000006	luteolin	Cyclin-dependent kinase inhibitor 1	N/A
MOL000006	luteolin	Caspase-9	N/A
MOL000006	luteolin	72 kDa type IV collagenase	DrugBank
MOL000006	luteolin	Matrix metalloproteinase-9	N/A
MOL000006	luteolin	Mitogen-activated protein kinase 1	DrugBank
MOL000006	luteolin	Interleukin-10	N/A
MOL000006	luteolin	Retinoblastoma-associated protein	DrugBank
MOL000006	luteolin	Cell division protein kinase 4	DrugBank
MOL000006	luteolin	Tumor necrosis factor	DrugBank
MOL000006	luteolin	Transcription factor AP-1	DrugBank
MOL000006	luteolin	Interleukin-6	DrugBank
MOL000006	luteolin	Caspase-3	N/A
MOL000006	luteolin	Cellular tumor antigen p53	DrugBank
MOL000006	luteolin	NF-kappa-B inhibitor alpha	N/A
MOL000006	luteolin	Xanthine dehydrogenase/oxidase	DrugBank
MOL000006	luteolin	DNA topoisomerase 1	DrugBank
MOL000006	luteolin	E3 ubiquitin-protein ligase Mdm2	N/A
MOL000006	luteolin	Amyloid beta A4 protein	DrugBank
MOL000006	luteolin	Interstitial collagenase	DrugBank
MOL000006	luteolin	Proliferating cell nuclear antigen	N/A
MOL000006	luteolin	Receptor tyrosine-protein kinase erbB-2	N/A
MOL000006	luteolin	Peroxisome proliferator-activated receptor gamma	N/A
MOL000006	luteolin	Heme oxygenase 1	DrugBank
MOL000006	luteolin	Caspase-7	DrugBank
MOL000006	luteolin	Intercellular adhesion molecule 1	N/A
MOL000006	luteolin	Induced myeloid leukemia cell differentiation protein Mcl-1	N/A
MOL000006	luteolin	Baculoviral IAP repeat-containing protein 5	N/A
MOL000006	luteolin	Interleukin-2	DrugBank
MOL000006	luteolin	G2/mitotic-specific cyclin-B1	N/A
MOL000006	luteolin	Tyrosinase	N/A
MOL000006	luteolin	Interferon gamma	DrugBank
MOL000006	luteolin	Interleukin-4	N/A
MOL000006	luteolin	DNA topoisomerase 2-alpha	N/A
MOL000006	luteolin	Glutathione S-transferase P	DrugBank
MOL000006	luteolin	Baculoviral IAP repeat-containing protein 4	N/A
MOL000006	luteolin	Solute carrier family 2, facilitated glucose transporter member 4	N/A
MOL000006	luteolin	Insulin receptor	DrugBank
MOL000006	luteolin	CD40 ligand	N/A
MOL000006	luteolin	Prostaglandin E synthase	N/A
MOL000006	luteolin	Kinetochore protein Nuf2	N/A
MOL000006	luteolin	Adenylate cyclase type 2	N/A
MOL000006	luteolin	Hepatocyte growth factor receptor	DrugBank
MOL000061	Prolinum	Gamma-aminobutyric-acid receptor alpha-2 subunit	DrugBank
MOL000061	Prolinum	Gamma-aminobutyric acid receptor subunit alpha-1	DrugBank
MOL000061	Prolinum	Cathepsin D	DrugBank
MOL000061	Prolinum	Peptidyl-prolyl cis-trans isomerase A	DrugBank
MOL000061	Prolinum	Cholinesterase	DrugBank
MOL000061	Prolinum	Alcohol dehydrogenase 1B	DrugBank
MOL000061	Prolinum	Alcohol dehydrogenase 1C	DrugBank
MOL000061	Prolinum	Cytochrome P450-cam	DrugBank
MOL000061	Prolinum	Lysozyme	DrugBank
MOL000061	Prolinum	Ferrichrome-iron receptor	DrugBank
MOL000061	Prolinum	Bacillolysin	DrugBank
MOL000061	Prolinum	1-aminocyclopropane-1-carboxylate deaminase	DrugBank
MOL000061	Prolinum	D-amino-acid oxidase	DrugBank
MOL000061	Prolinum	Peptidyl-prolyl cis-trans isomerase, mitochondrial	DrugBank
MOL000061	Prolinum	Glycine amidinotransferase, mitochondrial	DrugBank
MOL000061	Prolinum	Prolyl 4-hydroxylase subunit alpha-1	DrugBank
MOL000061	Prolinum	Trypsin-3	DrugBank
MOL000061	Prolinum	Gamma-aminobutyric-acid receptor subunit alpha-6	DrugBank
MOL000061	Prolinum	Prostaglandin G/H synthase 2	DrugBank
MOL000061	Prolinum	Alcohol dehydrogenase 1A	DrugBank
MOL000613	8-isopropylidene-1,5-dimethylcyclodeca-1,5-diene	Prostaglandin G/H synthase 2	DrugBank
MOL000613	8-isopropylidene-1,5-dimethylcyclodeca-1,5-diene	Retinoic acid receptor RXR-alpha	DrugBank
MOL000613	8-isopropylidene-1,5-dimethylcyclodeca-1,5-diene	Sodium-dependent noradrenaline transporter	DrugBank
MOL000613	8-isopropylidene-1,5-dimethylcyclodeca-1,5-diene	Amine oxidase [flavin-containing] B	DrugBank
MOL000613	8-isopropylidene-1,5-dimethylcyclodeca-1,5-diene	Nuclear receptor coactivator 2	DrugBank
MOL000065	ASI	Nitric-oxide synthase, brain	DrugBank
MOL000065	ASI	4-aminobutyrate aminotransferase, mitochondrial	DrugBank
MOL000065	ASI	Aspartate aminotransferase, cytoplasmic	DrugBank
MOL000065	ASI	mRNA of Protein-tyrosine phosphatase, non-receptor type 1	DrugBank
MOL000065	ASI	Aldose reductase	DrugBank
MOL000065	ASI	Gamma-aminobutyric acid receptor subunit alpha-1	DrugBank
MOL000065	ASI	Cathepsin D	DrugBank
MOL000065	ASI	M-phase inducer phosphatase 2	DrugBank
MOL000065	ASI	Cholinesterase	DrugBank
MOL000065	ASI	Alcohol dehydrogenase 1B	DrugBank
MOL000065	ASI	Alcohol dehydrogenase 1C	DrugBank
MOL000065	ASI	Cytochrome P450-cam	DrugBank
MOL000065	ASI	Aspartate aminotransferase	DrugBank
MOL000065	ASI	Ferrichrome-iron receptor	DrugBank
MOL000065	ASI	Adenylosuccinate synthetase	DrugBank
MOL000065	ASI	Bacillolysin	DrugBank
MOL000065	ASI	1-aminocyclopropane-1-carboxylate deaminase	DrugBank
MOL000065	ASI	Growth-inhibiting protein 18	DrugBank
MOL000065	ASI	Glutamate dehydrogenase 1, mitochondrial	DrugBank
MOL000065	ASI	Aspartate aminotransferase, mitochondrial	DrugBank
MOL000065	ASI	Creatine kinase M-type	DrugBank
MOL000065	ASI	S-adenosylmethionine synthetase isoform type-1	DrugBank
MOL000065	ASI	Triosephosphate isomerase	DrugBank
MOL000065	ASI	NAD-dependent malic enzyme, mitochondrial	DrugBank
MOL000065	ASI	Arachidonate 5-lipoxygenase	DrugBank
MOL000065	ASI	Glutamate receptor 1	DrugBank
MOL000065	ASI	Glycogen phosphorylase, muscle form	DrugBank
MOL000065	ASI	mRNA of PKA Catalytic Subunit C-alpha	DrugBank
MOL000065	ASI	Methionyl-tRNA synthetase	DrugBank
MOL000065	ASI	Formate acetyltransferase 1	DrugBank
MOL000065	ASI	Monomeric sarcosine oxidase	DrugBank
MOL000065	ASI	Nicotinate-nucleotide--dimethylbenzimidazole phosphoribosyltransferase	DrugBank
MOL000065	ASI	Ornithine carbamoyltransferase, mitochondrial	DrugBank
MOL000065	ASI	Pyruvate kinase isozymes M1/M2	DrugBank
MOL000065	ASI	Serine--pyruvate aminotransferase	DrugBank
MOL000065	ASI	Prolyl 3-hydroxylase 3	DrugBank
MOL000065	ASI	Glycine amidinotransferase, mitochondrial	DrugBank
MOL000065	ASI	Adenylosuccinate synthetase isozyme 1	DrugBank
MOL000065	ASI	NADP-dependent malic enzyme, mitochondrial	DrugBank
MOL000065	ASI	Dihydroorotase	DrugBank
MOL000065	ASI	Arginase-1	DrugBank
MOL000065	ASI	D-alanyl-D-alanine carboxypeptidase	DrugBank
MOL000065	ASI	Aromatic-amino-acid aminotransferase	DrugBank
MOL000065	ASI	Calcium-binding mitochondrial carrier protein Aralar1	DrugBank
MOL000065	ASI	Succinate dehydrogenase [ubiquinone] flavoprotein subunit, mitochondrial	DrugBank
MOL000065	ASI	S-adenosylmethionine synthetase isoform type-2	DrugBank
MOL000065	ASI	Glutamate dehydrogenase 2, mitochondrial	DrugBank
MOL000065	ASI	Glutamate receptor, ionotropic kainate 2	DrugBank
MOL000065	ASI	Mitochondrial aspartate-glutamate carrier protein	DrugBank
MOL000065	ASI	Calcium-binding mitochondrial carrier protein Aralar2	DrugBank
MOL000067	L-Valin	Prostaglandin G/H synthase 1	DrugBank
MOL000067	L-Valin	Nitric-oxide synthase, brain	DrugBank
MOL000067	L-Valin	4-aminobutyrate aminotransferase, mitochondrial	DrugBank
MOL000067	L-Valin	Prostaglandin G/H synthase 2	DrugBank
MOL000067	L-Valin	Glycine receptor alpha-1 chain	DrugBank
MOL000067	L-Valin	mRNA of Protein-tyrosine phosphatase, non-receptor type 1	DrugBank
MOL000067	L-Valin	Branched chain amino acid-dependent aminotransferase	DrugBank
MOL000067	L-Valin	Aldose reductase	DrugBank
MOL000067	L-Valin	Gamma-aminobutyric acid receptor subunit alpha-1	DrugBank
MOL000067	L-Valin	Cholinesterase	DrugBank
MOL000067	L-Valin	Alcohol dehydrogenase 1C	DrugBank
MOL000067	L-Valin	Cytochrome P450-cam	DrugBank
MOL000067	L-Valin	Aspartate aminotransferase	DrugBank
MOL000067	L-Valin	Ferrichrome-iron receptor	DrugBank
MOL000067	L-Valin	Bacillolysin	DrugBank
MOL000067	L-Valin	1-aminocyclopropane-1-carboxylate deaminase	DrugBank
MOL000067	L-Valin	Glycine amidinotransferase, mitochondrial	DrugBank
MOL000067	L-Valin	NAD-dependent malic enzyme, mitochondrial	DrugBank
MOL000067	L-Valin	Haloalkane dehalogenase	DrugBank
MOL000067	L-Valin	Aspartate aminotransferase, cytoplasmic	DrugBank
MOL000067	L-Valin	Cathepsin D	DrugBank
MOL000067	L-Valin	Formate dehydrogenase H	DrugBank
MOL000067	L-Valin	Deacetoxycephalosporin C synthetase	DrugBank
MOL000067	L-Valin	2-isopropylmalate synthase	DrugBank
MOL000067	L-Valin	Ornithine carbamoyltransferase, mitochondrial	DrugBank
MOL000067	L-Valin	Cystathionine gamma-lyase	DrugBank
MOL000067	L-Valin	S-adenosylmethionine synthetase isoform type-1	DrugBank
MOL000067	L-Valin	Amine oxidase [flavin-containing] B	DrugBank
MOL000675	oleic acid	Prostaglandin G/H synthase 1	DrugBank
MOL000675	oleic acid	Nuclear receptor coactivator 2	DrugBank
MOL000675	oleic acid	Prostaglandin G/H synthase 2	DrugBank
MOL000675	oleic acid	Alcohol dehydrogenase 1B	DrugBank
MOL000675	oleic acid	Alcohol dehydrogenase 1C	DrugBank
MOL000675	oleic acid	Alcohol dehydrogenase 1A	DrugBank
MOL000675	oleic acid	Lysozyme	DrugBank
MOL000675	oleic acid	Nicotinate-nucleotide--dimethylbenzimidazole phosphoribosyltransferase	DrugBank
MOL000675	oleic acid	Trypsin-3	DrugBank
MOL000675	oleic acid	Retinoic acid receptor RXR-alpha	DrugBank
MOL000675	oleic acid	Cytochrome P450-cam	DrugBank
MOL000675	oleic acid	Urokinase-type plasminogen activator	DrugBank
MOL000675	oleic acid	Superoxide dismutase [Cu-Zn]	DrugBank
MOL000675	oleic acid	Catalase	DrugBank
MOL000675	oleic acid	Telomerase protein component 1	N/A
MOL000675	oleic acid	Endothelin-1	N/A
MOL000675	oleic acid	Receptor tyrosine-protein kinase erbB-2	N/A
MOL000675	oleic acid	Peroxisome proliferator-activated receptor gamma	N/A
MOL000675	oleic acid	Lipoprotein lipase	DrugBank
MOL000675	oleic acid	Neuromodulin	N/A
MOL000675	oleic acid	Plasminogen activator inhibitor 1	N/A
MOL000675	oleic acid	Brain-derived neurotrophic factor	N/A
MOL000675	oleic acid	3-hydroxy-3-methylglutaryl-coenzyme A reductase	DrugBank
MOL000675	oleic acid	Myeloperoxidase	DrugBank
MOL000675	oleic acid	Peroxisome proliferator-activated receptor alpha	N/A
MOL000675	oleic acid	Peroxisome proliferator-activated receptor delta	N/A
MOL000675	oleic acid	C-reactive protein	N/A
MOL000675	oleic acid	Serum paraoxonase/arylesterase 1	DrugBank
MOL000675	oleic acid	Insulin	DrugBank
MOL000675	oleic acid	Plasminogen	DrugBank
MOL000675	oleic acid	Fatty acid-binding protein, liver	N/A
MOL000675	oleic acid	Retinol-binding protein 2	N/A
MOL000675	oleic acid	Glucagon	N/A
MOL000675	oleic acid	Glutamyl aminopeptidase	DrugBank
MOL000675	oleic acid	Mitochondrial uncoupling protein 2	N/A
MOL000675	oleic acid	Sterol O-acyltransferase 1	DrugBank
MOL000675	oleic acid	Cholecystokinin	N/A
MOL000675	oleic acid	Cbp/p300-interacting transactivator 1	N/A
MOL000675	oleic acid	BDNF/NT-3 growth factors receptor	DrugBank
MOL000675	oleic acid	Pancreas/duodenum homeobox protein 1	N/A
MOL000675	oleic acid	Solute carrier family 2, facilitated glucose transporter member 2	N/A
MOL000675	oleic acid	Peptidyl-glycine alpha-amidating monooxygenase	DrugBank
MOL000675	oleic acid	Acyl-CoA desaturase	N/A
MOL000675	oleic acid	Mitochondrial uncoupling protein 3	N/A
MOL000675	oleic acid	Cholesteryl ester transfer protein	N/A
MOL000675	oleic acid	Peptide YY	N/A
MOL000675	oleic acid	Aspartyl aminopeptidase	DrugBank
MOL000675	oleic acid	Cell-death-related nuclease 7	N/A
MOL000068	L-Ile	Nitric-oxide synthase, brain	DrugBank
MOL000068	L-Ile	4-aminobutyrate aminotransferase, mitochondrial	DrugBank
MOL000068	L-Ile	Branched chain amino acid-dependent aminotransferase	DrugBank
MOL000068	L-Ile	Gamma-aminobutyric acid receptor subunit alpha-1	DrugBank
MOL000068	L-Ile	Cathepsin D	DrugBank
MOL000068	L-Ile	Cholinesterase	DrugBank
MOL000068	L-Ile	Alcohol dehydrogenase 1C	DrugBank
MOL000068	L-Ile	Cytochrome P450-cam	DrugBank
MOL000068	L-Ile	Ferrichrome-iron receptor	DrugBank
MOL000068	L-Ile	Bacillolysin	DrugBank
MOL000068	L-Ile	Gamma-aminobutyric-acid receptor subunit alpha-6	DrugBank
MOL000068	L-Ile	Glycine amidinotransferase, mitochondrial	DrugBank
MOL000068	L-Ile	Branched-chain-amino-acid aminotransferase, cytosolic	DrugBank
MOL000068	L-Ile	Renin, renal	DrugBank
MOL000069	palmitic acid	Cathepsin D	DrugBank
MOL000069	palmitic acid	Alcohol dehydrogenase 1B	DrugBank
MOL000069	palmitic acid	Alcohol dehydrogenase 1C	DrugBank
MOL000069	palmitic acid	Prostaglandin G/H synthase 1	DrugBank
MOL000069	palmitic acid	Prostaglandin G/H synthase 2	DrugBank
MOL000069	palmitic acid	Rhodopsin	DrugBank
MOL000069	palmitic acid	Ig gamma-1 chain C region	DrugBank
MOL000069	palmitic acid	Ferrichrome-iron receptor	DrugBank
MOL000069	palmitic acid	Nuclear receptor coactivator 2	DrugBank
MOL000069	palmitic acid	Apoptosis regulator Bcl-2	DrugBank
MOL000069	palmitic acid	Interleukin-10	N/A
MOL000069	palmitic acid	Tumor necrosis factor	DrugBank
MOL000069	palmitic acid	Collagen alpha-1(I) chain	DrugBank
MOL000069	palmitic acid	Phosphatidylinositol-3,4,5-trisphosphate 3-phosphatase and dual-specificity protein phosphatase PTEN	N/A
MOL000069	palmitic acid	Putative beta-glucuronidase-like protein SMA3	N/A
MOL000069	palmitic acid	Solute carrier family 22 member 5	N/A
MOL000069	palmitic acid	Choline-phosphate cytidylyltransferase A	DrugBank
MOL007035	(E)-3-(3-hydroxy-4,5-dimethoxy-phenyl)acrylic acid	Nitric oxide synthase, inducible	DrugBank
MOL007035	(E)-3-(3-hydroxy-4,5-dimethoxy-phenyl)acrylic acid	Prostaglandin G/H synthase 1	DrugBank
MOL007035	(E)-3-(3-hydroxy-4,5-dimethoxy-phenyl)acrylic acid	Prostaglandin G/H synthase 2	DrugBank
MOL007035	(E)-3-(3-hydroxy-4,5-dimethoxy-phenyl)acrylic acid	Nitric-oxide synthase, endothelial	DrugBank
MOL007035	(E)-3-(3-hydroxy-4,5-dimethoxy-phenyl)acrylic acid	Alpha-2A adrenergic receptor	DrugBank
MOL007035	(E)-3-(3-hydroxy-4,5-dimethoxy-phenyl)acrylic acid	CGMP-inhibited 3',5'-cyclic phosphodiesterase A	DrugBank
MOL007035	(E)-3-(3-hydroxy-4,5-dimethoxy-phenyl)acrylic acid	Sodium-dependent dopamine transporter	DrugBank
MOL007035	(E)-3-(3-hydroxy-4,5-dimethoxy-phenyl)acrylic acid	Beta-2 adrenergic receptor	DrugBank
MOL007035	(E)-3-(3-hydroxy-4,5-dimethoxy-phenyl)acrylic acid	Amine oxidase [flavin-containing] B	DrugBank
MOL007035	(E)-3-(3-hydroxy-4,5-dimethoxy-phenyl)acrylic acid	Glutamate receptor 2	DrugBank
MOL007035	(E)-3-(3-hydroxy-4,5-dimethoxy-phenyl)acrylic acid	cAMP-dependent protein kinase inhibitor alpha	DrugBank
MOL007036	5,6-dihydroxy-7-isopropyl-1,1-dimethyl-2,3-dihydrophenanthren-4-one	Prostaglandin G/H synthase 1	DrugBank
MOL007036	5,6-dihydroxy-7-isopropyl-1,1-dimethyl-2,3-dihydrophenanthren-4-one	Muscarinic acetylcholine receptor M3	DrugBank
MOL007036	5,6-dihydroxy-7-isopropyl-1,1-dimethyl-2,3-dihydrophenanthren-4-one	Muscarinic acetylcholine receptor M1	DrugBank
MOL007036	5,6-dihydroxy-7-isopropyl-1,1-dimethyl-2,3-dihydrophenanthren-4-one	Sodium channel protein type 5 subunit alpha	DrugBank
MOL007036	5,6-dihydroxy-7-isopropyl-1,1-dimethyl-2,3-dihydrophenanthren-4-one	Prostaglandin G/H synthase 2	DrugBank
MOL007036	5,6-dihydroxy-7-isopropyl-1,1-dimethyl-2,3-dihydrophenanthren-4-one	Carbonic anhydrase II	DrugBank
MOL007036	5,6-dihydroxy-7-isopropyl-1,1-dimethyl-2,3-dihydrophenanthren-4-one	Retinoic acid receptor RXR-alpha	DrugBank
MOL007036	5,6-dihydroxy-7-isopropyl-1,1-dimethyl-2,3-dihydrophenanthren-4-one	Acetylcholinesterase	DrugBank
MOL007036	5,6-dihydroxy-7-isopropyl-1,1-dimethyl-2,3-dihydrophenanthren-4-one	Alpha-1A adrenergic receptor	DrugBank
MOL007036	5,6-dihydroxy-7-isopropyl-1,1-dimethyl-2,3-dihydrophenanthren-4-one	Alpha-1B adrenergic receptor	DrugBank
MOL007036	5,6-dihydroxy-7-isopropyl-1,1-dimethyl-2,3-dihydrophenanthren-4-one	Beta-2 adrenergic receptor	DrugBank
MOL007036	5,6-dihydroxy-7-isopropyl-1,1-dimethyl-2,3-dihydrophenanthren-4-one	DNA topoisomerase II	DrugBank
MOL007036	5,6-dihydroxy-7-isopropyl-1,1-dimethyl-2,3-dihydrophenanthren-4-one	Mu-type opioid receptor	DrugBank
MOL007036	5,6-dihydroxy-7-isopropyl-1,1-dimethyl-2,3-dihydrophenanthren-4-one	Ig gamma-1 chain C region	DrugBank
MOL007036	5,6-dihydroxy-7-isopropyl-1,1-dimethyl-2,3-dihydrophenanthren-4-one	Nuclear receptor coactivator 2	DrugBank
MOL007036	5,6-dihydroxy-7-isopropyl-1,1-dimethyl-2,3-dihydrophenanthren-4-one	Nuclear receptor coactivator 1	DrugBank
MOL007036	5,6-dihydroxy-7-isopropyl-1,1-dimethyl-2,3-dihydrophenanthren-4-one	Calmodulin	DrugBank
MOL007037	1,2-DT-Quinone	Prostaglandin G/H synthase 1	DrugBank
MOL007037	1,2-DT-Quinone	Dopamine D1 receptor	DrugBank
MOL007037	1,2-DT-Quinone	Muscarinic acetylcholine receptor M3	DrugBank
MOL007037	1,2-DT-Quinone	Thrombin	DrugBank
MOL007037	1,2-DT-Quinone	Muscarinic acetylcholine receptor M1	DrugBank
MOL007037	1,2-DT-Quinone	Estrogen receptor	DrugBank
MOL007037	1,2-DT-Quinone	Androgen receptor	DrugBank
MOL007037	1,2-DT-Quinone	Sodium channel protein type 5 subunit alpha	DrugBank
MOL007037	1,2-DT-Quinone	Peroxisome proliferator activated receptor gamma	DrugBank
MOL007037	1,2-DT-Quinone	Muscarinic acetylcholine receptor M5	DrugBank
MOL007037	1,2-DT-Quinone	Prostaglandin G/H synthase 2	DrugBank
MOL007037	1,2-DT-Quinone	Nitric-oxide synthase, endothelial	DrugBank
MOL007037	1,2-DT-Quinone	5-hydroxytryptamine receptor 3A	DrugBank
MOL007037	1,2-DT-Quinone	Carbonic anhydrase II	DrugBank
MOL007037	1,2-DT-Quinone	Retinoic acid receptor RXR-alpha	DrugBank
MOL007037	1,2-DT-Quinone	Delta-type opioid receptor	DrugBank
MOL007037	1,2-DT-Quinone	Acetylcholinesterase	DrugBank
MOL007037	1,2-DT-Quinone	5-hydroxytryptamine 2A receptor	DrugBank
MOL007037	1,2-DT-Quinone	Alpha-1A adrenergic receptor	DrugBank
MOL007037	1,2-DT-Quinone	Beta-2 adrenergic receptor	DrugBank
MOL007037	1,2-DT-Quinone	Alpha-1D adrenergic receptor	DrugBank
MOL007037	1,2-DT-Quinone	Sodium-dependent serotonin transporter	DrugBank
MOL007037	1,2-DT-Quinone	Mu-type opioid receptor	DrugBank
MOL007037	1,2-DT-Quinone	Gamma-aminobutyric acid receptor subunit alpha-1	DrugBank
MOL007037	1,2-DT-Quinone	Heat shock protein HSP 90	DrugBank
MOL007037	1,2-DT-Quinone	Phosphatidylinositol-4,5-bisphosphate 3-kinase catalytic subunit, gamma isoform	DrugBank
MOL007037	1,2-DT-Quinone	Neuronal acetylcholine receptor protein, alpha-7 chain	DrugBank
MOL007037	1,2-DT-Quinone	mRNA of PKA Catalytic Subunit C-alpha	DrugBank
MOL007037	1,2-DT-Quinone	Ig gamma-1 chain C region	DrugBank
MOL007037	1,2-DT-Quinone	Trypsin-1	DrugBank
MOL007037	1,2-DT-Quinone	Nuclear receptor coactivator 1	DrugBank
MOL007038	Dehydromiltirone	Prostaglandin G/H synthase 1	DrugBank
MOL007038	Dehydromiltirone	Dopamine D1 receptor	DrugBank
MOL007038	Dehydromiltirone	Muscarinic acetylcholine receptor M3	DrugBank
MOL007038	Dehydromiltirone	Muscarinic acetylcholine receptor M1	DrugBank
MOL007038	Dehydromiltirone	Estrogen receptor	DrugBank
MOL007038	Dehydromiltirone	Androgen receptor	DrugBank
MOL007038	Dehydromiltirone	Sodium channel protein type 5 subunit alpha	DrugBank
MOL007038	Dehydromiltirone	Muscarinic acetylcholine receptor M5	DrugBank
MOL007038	Dehydromiltirone	Prostaglandin G/H synthase 2	DrugBank
MOL007038	Dehydromiltirone	Nitric-oxide synthase, endothelial	DrugBank
MOL007038	Dehydromiltirone	Alpha-2C adrenergic receptor	DrugBank
MOL007038	Dehydromiltirone	Muscarinic acetylcholine receptor M4	DrugBank
MOL007038	Dehydromiltirone	Retinoic acid receptor RXR-alpha	DrugBank
MOL007038	Dehydromiltirone	Delta-type opioid receptor	DrugBank
MOL007038	Dehydromiltirone	Alpha-1A adrenergic receptor	DrugBank
MOL007038	Dehydromiltirone	Muscarinic acetylcholine receptor M2	DrugBank
MOL007038	Dehydromiltirone	Alpha-1B adrenergic receptor	DrugBank
MOL007038	Dehydromiltirone	mRNA of Protein-tyrosine phosphatase, non-receptor type 1	DrugBank
MOL007038	Dehydromiltirone	Sodium-dependent dopamine transporter	DrugBank
MOL007038	Dehydromiltirone	Beta-2 adrenergic receptor	DrugBank
MOL007038	Dehydromiltirone	Alpha-1D adrenergic receptor	DrugBank
MOL007038	Dehydromiltirone	DNA topoisomerase II	DrugBank
MOL007038	Dehydromiltirone	Mu-type opioid receptor	DrugBank
MOL007038	Dehydromiltirone	Neuronal acetylcholine receptor protein, alpha-7 chain	DrugBank
MOL007038	Dehydromiltirone	Nuclear receptor coactivator 2	DrugBank
MOL007040	1-ketoisocryptotanshinone	Nitric oxide synthase, inducible	DrugBank
MOL007040	1-ketoisocryptotanshinone	Prostaglandin G/H synthase 1	DrugBank
MOL007040	1-ketoisocryptotanshinone	Muscarinic acetylcholine receptor M1	DrugBank
MOL007040	1-ketoisocryptotanshinone	Estrogen receptor	DrugBank
MOL007040	1-ketoisocryptotanshinone	Androgen receptor	DrugBank
MOL007040	1-ketoisocryptotanshinone	Sodium channel protein type 5 subunit alpha	DrugBank
MOL007040	1-ketoisocryptotanshinone	Coagulation factor Xa	DrugBank
MOL007040	1-ketoisocryptotanshinone	Muscarinic acetylcholine receptor M5	DrugBank
MOL007040	1-ketoisocryptotanshinone	Prostaglandin G/H synthase 2	DrugBank
MOL007040	1-ketoisocryptotanshinone	Carbonic anhydrase II	DrugBank
MOL007040	1-ketoisocryptotanshinone	Delta-type opioid receptor	DrugBank
MOL007040	1-ketoisocryptotanshinone	Acetylcholinesterase	DrugBank
MOL007040	1-ketoisocryptotanshinone	Alpha-1A adrenergic receptor	DrugBank
MOL007040	1-ketoisocryptotanshinone	Muscarinic acetylcholine receptor M2	DrugBank
MOL007040	1-ketoisocryptotanshinone	Alpha-1B adrenergic receptor	DrugBank
MOL007040	1-ketoisocryptotanshinone	Beta-2 adrenergic receptor	DrugBank
MOL007040	1-ketoisocryptotanshinone	DNA topoisomerase II	DrugBank
MOL007040	1-ketoisocryptotanshinone	Mu-type opioid receptor	DrugBank
MOL007040	1-ketoisocryptotanshinone	Gamma-aminobutyric acid receptor subunit alpha-1	DrugBank
MOL007040	1-ketoisocryptotanshinone	Heat shock protein HSP 90	DrugBank
MOL007040	1-ketoisocryptotanshinone	Neuronal acetylcholine receptor protein, alpha-7 chain	DrugBank
MOL007040	1-ketoisocryptotanshinone	Trypsin-1	DrugBank
MOL007040	1-ketoisocryptotanshinone	Nuclear receptor coactivator 2	DrugBank
MOL007040	1-ketoisocryptotanshinone	Nuclear receptor coactivator 1	DrugBank
MOL007041	2-isopropyl-8-methylphenanthrene-3,4-dione	Prostaglandin G/H synthase 1	DrugBank
MOL007041	2-isopropyl-8-methylphenanthrene-3,4-dione	Dopamine D1 receptor	DrugBank
MOL007041	2-isopropyl-8-methylphenanthrene-3,4-dione	Muscarinic acetylcholine receptor M3	DrugBank
MOL007041	2-isopropyl-8-methylphenanthrene-3,4-dione	Muscarinic acetylcholine receptor M1	DrugBank
MOL007041	2-isopropyl-8-methylphenanthrene-3,4-dione	Estrogen receptor	DrugBank
MOL007041	2-isopropyl-8-methylphenanthrene-3,4-dione	Androgen receptor	DrugBank
MOL007041	2-isopropyl-8-methylphenanthrene-3,4-dione	Sodium channel protein type 5 subunit alpha	DrugBank
MOL007041	2-isopropyl-8-methylphenanthrene-3,4-dione	Peroxisome proliferator activated receptor gamma	DrugBank
MOL007041	2-isopropyl-8-methylphenanthrene-3,4-dione	Muscarinic acetylcholine receptor M5	DrugBank
MOL007041	2-isopropyl-8-methylphenanthrene-3,4-dione	Prostaglandin G/H synthase 2	DrugBank
MOL007041	2-isopropyl-8-methylphenanthrene-3,4-dione	Nitric-oxide synthase, endothelial	DrugBank
MOL007041	2-isopropyl-8-methylphenanthrene-3,4-dione	5-hydroxytryptamine receptor 3A	DrugBank
MOL007041	2-isopropyl-8-methylphenanthrene-3,4-dione	Muscarinic acetylcholine receptor M4	DrugBank
MOL007041	2-isopropyl-8-methylphenanthrene-3,4-dione	Retinoic acid receptor RXR-alpha	DrugBank
MOL007041	2-isopropyl-8-methylphenanthrene-3,4-dione	5-hydroxytryptamine 2A receptor	DrugBank
MOL007041	2-isopropyl-8-methylphenanthrene-3,4-dione	Alpha-1A adrenergic receptor	DrugBank
MOL007041	2-isopropyl-8-methylphenanthrene-3,4-dione	Muscarinic acetylcholine receptor M2	DrugBank
MOL007041	2-isopropyl-8-methylphenanthrene-3,4-dione	Alpha-1B adrenergic receptor	DrugBank
MOL007041	2-isopropyl-8-methylphenanthrene-3,4-dione	Sodium-dependent dopamine transporter	DrugBank
MOL007041	2-isopropyl-8-methylphenanthrene-3,4-dione	Beta-2 adrenergic receptor	DrugBank
MOL007041	2-isopropyl-8-methylphenanthrene-3,4-dione	Alpha-1D adrenergic receptor	DrugBank
MOL007041	2-isopropyl-8-methylphenanthrene-3,4-dione	Sodium-dependent serotonin transporter	DrugBank
MOL007041	2-isopropyl-8-methylphenanthrene-3,4-dione	Mu-type opioid receptor	DrugBank
MOL007041	2-isopropyl-8-methylphenanthrene-3,4-dione	Gamma-aminobutyric acid receptor subunit alpha-1	DrugBank
MOL007041	2-isopropyl-8-methylphenanthrene-3,4-dione	Cell division protein kinase 2	DrugBank
MOL007041	2-isopropyl-8-methylphenanthrene-3,4-dione	Phosphatidylinositol-4,5-bisphosphate 3-kinase catalytic subunit, gamma isoform	DrugBank
MOL007041	2-isopropyl-8-methylphenanthrene-3,4-dione	Neuronal acetylcholine receptor protein, alpha-7 chain	DrugBank
MOL007041	2-isopropyl-8-methylphenanthrene-3,4-dione	mRNA of PKA Catalytic Subunit C-alpha	DrugBank
MOL007041	2-isopropyl-8-methylphenanthrene-3,4-dione	Ig gamma-1 chain C region	DrugBank
MOL007041	2-isopropyl-8-methylphenanthrene-3,4-dione	Proto-oncogene serine/threonine-protein kinase Pim-1	DrugBank
MOL007041	2-isopropyl-8-methylphenanthrene-3,4-dione	Cyclin-A2	DrugBank
MOL007041	2-isopropyl-8-methylphenanthrene-3,4-dione	Nuclear receptor coactivator 2	DrugBank
MOL007041	2-isopropyl-8-methylphenanthrene-3,4-dione	Calmodulin	DrugBank
MOL007045	3α-hydroxytanshinoneⅡa	Thrombin	DrugBank
MOL007045	3α-hydroxytanshinoneⅡa	Muscarinic acetylcholine receptor M1	DrugBank
MOL007045	3α-hydroxytanshinoneⅡa	Sodium channel protein type 5 subunit alpha	DrugBank
MOL007045	3α-hydroxytanshinoneⅡa	Muscarinic acetylcholine receptor M5	DrugBank
MOL007045	3α-hydroxytanshinoneⅡa	Prostaglandin G/H synthase 2	DrugBank
MOL007045	3α-hydroxytanshinoneⅡa	Delta-type opioid receptor	DrugBank
MOL007045	3α-hydroxytanshinoneⅡa	Acetylcholinesterase	DrugBank
MOL007045	3α-hydroxytanshinoneⅡa	Beta-2 adrenergic receptor	DrugBank
MOL007045	3α-hydroxytanshinoneⅡa	Mu-type opioid receptor	DrugBank
MOL007045	3α-hydroxytanshinoneⅡa	Dipeptidyl peptidase IV	DrugBank
MOL007045	3α-hydroxytanshinoneⅡa	Neuronal acetylcholine receptor protein, alpha-7 chain	DrugBank
MOL007045	3α-hydroxytanshinoneⅡa	Trypsin-1	DrugBank
MOL007045	3α-hydroxytanshinoneⅡa	Nuclear receptor coactivator 1	DrugBank
MOL007046	3beta-Hydroxytanshinone IIA	Thrombin	DrugBank
MOL007046	3beta-Hydroxytanshinone IIA	Muscarinic acetylcholine receptor M1	DrugBank
MOL007046	3beta-Hydroxytanshinone IIA	Sodium channel protein type 5 subunit alpha	DrugBank
MOL007046	3beta-Hydroxytanshinone IIA	Prostaglandin G/H synthase 2	DrugBank
MOL007046	3beta-Hydroxytanshinone IIA	Delta-type opioid receptor	DrugBank
MOL007046	3beta-Hydroxytanshinone IIA	Acetylcholinesterase	DrugBank
MOL007046	3beta-Hydroxytanshinone IIA	Alpha-1A adrenergic receptor	DrugBank
MOL007046	3beta-Hydroxytanshinone IIA	Beta-2 adrenergic receptor	DrugBank
MOL007046	3beta-Hydroxytanshinone IIA	Mu-type opioid receptor	DrugBank
MOL007046	3beta-Hydroxytanshinone IIA	Dipeptidyl peptidase IV	DrugBank
MOL007046	3beta-Hydroxytanshinone IIA	Neuronal acetylcholine receptor protein, alpha-7 chain	DrugBank
MOL007046	3beta-Hydroxytanshinone IIA	Trypsin-1	DrugBank
MOL007046	3beta-Hydroxytanshinone IIA	Nuclear receptor coactivator 1	DrugBank
MOL007047	(1R,4R,5S)-1-isopropyl-4-methyl-4-bicyclo[3.1.0]hexanol	Neuronal acetylcholine receptor subunit alpha-2	DrugBank
MOL007047	(1R,4R,5S)-1-isopropyl-4-methyl-4-bicyclo[3.1.0]hexanol	Gamma-aminobutyric acid receptor subunit alpha-1	DrugBank
MOL007047	(1R,4R,5S)-1-isopropyl-4-methyl-4-bicyclo[3.1.0]hexanol	Cytochrome P450-cam	DrugBank
MOL007048	(E)-3-[2-(3,4-dihydroxyphenyl)-7-hydroxy-benzofuran-4-yl]acrylic acid	Prostaglandin G/H synthase 2	DrugBank
MOL007048	(E)-3-[2-(3,4-dihydroxyphenyl)-7-hydroxy-benzofuran-4-yl]acrylic acid	mRNA of Protein-tyrosine phosphatase, non-receptor type 1	DrugBank
MOL007048	(E)-3-[2-(3,4-dihydroxyphenyl)-7-hydroxy-benzofuran-4-yl]acrylic acid	Heat shock protein HSP 90	DrugBank
MOL007049	4-methylenemiltirone	Prostaglandin G/H synthase 1	DrugBank
MOL007049	4-methylenemiltirone	Dopamine D1 receptor	DrugBank
MOL007049	4-methylenemiltirone	Muscarinic acetylcholine receptor M3	DrugBank
MOL007049	4-methylenemiltirone	Muscarinic acetylcholine receptor M1	DrugBank
MOL007049	4-methylenemiltirone	Estrogen receptor	DrugBank
MOL007049	4-methylenemiltirone	Androgen receptor	DrugBank
MOL007049	4-methylenemiltirone	Sodium channel protein type 5 subunit alpha	DrugBank
MOL007049	4-methylenemiltirone	Peroxisome proliferator activated receptor gamma	DrugBank
MOL007049	4-methylenemiltirone	Muscarinic acetylcholine receptor M5	DrugBank
MOL007049	4-methylenemiltirone	Prostaglandin G/H synthase 2	DrugBank
MOL007049	4-methylenemiltirone	Nitric-oxide synthase, endothelial	DrugBank
MOL007049	4-methylenemiltirone	Alpha-2A adrenergic receptor	DrugBank
MOL007049	4-methylenemiltirone	Carbonic anhydrase II	DrugBank
MOL007049	4-methylenemiltirone	Alpha-2C adrenergic receptor	DrugBank
MOL007049	4-methylenemiltirone	Muscarinic acetylcholine receptor M4	DrugBank
MOL007049	4-methylenemiltirone	Retinoic acid receptor RXR-alpha	DrugBank
MOL007049	4-methylenemiltirone	Delta-type opioid receptor	DrugBank
MOL007049	4-methylenemiltirone	5-hydroxytryptamine 2A receptor	DrugBank
MOL007049	4-methylenemiltirone	Alpha-1A adrenergic receptor	DrugBank
MOL007049	4-methylenemiltirone	Muscarinic acetylcholine receptor M2	DrugBank
MOL007049	4-methylenemiltirone	Alpha-1B adrenergic receptor	DrugBank
MOL007049	4-methylenemiltirone	Sodium-dependent dopamine transporter	DrugBank
MOL007049	4-methylenemiltirone	Beta-2 adrenergic receptor	DrugBank
MOL007049	4-methylenemiltirone	Alpha-1D adrenergic receptor	DrugBank
MOL007049	4-methylenemiltirone	DNA topoisomerase II	DrugBank
MOL007049	4-methylenemiltirone	Sodium-dependent serotonin transporter	DrugBank
MOL007049	4-methylenemiltirone	D(2) dopamine receptor	DrugBank
MOL007049	4-methylenemiltirone	Mu-type opioid receptor	DrugBank
MOL007049	4-methylenemiltirone	Gamma-aminobutyric acid receptor subunit alpha-1	DrugBank
MOL007049	4-methylenemiltirone	Neuronal acetylcholine receptor protein, alpha-7 chain	DrugBank
MOL007049	4-methylenemiltirone	mRNA of PKA Catalytic Subunit C-alpha	DrugBank
MOL007049	4-methylenemiltirone	Nuclear receptor coactivator 2	DrugBank
MOL007049	4-methylenemiltirone	Nuclear receptor coactivator 1	DrugBank
MOL007050	2-(4-hydroxy-3-methoxyphenyl)-5-(3-hydroxypropyl)-7-methoxy-3-benzofurancarboxaldehyde	Nitric oxide synthase, inducible	DrugBank
MOL007050	2-(4-hydroxy-3-methoxyphenyl)-5-(3-hydroxypropyl)-7-methoxy-3-benzofurancarboxaldehyde	Thrombin	DrugBank
MOL007050	2-(4-hydroxy-3-methoxyphenyl)-5-(3-hydroxypropyl)-7-methoxy-3-benzofurancarboxaldehyde	Estrogen receptor	DrugBank
MOL007050	2-(4-hydroxy-3-methoxyphenyl)-5-(3-hydroxypropyl)-7-methoxy-3-benzofurancarboxaldehyde	Androgen receptor	DrugBank
MOL007050	2-(4-hydroxy-3-methoxyphenyl)-5-(3-hydroxypropyl)-7-methoxy-3-benzofurancarboxaldehyde	Peroxisome proliferator activated receptor gamma	DrugBank
MOL007050	2-(4-hydroxy-3-methoxyphenyl)-5-(3-hydroxypropyl)-7-methoxy-3-benzofurancarboxaldehyde	Estrogen receptor beta	DrugBank
MOL007050	2-(4-hydroxy-3-methoxyphenyl)-5-(3-hydroxypropyl)-7-methoxy-3-benzofurancarboxaldehyde	Mitogen-activated protein kinase 14	DrugBank
MOL007050	2-(4-hydroxy-3-methoxyphenyl)-5-(3-hydroxypropyl)-7-methoxy-3-benzofurancarboxaldehyde	Glycogen synthase kinase-3 beta	DrugBank
MOL007050	2-(4-hydroxy-3-methoxyphenyl)-5-(3-hydroxypropyl)-7-methoxy-3-benzofurancarboxaldehyde	Heat shock protein HSP 90	DrugBank
MOL007050	2-(4-hydroxy-3-methoxyphenyl)-5-(3-hydroxypropyl)-7-methoxy-3-benzofurancarboxaldehyde	Cell division protein kinase 2	DrugBank
MOL007050	2-(4-hydroxy-3-methoxyphenyl)-5-(3-hydroxypropyl)-7-methoxy-3-benzofurancarboxaldehyde	Proto-oncogene serine/threonine-protein kinase Pim-1	DrugBank
MOL007050	2-(4-hydroxy-3-methoxyphenyl)-5-(3-hydroxypropyl)-7-methoxy-3-benzofurancarboxaldehyde	Cyclin-A2	DrugBank
MOL007052	6-o-syringyl-8-o-acetyl shanzhiside methyl ester_qt	Coagulation factor Xa	DrugBank
MOL007052	6-o-syringyl-8-o-acetyl shanzhiside methyl ester_qt	Carbonic anhydrase II	DrugBank
MOL007052	6-o-syringyl-8-o-acetyl shanzhiside methyl ester_qt	DNA topoisomerase II	DrugBank
MOL007053	7-oxoroyleanone2	Prostaglandin G/H synthase 2	DrugBank
MOL007053	7-oxoroyleanone2	Acetylcholinesterase	DrugBank
MOL007053	7-oxoroyleanone2	Mineralocorticoid receptor	DrugBank
MOL007053	7-oxoroyleanone2	Nuclear receptor coactivator 2	DrugBank
MOL007053	7-oxoroyleanone2	Nuclear receptor coactivator 1	DrugBank
MOL007054	(4bS,8aS,10S)-10-hydroxy-2-isopropyl-4b,8,8-trimethyl-5,6,7,8a,9,10-hexahydrophenanthrene-3,4-dione	Prostaglandin G/H synthase 2	DrugBank
MOL007054	(4bS,8aS,10S)-10-hydroxy-2-isopropyl-4b,8,8-trimethyl-5,6,7,8a,9,10-hexahydrophenanthrene-3,4-dione	Acetylcholinesterase	DrugBank
MOL007054	(4bS,8aS,10S)-10-hydroxy-2-isopropyl-4b,8,8-trimethyl-5,6,7,8a,9,10-hexahydrophenanthrene-3,4-dione	Progesterone receptor	DrugBank
MOL007054	(4bS,8aS,10S)-10-hydroxy-2-isopropyl-4b,8,8-trimethyl-5,6,7,8a,9,10-hexahydrophenanthrene-3,4-dione	Glucocorticoid receptor	DrugBank
MOL007054	(4bS,8aS,10S)-10-hydroxy-2-isopropyl-4b,8,8-trimethyl-5,6,7,8a,9,10-hexahydrophenanthrene-3,4-dione	Nuclear receptor coactivator 2	DrugBank
MOL007054	(4bS,8aS,10S)-10-hydroxy-2-isopropyl-4b,8,8-trimethyl-5,6,7,8a,9,10-hexahydrophenanthrene-3,4-dione	Nuclear receptor coactivator 1	DrugBank
MOL007058	formyltanshinone	Thrombin	DrugBank
MOL007058	formyltanshinone	Androgen receptor	DrugBank
MOL007058	formyltanshinone	Prostaglandin G/H synthase 2	DrugBank
MOL007058	formyltanshinone	Retinoic acid receptor RXR-alpha	DrugBank
MOL007058	formyltanshinone	Dipeptidyl peptidase IV	DrugBank
MOL007058	formyltanshinone	Phosphatidylinositol-4,5-bisphosphate 3-kinase catalytic subunit, gamma isoform	DrugBank
MOL007058	formyltanshinone	mRNA of PKA Catalytic Subunit C-alpha	DrugBank
MOL007058	formyltanshinone	Nuclear receptor coactivator 1	DrugBank
MOL007059	3-beta-Hydroxymethyllenetanshiquinone	Dopamine D1 receptor	DrugBank
MOL007059	3-beta-Hydroxymethyllenetanshiquinone	Thrombin	DrugBank
MOL007059	3-beta-Hydroxymethyllenetanshiquinone	Muscarinic acetylcholine receptor M1	DrugBank
MOL007059	3-beta-Hydroxymethyllenetanshiquinone	Prostaglandin G/H synthase 2	DrugBank
MOL007059	3-beta-Hydroxymethyllenetanshiquinone	Carbonic anhydrase II	DrugBank
MOL007059	3-beta-Hydroxymethyllenetanshiquinone	Retinoic acid receptor RXR-alpha	DrugBank
MOL007059	3-beta-Hydroxymethyllenetanshiquinone	Delta-type opioid receptor	DrugBank
MOL007059	3-beta-Hydroxymethyllenetanshiquinone	Acetylcholinesterase	DrugBank
MOL007059	3-beta-Hydroxymethyllenetanshiquinone	Alpha-1A adrenergic receptor	DrugBank
MOL007059	3-beta-Hydroxymethyllenetanshiquinone	Beta-2 adrenergic receptor	DrugBank
MOL007059	3-beta-Hydroxymethyllenetanshiquinone	Mu-type opioid receptor	DrugBank
MOL007059	3-beta-Hydroxymethyllenetanshiquinone	Dipeptidyl peptidase IV	DrugBank
MOL007059	3-beta-Hydroxymethyllenetanshiquinone	Heat shock protein HSP 90	DrugBank
MOL007059	3-beta-Hydroxymethyllenetanshiquinone	Neuronal acetylcholine receptor protein, alpha-7 chain	DrugBank
MOL007059	3-beta-Hydroxymethyllenetanshiquinone	Ig gamma-1 chain C region	DrugBank
MOL007059	3-beta-Hydroxymethyllenetanshiquinone	Trypsin-1	DrugBank
MOL007059	3-beta-Hydroxymethyllenetanshiquinone	Nuclear receptor coactivator 1	DrugBank
MOL007061	Methylenetanshinquinone	Dopamine D1 receptor	DrugBank
MOL007061	Methylenetanshinquinone	Muscarinic acetylcholine receptor M3	DrugBank
MOL007061	Methylenetanshinquinone	Thrombin	DrugBank
MOL007061	Methylenetanshinquinone	Muscarinic acetylcholine receptor M1	DrugBank
MOL007061	Methylenetanshinquinone	Sodium channel protein type 5 subunit alpha	DrugBank
MOL007061	Methylenetanshinquinone	Muscarinic acetylcholine receptor M5	DrugBank
MOL007061	Methylenetanshinquinone	Prostaglandin G/H synthase 2	DrugBank
MOL007061	Methylenetanshinquinone	Carbonic anhydrase II	DrugBank
MOL007061	Methylenetanshinquinone	Retinoic acid receptor RXR-alpha	DrugBank
MOL007061	Methylenetanshinquinone	Delta-type opioid receptor	DrugBank
MOL007061	Methylenetanshinquinone	Acetylcholinesterase	DrugBank
MOL007061	Methylenetanshinquinone	5-hydroxytryptamine 2A receptor	DrugBank
MOL007061	Methylenetanshinquinone	Alpha-1A adrenergic receptor	DrugBank
MOL007061	Methylenetanshinquinone	Muscarinic acetylcholine receptor M2	DrugBank
MOL007061	Methylenetanshinquinone	Beta-2 adrenergic receptor	DrugBank
MOL007061	Methylenetanshinquinone	Sodium-dependent serotonin transporter	DrugBank
MOL007061	Methylenetanshinquinone	Mu-type opioid receptor	DrugBank
MOL007061	Methylenetanshinquinone	Gamma-aminobutyric acid receptor subunit alpha-1	DrugBank
MOL007061	Methylenetanshinquinone	Dipeptidyl peptidase IV	DrugBank
MOL007061	Methylenetanshinquinone	Heat shock protein HSP 90	DrugBank
MOL007061	Methylenetanshinquinone	Neuronal acetylcholine receptor protein, alpha-7 chain	DrugBank
MOL007061	Methylenetanshinquinone	Ig gamma-1 chain C region	DrugBank
MOL007061	Methylenetanshinquinone	Trypsin-1	DrugBank
MOL007061	Methylenetanshinquinone	Nuclear receptor coactivator 1	DrugBank
MOL007063	przewalskin a	Mineralocorticoid receptor	DrugBank
MOL007063	przewalskin a	Glucocorticoid receptor	DrugBank
MOL007064	przewalskin b	Prostaglandin G/H synthase 2	DrugBank
MOL007064	przewalskin b	Progesterone receptor	DrugBank
MOL007064	przewalskin b	Mineralocorticoid receptor	DrugBank
MOL007064	przewalskin b	Glucocorticoid receptor	DrugBank
MOL007064	przewalskin b	Nuclear receptor coactivator 2	DrugBank
MOL007064	przewalskin b	Nuclear receptor coactivator 1	DrugBank
MOL007065	przewalskin c	Prostaglandin G/H synthase 1	DrugBank
MOL007065	przewalskin c	Dopamine D1 receptor	DrugBank
MOL007065	przewalskin c	Muscarinic acetylcholine receptor M3	DrugBank
MOL007065	przewalskin c	Thrombin	DrugBank
MOL007065	przewalskin c	Muscarinic acetylcholine receptor M1	DrugBank
MOL007065	przewalskin c	Androgen receptor	DrugBank
MOL007065	przewalskin c	D(1B) dopamine receptor	DrugBank
MOL007065	przewalskin c	Sodium channel protein type 5 subunit alpha	DrugBank
MOL007065	przewalskin c	Muscarinic acetylcholine receptor M5	DrugBank
MOL007065	przewalskin c	Prostaglandin G/H synthase 2	DrugBank
MOL007065	przewalskin c	Alpha-2A adrenergic receptor	DrugBank
MOL007065	przewalskin c	Delta-type opioid receptor	DrugBank
MOL007065	przewalskin c	Acetylcholinesterase	DrugBank
MOL007065	przewalskin c	Sodium-dependent noradrenaline transporter	DrugBank
MOL007065	przewalskin c	Alpha-1A adrenergic receptor	DrugBank
MOL007065	przewalskin c	Muscarinic acetylcholine receptor M2	DrugBank
MOL007065	przewalskin c	Alpha-2B adrenergic receptor	DrugBank
MOL007065	przewalskin c	Alpha-1B adrenergic receptor	DrugBank
MOL007065	przewalskin c	Beta-2 adrenergic receptor	DrugBank
MOL007065	przewalskin c	Sodium-dependent serotonin transporter	DrugBank
MOL007065	przewalskin c	D(2) dopamine receptor	DrugBank
MOL007065	przewalskin c	Mu-type opioid receptor	DrugBank
MOL007065	przewalskin c	Gamma-aminobutyric acid receptor subunit alpha-1	DrugBank
MOL007065	przewalskin c	Dipeptidyl peptidase IV	DrugBank
MOL007065	przewalskin c	Neuronal acetylcholine receptor protein, alpha-7 chain	DrugBank
MOL007066	przewalskin d	Dopamine D1 receptor	DrugBank
MOL007066	przewalskin d	Muscarinic acetylcholine receptor M3	DrugBank
MOL007066	przewalskin d	Muscarinic acetylcholine receptor M1	DrugBank
MOL007066	przewalskin d	D(1B) dopamine receptor	DrugBank
MOL007066	przewalskin d	Sodium channel protein type 5 subunit alpha	DrugBank
MOL007066	przewalskin d	Muscarinic acetylcholine receptor M5	DrugBank
MOL007066	przewalskin d	Prostaglandin G/H synthase 2	DrugBank
MOL007066	przewalskin d	Alpha-2A adrenergic receptor	DrugBank
MOL007066	przewalskin d	Muscarinic acetylcholine receptor M4	DrugBank
MOL007066	przewalskin d	Sodium-dependent noradrenaline transporter	DrugBank
MOL007066	przewalskin d	Alpha-1A adrenergic receptor	DrugBank
MOL007066	przewalskin d	Gamma-aminobutyric-acid receptor alpha-3 subunit	DrugBank
MOL007066	przewalskin d	Muscarinic acetylcholine receptor M2	DrugBank
MOL007066	przewalskin d	Alpha-2B adrenergic receptor	DrugBank
MOL007066	przewalskin d	Alpha-1B adrenergic receptor	DrugBank
MOL007066	przewalskin d	Sodium-dependent dopamine transporter	DrugBank
MOL007066	przewalskin d	Beta-2 adrenergic receptor	DrugBank
MOL007066	przewalskin d	Alpha-1D adrenergic receptor	DrugBank
MOL007066	przewalskin d	Sodium-dependent serotonin transporter	DrugBank
MOL007066	przewalskin d	Mu-type opioid receptor	DrugBank
MOL007066	przewalskin d	Gamma-aminobutyric acid receptor subunit alpha-1	DrugBank
MOL007066	przewalskin d	Neuronal acetylcholine receptor protein, alpha-7 chain	DrugBank
MOL007067	Przewaquinone A	Dopamine D1 receptor	DrugBank
MOL007067	Przewaquinone A	Thrombin	DrugBank
MOL007067	Przewaquinone A	Potassium voltage-gated channel subfamily H member 2	DrugBank
MOL007067	Przewaquinone A	Muscarinic acetylcholine receptor M1	DrugBank
MOL007067	Przewaquinone A	Sodium channel protein type 5 subunit alpha	DrugBank
MOL007067	Przewaquinone A	Prostaglandin G/H synthase 2	DrugBank
MOL007067	Przewaquinone A	Carbonic anhydrase II	DrugBank
MOL007067	Przewaquinone A	Delta-type opioid receptor	DrugBank
MOL007067	Przewaquinone A	Acetylcholinesterase	DrugBank
MOL007067	Przewaquinone A	Alpha-1A adrenergic receptor	DrugBank
MOL007067	Przewaquinone A	Beta-2 adrenergic receptor	DrugBank
MOL007067	Przewaquinone A	Mu-type opioid receptor	DrugBank
MOL007067	Przewaquinone A	Dipeptidyl peptidase IV	DrugBank
MOL007067	Przewaquinone A	Heat shock protein HSP 90	DrugBank
MOL007067	Przewaquinone A	Neuronal acetylcholine receptor protein, alpha-7 chain	DrugBank
MOL007067	Przewaquinone A	Trypsin-1	DrugBank
MOL007067	Przewaquinone A	Nuclear receptor coactivator 1	DrugBank
MOL007068	Przewaquinone B	Thrombin	DrugBank
MOL007068	Przewaquinone B	Prostaglandin G/H synthase 2	DrugBank
MOL007068	Przewaquinone B	Retinoic acid receptor RXR-alpha	DrugBank
MOL007068	Przewaquinone B	Dipeptidyl peptidase IV	DrugBank
MOL007068	Przewaquinone B	Heat shock protein HSP 90	DrugBank
MOL007068	Przewaquinone B	Phosphatidylinositol-4,5-bisphosphate 3-kinase catalytic subunit, gamma isoform	DrugBank
MOL007068	Przewaquinone B	Ig gamma-1 chain C region	DrugBank
MOL007068	Przewaquinone B	Trypsin-1	DrugBank
MOL007068	Przewaquinone B	Nuclear receptor coactivator 1	DrugBank
MOL007069	przewaquinone c	Prostaglandin G/H synthase 1	DrugBank
MOL007069	przewaquinone c	Dopamine D1 receptor	DrugBank
MOL007069	przewaquinone c	Muscarinic acetylcholine receptor M3	DrugBank
MOL007069	przewaquinone c	Thrombin	DrugBank
MOL007069	przewaquinone c	Muscarinic acetylcholine receptor M1	DrugBank
MOL007069	przewaquinone c	Sodium channel protein type 5 subunit alpha	DrugBank
MOL007069	przewaquinone c	Muscarinic acetylcholine receptor M5	DrugBank
MOL007069	przewaquinone c	Prostaglandin G/H synthase 2	DrugBank
MOL007069	przewaquinone c	Carbonic anhydrase II	DrugBank
MOL007069	przewaquinone c	Muscarinic acetylcholine receptor M4	DrugBank
MOL007069	przewaquinone c	Delta-type opioid receptor	DrugBank
MOL007069	przewaquinone c	Acetylcholinesterase	DrugBank
MOL007069	przewaquinone c	Alpha-1A adrenergic receptor	DrugBank
MOL007069	przewaquinone c	Muscarinic acetylcholine receptor M2	DrugBank
MOL007069	przewaquinone c	Beta-2 adrenergic receptor	DrugBank
MOL007069	przewaquinone c	Mu-type opioid receptor	DrugBank
MOL007069	przewaquinone c	Gamma-aminobutyric acid receptor subunit alpha-1	DrugBank
MOL007069	przewaquinone c	Dipeptidyl peptidase IV	DrugBank
MOL007069	przewaquinone c	Heat shock protein HSP 90	DrugBank
MOL007069	przewaquinone c	Phosphatidylinositol-4,5-bisphosphate 3-kinase catalytic subunit, gamma isoform	DrugBank
MOL007069	przewaquinone c	Neuronal acetylcholine receptor protein, alpha-7 chain	DrugBank
MOL007069	przewaquinone c	Nuclear receptor coactivator 1	DrugBank
MOL007070	(6S,7R)-6,7-dihydroxy-1,6-dimethyl-8,9-dihydro-7H-naphtho[8,7-g]benzofuran-10,11-dione	Thrombin	DrugBank
MOL007070	(6S,7R)-6,7-dihydroxy-1,6-dimethyl-8,9-dihydro-7H-naphtho[8,7-g]benzofuran-10,11-dione	Prostaglandin G/H synthase 2	DrugBank
MOL007070	(6S,7R)-6,7-dihydroxy-1,6-dimethyl-8,9-dihydro-7H-naphtho[8,7-g]benzofuran-10,11-dione	Carbonic anhydrase II	DrugBank
MOL007070	(6S,7R)-6,7-dihydroxy-1,6-dimethyl-8,9-dihydro-7H-naphtho[8,7-g]benzofuran-10,11-dione	Acetylcholinesterase	DrugBank
MOL007070	(6S,7R)-6,7-dihydroxy-1,6-dimethyl-8,9-dihydro-7H-naphtho[8,7-g]benzofuran-10,11-dione	Dipeptidyl peptidase IV	DrugBank
MOL007070	(6S,7R)-6,7-dihydroxy-1,6-dimethyl-8,9-dihydro-7H-naphtho[8,7-g]benzofuran-10,11-dione	Heat shock protein HSP 90	DrugBank
MOL007070	(6S,7R)-6,7-dihydroxy-1,6-dimethyl-8,9-dihydro-7H-naphtho[8,7-g]benzofuran-10,11-dione	Trypsin-1	DrugBank
MOL007070	(6S,7R)-6,7-dihydroxy-1,6-dimethyl-8,9-dihydro-7H-naphtho[8,7-g]benzofuran-10,11-dione	Nuclear receptor coactivator 1	DrugBank
MOL007071	przewaquinone f	Thrombin	DrugBank
MOL007071	przewaquinone f	Prostaglandin G/H synthase 2	DrugBank
MOL007071	przewaquinone f	Dipeptidyl peptidase IV	DrugBank
MOL007071	przewaquinone f	Trypsin-1	DrugBank
MOL007071	przewaquinone f	Nuclear receptor coactivator 1	DrugBank
MOL007072	(2S)-3-(3,4-dihydroxyphenyl)-2-hydroxypropanoic acid	Prostaglandin G/H synthase 1	DrugBank
MOL007072	(2S)-3-(3,4-dihydroxyphenyl)-2-hydroxypropanoic acid	Thrombin	DrugBank
MOL007072	(2S)-3-(3,4-dihydroxyphenyl)-2-hydroxypropanoic acid	Beta-1 adrenergic receptor	DrugBank
MOL007072	(2S)-3-(3,4-dihydroxyphenyl)-2-hydroxypropanoic acid	Prostaglandin G/H synthase 2	DrugBank
MOL007072	(2S)-3-(3,4-dihydroxyphenyl)-2-hydroxypropanoic acid	Alpha-2A adrenergic receptor	DrugBank
MOL007072	(2S)-3-(3,4-dihydroxyphenyl)-2-hydroxypropanoic acid	Alpha-2C adrenergic receptor	DrugBank
MOL007072	(2S)-3-(3,4-dihydroxyphenyl)-2-hydroxypropanoic acid	Acetylcholinesterase	DrugBank
MOL007072	(2S)-3-(3,4-dihydroxyphenyl)-2-hydroxypropanoic acid	Alpha-2B adrenergic receptor	DrugBank
MOL007072	(2S)-3-(3,4-dihydroxyphenyl)-2-hydroxypropanoic acid	Beta-2 adrenergic receptor	DrugBank
MOL007072	(2S)-3-(3,4-dihydroxyphenyl)-2-hydroxypropanoic acid	Alpha-1D adrenergic receptor	DrugBank
MOL007072	(2S)-3-(3,4-dihydroxyphenyl)-2-hydroxypropanoic acid	Dipeptidyl peptidase IV	DrugBank
MOL007072	(2S)-3-(3,4-dihydroxyphenyl)-2-hydroxypropanoic acid	Beta-lactamase	DrugBank
MOL007072	(2S)-3-(3,4-dihydroxyphenyl)-2-hydroxypropanoic acid	Amine oxidase [flavin-containing] B	DrugBank
MOL007072	(2S)-3-(3,4-dihydroxyphenyl)-2-hydroxypropanoic acid	Chymotrypsinogen B	DrugBank
MOL007073	saloilenone	Prostaglandin G/H synthase 1	DrugBank
MOL007073	saloilenone	Estrogen receptor	DrugBank
MOL007073	saloilenone	Sodium channel protein type 5 subunit alpha	DrugBank
MOL007073	saloilenone	Prostaglandin G/H synthase 2	DrugBank
MOL007073	saloilenone	Retinoic acid receptor RXR-alpha	DrugBank
MOL007077	sclareol	Prostaglandin G/H synthase 2	DrugBank
MOL007079	tanshinaldehyde	Dopamine D1 receptor	DrugBank
MOL007079	tanshinaldehyde	Thrombin	DrugBank
MOL007079	tanshinaldehyde	Muscarinic acetylcholine receptor M1	DrugBank
MOL007079	tanshinaldehyde	Prostaglandin G/H synthase 2	DrugBank
MOL007079	tanshinaldehyde	Delta-type opioid receptor	DrugBank
MOL007079	tanshinaldehyde	Acetylcholinesterase	DrugBank
MOL007079	tanshinaldehyde	5-hydroxytryptamine 2A receptor	DrugBank
MOL007079	tanshinaldehyde	Beta-2 adrenergic receptor	DrugBank
MOL007079	tanshinaldehyde	Mu-type opioid receptor	DrugBank
MOL007079	tanshinaldehyde	Dipeptidyl peptidase IV	DrugBank
MOL007079	tanshinaldehyde	Neuronal acetylcholine receptor protein, alpha-7 chain	DrugBank
MOL007079	tanshinaldehyde	Trypsin-1	DrugBank
MOL007079	tanshinaldehyde	Nuclear receptor coactivator 1	DrugBank
MOL007080	Tanshinol A	Thrombin	DrugBank
MOL007080	Tanshinol A	Androgen receptor	DrugBank
MOL007080	Tanshinol A	Prostaglandin G/H synthase 2	DrugBank
MOL007080	Tanshinol A	Retinoic acid receptor RXR-alpha	DrugBank
MOL007080	Tanshinol A	Dipeptidyl peptidase IV	DrugBank
MOL007080	Tanshinol A	Heat shock protein HSP 90	DrugBank
MOL007080	Tanshinol A	Phosphatidylinositol-4,5-bisphosphate 3-kinase catalytic subunit, gamma isoform	DrugBank
MOL007080	Tanshinol A	Ig gamma-1 chain C region	DrugBank
MOL007080	Tanshinol A	Trypsin-1	DrugBank
MOL007080	Tanshinol A	Nuclear receptor coactivator 1	DrugBank
MOL007081	Danshenol B	Prostaglandin G/H synthase 2	DrugBank
MOL007081	Danshenol B	Carbonic anhydrase II	DrugBank
MOL007081	Danshenol B	Progesterone receptor	DrugBank
MOL007081	Danshenol B	DNA topoisomerase II	DrugBank
MOL007081	Danshenol B	Mu-type opioid receptor	DrugBank
MOL007081	Danshenol B	Glucocorticoid receptor	DrugBank
MOL007081	Danshenol B	Heat shock protein HSP 90	DrugBank
MOL007081	Danshenol B	Nuclear receptor coactivator 1	DrugBank
MOL007082	Danshenol A	Prostaglandin G/H synthase 1	DrugBank
MOL007082	Danshenol A	Potassium voltage-gated channel subfamily H member 2	DrugBank
MOL007082	Danshenol A	Sodium channel protein type 5 subunit alpha	DrugBank
MOL007082	Danshenol A	Coagulation factor Xa	DrugBank
MOL007082	Danshenol A	Prostaglandin G/H synthase 2	DrugBank
MOL007082	Danshenol A	Retinoic acid receptor RXR-alpha	DrugBank
MOL007082	Danshenol A	Phosphatidylinositol-4,5-bisphosphate 3-kinase catalytic subunit, gamma isoform	DrugBank
MOL007082	Danshenol A	Nuclear receptor coactivator 1	DrugBank
MOL007082	Danshenol A	Calcium-activated potassium channel subunit alpha 1	DrugBank
MOL007083	Z-8-Hexadecen-1-ol acetate	Prostaglandin G/H synthase 1	DrugBank
MOL007083	Z-8-Hexadecen-1-ol acetate	Nuclear receptor coactivator 2	DrugBank
MOL007085	Salvilenone	Prostaglandin G/H synthase 1	DrugBank
MOL007085	Salvilenone	Estrogen receptor	DrugBank
MOL007085	Salvilenone	Androgen receptor	DrugBank
MOL007085	Salvilenone	Muscarinic acetylcholine receptor M5	DrugBank
MOL007085	Salvilenone	Prostaglandin G/H synthase 2	DrugBank
MOL007085	Salvilenone	5-hydroxytryptamine receptor 3A	DrugBank
MOL007085	Salvilenone	Estrogen receptor beta	DrugBank
MOL007085	Salvilenone	Proto-oncogene serine/threonine-protein kinase Pim-1	DrugBank
MOL007087	carnosol	Muscarinic acetylcholine receptor M1	DrugBank
MOL007087	carnosol	Sodium channel protein type 5 subunit alpha	DrugBank
MOL007087	carnosol	Carbonic anhydrase II	DrugBank
MOL007087	carnosol	Delta-type opioid receptor	DrugBank
MOL007087	carnosol	Acetylcholinesterase	DrugBank
MOL007087	carnosol	Alpha-1B adrenergic receptor	DrugBank
MOL007087	carnosol	Mu-type opioid receptor	DrugBank
MOL007088	cryptotanshinone	Prostaglandin G/H synthase 1	DrugBank
MOL007088	cryptotanshinone	Dopamine D1 receptor	DrugBank
MOL007088	cryptotanshinone	Muscarinic acetylcholine receptor M3	DrugBank
MOL007088	cryptotanshinone	Muscarinic acetylcholine receptor M1	DrugBank
MOL007088	cryptotanshinone	Sodium channel protein type 5 subunit alpha	DrugBank
MOL007088	cryptotanshinone	Muscarinic acetylcholine receptor M5	DrugBank
MOL007088	cryptotanshinone	Prostaglandin G/H synthase 2	DrugBank
MOL007088	cryptotanshinone	Carbonic anhydrase II	DrugBank
MOL007088	cryptotanshinone	Muscarinic acetylcholine receptor M4	DrugBank
MOL007088	cryptotanshinone	Delta-type opioid receptor	DrugBank
MOL007088	cryptotanshinone	Alpha-1A adrenergic receptor	DrugBank
MOL007088	cryptotanshinone	Muscarinic acetylcholine receptor M2	DrugBank
MOL007088	cryptotanshinone	Alpha-1B adrenergic receptor	DrugBank
MOL007088	cryptotanshinone	Beta-2 adrenergic receptor	DrugBank
MOL007088	cryptotanshinone	Alpha-1D adrenergic receptor	DrugBank
MOL007088	cryptotanshinone	DNA topoisomerase II	DrugBank
MOL007088	cryptotanshinone	Mu-type opioid receptor	DrugBank
MOL007088	cryptotanshinone	Neuronal acetylcholine receptor protein, alpha-7 chain	DrugBank
MOL007088	cryptotanshinone	Nuclear receptor coactivator 2	DrugBank
MOL007088	cryptotanshinone	Nuclear receptor coactivator 1	DrugBank
MOL007088	cryptotanshinone	Progesterone receptor	DrugBank
MOL007088	cryptotanshinone	Gamma-aminobutyric acid receptor subunit alpha-1	DrugBank
MOL007088	cryptotanshinone	Transcription factor p65	N/A
MOL007088	cryptotanshinone	Signal transducer and activator of transcription 3	N/A
MOL007088	cryptotanshinone	G1/S-specific cyclin-D1	N/A
MOL007088	cryptotanshinone	Bcl-2-like protein 1	N/A
MOL007088	cryptotanshinone	Tumor necrosis factor	DrugBank
MOL007088	cryptotanshinone	Amyloid beta A4 protein	DrugBank
MOL007088	cryptotanshinone	Endothelin-1	N/A
MOL007088	cryptotanshinone	Baculoviral IAP repeat-containing protein 5	N/A
MOL007090	dan-shexinkum a	Prostaglandin G/H synthase 1	DrugBank
MOL007090	dan-shexinkum a	Estrogen receptor	DrugBank
MOL007090	dan-shexinkum a	Androgen receptor	DrugBank
MOL007090	dan-shexinkum a	Sodium channel protein type 5 subunit alpha	DrugBank
MOL007090	dan-shexinkum a	Peroxisome proliferator activated receptor gamma	DrugBank
MOL007090	dan-shexinkum a	Prostaglandin G/H synthase 2	DrugBank
MOL007090	dan-shexinkum a	Nitric-oxide synthase, endothelial	DrugBank
MOL007090	dan-shexinkum a	Carbonic anhydrase II	DrugBank
MOL007090	dan-shexinkum a	Alpha-1B adrenergic receptor	DrugBank
MOL007090	dan-shexinkum a	Beta-2 adrenergic receptor	DrugBank
MOL007090	dan-shexinkum a	Gamma-aminobutyric acid receptor subunit alpha-1	DrugBank
MOL007090	dan-shexinkum a	Mitogen-activated protein kinase 14	DrugBank
MOL007090	dan-shexinkum a	Glycogen synthase kinase-3 beta	DrugBank
MOL007090	dan-shexinkum a	Heat shock protein HSP 90	DrugBank
MOL007090	dan-shexinkum a	Cell division protein kinase 2	DrugBank
MOL007090	dan-shexinkum a	Ig gamma-1 chain C region	DrugBank
MOL007090	dan-shexinkum a	Proto-oncogene serine/threonine-protein kinase Pim-1	DrugBank
MOL007090	dan-shexinkum a	Cyclin-A2	DrugBank
MOL007090	dan-shexinkum a	Nuclear receptor coactivator 2	DrugBank
MOL007090	dan-shexinkum a	Nuclear receptor coactivator 1	DrugBank
MOL007090	dan-shexinkum a	Calmodulin	DrugBank
MOL007091	dan-shexinkum b	Nitric oxide synthase, inducible	DrugBank
MOL007091	dan-shexinkum b	Prostaglandin G/H synthase 1	DrugBank
MOL007091	dan-shexinkum b	Dopamine D1 receptor	DrugBank
MOL007091	dan-shexinkum b	Muscarinic acetylcholine receptor M3	DrugBank
MOL007091	dan-shexinkum b	Muscarinic acetylcholine receptor M1	DrugBank
MOL007091	dan-shexinkum b	Estrogen receptor	DrugBank
MOL007091	dan-shexinkum b	Androgen receptor	DrugBank
MOL007091	dan-shexinkum b	Sodium channel protein type 5 subunit alpha	DrugBank
MOL007091	dan-shexinkum b	Peroxisome proliferator activated receptor gamma	DrugBank
MOL007091	dan-shexinkum b	Coagulation factor Xa	DrugBank
MOL007091	dan-shexinkum b	Muscarinic acetylcholine receptor M5	DrugBank
MOL007091	dan-shexinkum b	Prostaglandin G/H synthase 2	DrugBank
MOL007091	dan-shexinkum b	Nitric-oxide synthase, endothelial	DrugBank
MOL007091	dan-shexinkum b	5-hydroxytryptamine receptor 3A	DrugBank
MOL007091	dan-shexinkum b	Carbonic anhydrase II	DrugBank
MOL007091	dan-shexinkum b	Muscarinic acetylcholine receptor M4	DrugBank
MOL007091	dan-shexinkum b	Retinoic acid receptor RXR-alpha	DrugBank
MOL007091	dan-shexinkum b	Delta-type opioid receptor	DrugBank
MOL007091	dan-shexinkum b	5-hydroxytryptamine 2A receptor	DrugBank
MOL007091	dan-shexinkum b	Alpha-1A adrenergic receptor	DrugBank
MOL007091	dan-shexinkum b	Muscarinic acetylcholine receptor M2	DrugBank
MOL007091	dan-shexinkum b	Alpha-1B adrenergic receptor	DrugBank
MOL007091	dan-shexinkum b	Sodium-dependent dopamine transporter	DrugBank
MOL007091	dan-shexinkum b	Beta-2 adrenergic receptor	DrugBank
MOL007091	dan-shexinkum b	Alpha-1D adrenergic receptor	DrugBank
MOL007091	dan-shexinkum b	Mu-type opioid receptor	DrugBank
MOL007091	dan-shexinkum b	Estrogen receptor beta	DrugBank
MOL007091	dan-shexinkum b	Gamma-aminobutyric acid receptor subunit alpha-1	DrugBank
MOL007091	dan-shexinkum b	Mitogen-activated protein kinase 14	DrugBank
MOL007091	dan-shexinkum b	Glycogen synthase kinase-3 beta	DrugBank
MOL007091	dan-shexinkum b	Heat shock protein HSP 90	DrugBank
MOL007091	dan-shexinkum b	Cell division protein kinase 2	DrugBank
MOL007091	dan-shexinkum b	Neuronal acetylcholine receptor protein, alpha-7 chain	DrugBank
MOL007091	dan-shexinkum b	mRNA of PKA Catalytic Subunit C-alpha	DrugBank
MOL007091	dan-shexinkum b	Ig gamma-1 chain C region	DrugBank
MOL007091	dan-shexinkum b	Proto-oncogene serine/threonine-protein kinase Pim-1	DrugBank
MOL007091	dan-shexinkum b	Cyclin-A2	DrugBank
MOL007091	dan-shexinkum b	Nuclear receptor coactivator 2	DrugBank
MOL007091	dan-shexinkum b	Nuclear receptor coactivator 1	DrugBank
MOL007091	dan-shexinkum b	Calmodulin	DrugBank
MOL007093	dan-shexinkum d	Nitric oxide synthase, inducible	DrugBank
MOL007093	dan-shexinkum d	Prostaglandin G/H synthase 1	DrugBank
MOL007093	dan-shexinkum d	Thrombin	DrugBank
MOL007093	dan-shexinkum d	Potassium voltage-gated channel subfamily H member 2	DrugBank
MOL007093	dan-shexinkum d	Muscarinic acetylcholine receptor M1	DrugBank
MOL007093	dan-shexinkum d	Estrogen receptor	DrugBank
MOL007093	dan-shexinkum d	Androgen receptor	DrugBank
MOL007093	dan-shexinkum d	Sodium channel protein type 5 subunit alpha	DrugBank
MOL007093	dan-shexinkum d	Peroxisome proliferator activated receptor gamma	DrugBank
MOL007093	dan-shexinkum d	Coagulation factor Xa	DrugBank
MOL007093	dan-shexinkum d	Prostaglandin G/H synthase 2	DrugBank
MOL007093	dan-shexinkum d	Carbonic anhydrase II	DrugBank
MOL007093	dan-shexinkum d	Retinoic acid receptor RXR-alpha	DrugBank
MOL007093	dan-shexinkum d	Acetylcholinesterase	DrugBank
MOL007093	dan-shexinkum d	Alpha-1B adrenergic receptor	DrugBank
MOL007093	dan-shexinkum d	Beta-2 adrenergic receptor	DrugBank
MOL007093	dan-shexinkum d	DNA topoisomerase II	DrugBank
MOL007093	dan-shexinkum d	Estrogen receptor beta	DrugBank
MOL007093	dan-shexinkum d	Dipeptidyl peptidase IV	DrugBank
MOL007093	dan-shexinkum d	Glycogen synthase kinase-3 beta	DrugBank
MOL007093	dan-shexinkum d	Cell division protein kinase 2	DrugBank
MOL007093	dan-shexinkum d	Serine/threonine-protein kinase Chk1	DrugBank
MOL007093	dan-shexinkum d	Ig gamma-1 chain C region	DrugBank
MOL007093	dan-shexinkum d	Trypsin-1	DrugBank
MOL007093	dan-shexinkum d	Proto-oncogene serine/threonine-protein kinase Pim-1	DrugBank
MOL007093	dan-shexinkum d	Cyclin-A2	DrugBank
MOL007093	dan-shexinkum d	Nuclear receptor coactivator 2	DrugBank
MOL007093	dan-shexinkum d	Nuclear receptor coactivator 1	DrugBank
MOL007093	dan-shexinkum d	Calmodulin	DrugBank
MOL007094	danshenspiroketallactone	Prostaglandin G/H synthase 1	DrugBank
MOL007094	danshenspiroketallactone	Dopamine D1 receptor	DrugBank
MOL007094	danshenspiroketallactone	Muscarinic acetylcholine receptor M3	DrugBank
MOL007094	danshenspiroketallactone	Thrombin	DrugBank
MOL007094	danshenspiroketallactone	Muscarinic acetylcholine receptor M1	DrugBank
MOL007094	danshenspiroketallactone	Estrogen receptor	DrugBank
MOL007094	danshenspiroketallactone	Sodium channel protein type 5 subunit alpha	DrugBank
MOL007094	danshenspiroketallactone	Muscarinic acetylcholine receptor M5	DrugBank
MOL007094	danshenspiroketallactone	Prostaglandin G/H synthase 2	DrugBank
MOL007094	danshenspiroketallactone	Carbonic anhydrase II	DrugBank
MOL007094	danshenspiroketallactone	Muscarinic acetylcholine receptor M4	DrugBank
MOL007094	danshenspiroketallactone	Retinoic acid receptor RXR-alpha	DrugBank
MOL007094	danshenspiroketallactone	Acetylcholinesterase	DrugBank
MOL007094	danshenspiroketallactone	Alpha-1A adrenergic receptor	DrugBank
MOL007094	danshenspiroketallactone	Muscarinic acetylcholine receptor M2	DrugBank
MOL007094	danshenspiroketallactone	Alpha-1B adrenergic receptor	DrugBank
MOL007094	danshenspiroketallactone	Beta-2 adrenergic receptor	DrugBank
MOL007094	danshenspiroketallactone	Alpha-1D adrenergic receptor	DrugBank
MOL007094	danshenspiroketallactone	Neuronal acetylcholine receptor subunit alpha-2	DrugBank
MOL007094	danshenspiroketallactone	Sodium-dependent serotonin transporter	DrugBank
MOL007094	danshenspiroketallactone	Mu-type opioid receptor	DrugBank
MOL007094	danshenspiroketallactone	Gamma-aminobutyric acid receptor subunit alpha-1	DrugBank
MOL007094	danshenspiroketallactone	Dipeptidyl peptidase IV	DrugBank
MOL007094	danshenspiroketallactone	Heat shock protein HSP 90	DrugBank
MOL007094	danshenspiroketallactone	Neuronal acetylcholine receptor protein, alpha-7 chain	DrugBank
MOL007095	danshenspiroketallactoneii	Muscarinic acetylcholine receptor M3	DrugBank
MOL007095	danshenspiroketallactoneii	Muscarinic acetylcholine receptor M1	DrugBank
MOL007095	danshenspiroketallactoneii	Sodium channel protein type 5 subunit alpha	DrugBank
MOL007095	danshenspiroketallactoneii	Muscarinic acetylcholine receptor M5	DrugBank
MOL007095	danshenspiroketallactoneii	Prostaglandin G/H synthase 2	DrugBank
MOL007095	danshenspiroketallactoneii	Carbonic anhydrase II	DrugBank
MOL007095	danshenspiroketallactoneii	Muscarinic acetylcholine receptor M4	DrugBank
MOL007095	danshenspiroketallactoneii	Delta-type opioid receptor	DrugBank
MOL007095	danshenspiroketallactoneii	CGMP-inhibited 3',5'-cyclic phosphodiesterase A	DrugBank
MOL007095	danshenspiroketallactoneii	Alpha-1A adrenergic receptor	DrugBank
MOL007095	danshenspiroketallactoneii	Muscarinic acetylcholine receptor M2	DrugBank
MOL007095	danshenspiroketallactoneii	Alpha-1B adrenergic receptor	DrugBank
MOL007095	danshenspiroketallactoneii	Beta-2 adrenergic receptor	DrugBank
MOL007095	danshenspiroketallactoneii	D(2) dopamine receptor	DrugBank
MOL007095	danshenspiroketallactoneii	Mu-type opioid receptor	DrugBank
MOL007095	danshenspiroketallactoneii	Gamma-aminobutyric acid receptor subunit alpha-1	DrugBank
MOL007095	danshenspiroketallactoneii	Neuronal acetylcholine receptor protein, alpha-7 chain	DrugBank
MOL007095	danshenspiroketallactoneii	Cyclin-A2	DrugBank
MOL007098	deoxyneocryptotanshinone	Prostaglandin G/H synthase 1	DrugBank
MOL007098	deoxyneocryptotanshinone	Dopamine D1 receptor	DrugBank
MOL007098	deoxyneocryptotanshinone	Muscarinic acetylcholine receptor M3	DrugBank
MOL007098	deoxyneocryptotanshinone	Muscarinic acetylcholine receptor M1	DrugBank
MOL007098	deoxyneocryptotanshinone	Estrogen receptor	DrugBank
MOL007098	deoxyneocryptotanshinone	Androgen receptor	DrugBank
MOL007098	deoxyneocryptotanshinone	Sodium channel protein type 5 subunit alpha	DrugBank
MOL007098	deoxyneocryptotanshinone	Muscarinic acetylcholine receptor M5	DrugBank
MOL007098	deoxyneocryptotanshinone	Prostaglandin G/H synthase 2	DrugBank
MOL007098	deoxyneocryptotanshinone	Nitric-oxide synthase, endothelial	DrugBank
MOL007098	deoxyneocryptotanshinone	Carbonic anhydrase II	DrugBank
MOL007098	deoxyneocryptotanshinone	Muscarinic acetylcholine receptor M4	DrugBank
MOL007098	deoxyneocryptotanshinone	Retinoic acid receptor RXR-alpha	DrugBank
MOL007098	deoxyneocryptotanshinone	Delta-type opioid receptor	DrugBank
MOL007098	deoxyneocryptotanshinone	Alpha-1A adrenergic receptor	DrugBank
MOL007098	deoxyneocryptotanshinone	Muscarinic acetylcholine receptor M2	DrugBank
MOL007098	deoxyneocryptotanshinone	Alpha-1B adrenergic receptor	DrugBank
MOL007098	deoxyneocryptotanshinone	Beta-2 adrenergic receptor	DrugBank
MOL007098	deoxyneocryptotanshinone	Alpha-1D adrenergic receptor	DrugBank
MOL007098	deoxyneocryptotanshinone	DNA topoisomerase II	DrugBank
MOL007098	deoxyneocryptotanshinone	Mu-type opioid receptor	DrugBank
MOL007098	deoxyneocryptotanshinone	Glycogen synthase kinase-3 beta	DrugBank
MOL007098	deoxyneocryptotanshinone	Cell division protein kinase 2	DrugBank
MOL007098	deoxyneocryptotanshinone	Neuronal acetylcholine receptor protein, alpha-7 chain	DrugBank
MOL007098	deoxyneocryptotanshinone	Ig gamma-1 chain C region	DrugBank
MOL007098	deoxyneocryptotanshinone	Proto-oncogene serine/threonine-protein kinase Pim-1	DrugBank
MOL007098	deoxyneocryptotanshinone	Nuclear receptor coactivator 2	DrugBank
MOL007098	deoxyneocryptotanshinone	Nuclear receptor coactivator 1	DrugBank
MOL007099	dihydroisotanshinoneⅠ	Nitric oxide synthase, inducible	DrugBank
MOL007099	dihydroisotanshinoneⅠ	Prostaglandin G/H synthase 1	DrugBank
MOL007099	dihydroisotanshinoneⅠ	Dopamine D1 receptor	DrugBank
MOL007099	dihydroisotanshinoneⅠ	Muscarinic acetylcholine receptor M3	DrugBank
MOL007099	dihydroisotanshinoneⅠ	Thrombin	DrugBank
MOL007099	dihydroisotanshinoneⅠ	Potassium voltage-gated channel subfamily H member 2	DrugBank
MOL007099	dihydroisotanshinoneⅠ	Muscarinic acetylcholine receptor M1	DrugBank
MOL007099	dihydroisotanshinoneⅠ	Estrogen receptor	DrugBank
MOL007099	dihydroisotanshinoneⅠ	Androgen receptor	DrugBank
MOL007099	dihydroisotanshinoneⅠ	Sodium channel protein type 5 subunit alpha	DrugBank
MOL007099	dihydroisotanshinoneⅠ	Peroxisome proliferator activated receptor gamma	DrugBank
MOL007099	dihydroisotanshinoneⅠ	Coagulation factor Xa	DrugBank
MOL007099	dihydroisotanshinoneⅠ	Muscarinic acetylcholine receptor M5	DrugBank
MOL007099	dihydroisotanshinoneⅠ	Prostaglandin G/H synthase 2	DrugBank
MOL007099	dihydroisotanshinoneⅠ	Nitric-oxide synthase, endothelial	DrugBank
MOL007099	dihydroisotanshinoneⅠ	5-hydroxytryptamine receptor 3A	DrugBank
MOL007099	dihydroisotanshinoneⅠ	Carbonic anhydrase II	DrugBank
MOL007099	dihydroisotanshinoneⅠ	Retinoic acid receptor RXR-alpha	DrugBank
MOL007099	dihydroisotanshinoneⅠ	Delta-type opioid receptor	DrugBank
MOL007099	dihydroisotanshinoneⅠ	Acetylcholinesterase	DrugBank
MOL007099	dihydroisotanshinoneⅠ	5-hydroxytryptamine 2A receptor	DrugBank
MOL007099	dihydroisotanshinoneⅠ	Alpha-1A adrenergic receptor	DrugBank
MOL007099	dihydroisotanshinoneⅠ	Alpha-1B adrenergic receptor	DrugBank
MOL007099	dihydroisotanshinoneⅠ	Beta-2 adrenergic receptor	DrugBank
MOL007099	dihydroisotanshinoneⅠ	Alpha-1D adrenergic receptor	DrugBank
MOL007099	dihydroisotanshinoneⅠ	Sodium-dependent serotonin transporter	DrugBank
MOL007099	dihydroisotanshinoneⅠ	Mu-type opioid receptor	DrugBank
MOL007099	dihydroisotanshinoneⅠ	Gamma-aminobutyric acid receptor subunit alpha-1	DrugBank
MOL007099	dihydroisotanshinoneⅠ	Mitogen-activated protein kinase 14	DrugBank
MOL007099	dihydroisotanshinoneⅠ	Glycogen synthase kinase-3 beta	DrugBank
MOL007099	dihydroisotanshinoneⅠ	Heat shock protein HSP 90	DrugBank
MOL007099	dihydroisotanshinoneⅠ	Cell division protein kinase 2	DrugBank
MOL007099	dihydroisotanshinoneⅠ	Phosphatidylinositol-4,5-bisphosphate 3-kinase catalytic subunit, gamma isoform	DrugBank
MOL007099	dihydroisotanshinoneⅠ	Neuronal acetylcholine receptor protein, alpha-7 chain	DrugBank
MOL007099	dihydroisotanshinoneⅠ	Serine/threonine-protein kinase Chk1	DrugBank
MOL007099	dihydroisotanshinoneⅠ	mRNA of PKA Catalytic Subunit C-alpha	DrugBank
MOL007099	dihydroisotanshinoneⅠ	Ig gamma-1 chain C region	DrugBank
MOL007099	dihydroisotanshinoneⅠ	Trypsin-1	DrugBank
MOL007099	dihydroisotanshinoneⅠ	Proto-oncogene serine/threonine-protein kinase Pim-1	DrugBank
MOL007099	dihydroisotanshinoneⅠ	Cyclin-A2	DrugBank
MOL007099	dihydroisotanshinoneⅠ	Nuclear receptor coactivator 2	DrugBank
MOL007099	dihydroisotanshinoneⅠ	Calcium-activated potassium channel subunit alpha 1	DrugBank
MOL007099	dihydroisotanshinoneⅠ	Calmodulin	DrugBank
MOL000071	Istidina	Prostaglandin G/H synthase 2	DrugBank
MOL000071	Istidina	Prostaglandin G/H synthase 1	DrugBank
MOL007100	dihydrotanshinlactone	Nitric oxide synthase, inducible	DrugBank
MOL007100	dihydrotanshinlactone	Prostaglandin G/H synthase 1	DrugBank
MOL007100	dihydrotanshinlactone	Dopamine D1 receptor	DrugBank
MOL007100	dihydrotanshinlactone	Muscarinic acetylcholine receptor M3	DrugBank
MOL007100	dihydrotanshinlactone	Thrombin	DrugBank
MOL007100	dihydrotanshinlactone	Muscarinic acetylcholine receptor M1	DrugBank
MOL007100	dihydrotanshinlactone	Estrogen receptor	DrugBank
MOL007100	dihydrotanshinlactone	Androgen receptor	DrugBank
MOL007100	dihydrotanshinlactone	Sodium channel protein type 5 subunit alpha	DrugBank
MOL007100	dihydrotanshinlactone	Peroxisome proliferator activated receptor gamma	DrugBank
MOL007100	dihydrotanshinlactone	Muscarinic acetylcholine receptor M5	DrugBank
MOL007100	dihydrotanshinlactone	Prostaglandin G/H synthase 2	DrugBank
MOL007100	dihydrotanshinlactone	5-hydroxytryptamine receptor 3A	DrugBank
MOL007100	dihydrotanshinlactone	Carbonic anhydrase II	DrugBank
MOL007100	dihydrotanshinlactone	Retinoic acid receptor RXR-alpha	DrugBank
MOL007100	dihydrotanshinlactone	Acetylcholinesterase	DrugBank
MOL007100	dihydrotanshinlactone	CGMP-inhibited 3',5'-cyclic phosphodiesterase A	DrugBank
MOL007100	dihydrotanshinlactone	5-hydroxytryptamine 2A receptor	DrugBank
MOL007100	dihydrotanshinlactone	Alpha-1A adrenergic receptor	DrugBank
MOL007100	dihydrotanshinlactone	Alpha-1B adrenergic receptor	DrugBank
MOL007100	dihydrotanshinlactone	mRNA of Protein-tyrosine phosphatase, non-receptor type 1	DrugBank
MOL007100	dihydrotanshinlactone	Sodium-dependent dopamine transporter	DrugBank
MOL007100	dihydrotanshinlactone	Beta-2 adrenergic receptor	DrugBank
MOL007100	dihydrotanshinlactone	Alpha-1D adrenergic receptor	DrugBank
MOL007100	dihydrotanshinlactone	Sodium-dependent serotonin transporter	DrugBank
MOL007100	dihydrotanshinlactone	Mu-type opioid receptor	DrugBank
MOL007100	dihydrotanshinlactone	Gamma-aminobutyric acid receptor subunit alpha-1	DrugBank
MOL007100	dihydrotanshinlactone	Dipeptidyl peptidase IV	DrugBank
MOL007100	dihydrotanshinlactone	Glycogen synthase kinase-3 beta	DrugBank
MOL007100	dihydrotanshinlactone	Phosphatidylinositol-4,5-bisphosphate 3-kinase catalytic subunit, gamma isoform	DrugBank
MOL007100	dihydrotanshinlactone	Neuronal acetylcholine receptor protein, alpha-7 chain	DrugBank
MOL007100	dihydrotanshinlactone	mRNA of PKA Catalytic Subunit C-alpha	DrugBank
MOL007100	dihydrotanshinlactone	Ig gamma-1 chain C region	DrugBank
MOL007100	dihydrotanshinlactone	Trypsin-1	DrugBank
MOL007100	dihydrotanshinlactone	Proto-oncogene serine/threonine-protein kinase Pim-1	DrugBank
MOL007100	dihydrotanshinlactone	Cyclin-A2	DrugBank
MOL007101	dihydrotanshinoneⅠ	Prostaglandin G/H synthase 1	DrugBank
MOL007101	dihydrotanshinoneⅠ	Sodium channel protein type 5 subunit alpha	DrugBank
MOL007101	dihydrotanshinoneⅠ	Prostaglandin G/H synthase 2	DrugBank
MOL007101	dihydrotanshinoneⅠ	5-hydroxytryptamine receptor 3A	DrugBank
MOL007101	dihydrotanshinoneⅠ	Retinoic acid receptor RXR-alpha	DrugBank
MOL007101	dihydrotanshinoneⅠ	Alpha-1A adrenergic receptor	DrugBank
MOL007101	dihydrotanshinoneⅠ	Alpha-1B adrenergic receptor	DrugBank
MOL007101	dihydrotanshinoneⅠ	Beta-2 adrenergic receptor	DrugBank
MOL007101	dihydrotanshinoneⅠ	Gamma-aminobutyric acid receptor subunit alpha-1	DrugBank
MOL007101	dihydrotanshinoneⅠ	Heat shock protein HSP 90	DrugBank
MOL007101	dihydrotanshinoneⅠ	Phosphatidylinositol-4,5-bisphosphate 3-kinase catalytic subunit, gamma isoform	DrugBank
MOL007101	dihydrotanshinoneⅠ	Neuronal acetylcholine receptor protein, alpha-7 chain	DrugBank
MOL007101	dihydrotanshinoneⅠ	mRNA of PKA Catalytic Subunit C-alpha	DrugBank
MOL007101	dihydrotanshinoneⅠ	Ig gamma-1 chain C region	DrugBank
MOL007101	dihydrotanshinoneⅠ	Nuclear receptor coactivator 2	DrugBank
MOL007101	dihydrotanshinoneⅠ	Nuclear receptor coactivator 1	DrugBank
MOL007101	dihydrotanshinoneⅠ	Calmodulin	DrugBank
MOL007102	diisopro-penyl methyl vinyl cyclohexane2	Muscarinic acetylcholine receptor M3	DrugBank
MOL007102	diisopro-penyl methyl vinyl cyclohexane2	Prostaglandin G/H synthase 2	DrugBank
MOL007102	diisopro-penyl methyl vinyl cyclohexane2	Gamma-aminobutyric-acid receptor alpha-2 subunit	DrugBank
MOL007102	diisopro-penyl methyl vinyl cyclohexane2	Retinoic acid receptor RXR-alpha	DrugBank
MOL007102	diisopro-penyl methyl vinyl cyclohexane2	Gamma-aminobutyric-acid receptor alpha-3 subunit	DrugBank
MOL007102	diisopro-penyl methyl vinyl cyclohexane2	Muscarinic acetylcholine receptor M2	DrugBank
MOL007102	diisopro-penyl methyl vinyl cyclohexane2	Neuronal acetylcholine receptor subunit alpha-2	DrugBank
MOL007102	diisopro-penyl methyl vinyl cyclohexane2	Gamma-aminobutyric acid receptor subunit alpha-1	DrugBank
MOL007102	diisopro-penyl methyl vinyl cyclohexane2	Gamma-aminobutyric-acid receptor subunit alpha-6	DrugBank
MOL007102	diisopro-penyl methyl vinyl cyclohexane2	Gamma-aminobutyric-acid receptor subunit alpha-4	DrugBank
MOL007105	epidanshenspiroketallactone	Prostaglandin G/H synthase 1	DrugBank
MOL007105	epidanshenspiroketallactone	Dopamine D1 receptor	DrugBank
MOL007105	epidanshenspiroketallactone	Muscarinic acetylcholine receptor M3	DrugBank
MOL007105	epidanshenspiroketallactone	Muscarinic acetylcholine receptor M1	DrugBank
MOL007105	epidanshenspiroketallactone	Estrogen receptor	DrugBank
MOL007105	epidanshenspiroketallactone	Sodium channel protein type 5 subunit alpha	DrugBank
MOL007105	epidanshenspiroketallactone	Muscarinic acetylcholine receptor M5	DrugBank
MOL007105	epidanshenspiroketallactone	Prostaglandin G/H synthase 2	DrugBank
MOL007105	epidanshenspiroketallactone	Nitric-oxide synthase, endothelial	DrugBank
MOL007105	epidanshenspiroketallactone	Muscarinic acetylcholine receptor M4	DrugBank
MOL007105	epidanshenspiroketallactone	Retinoic acid receptor RXR-alpha	DrugBank
MOL007105	epidanshenspiroketallactone	Delta-type opioid receptor	DrugBank
MOL007105	epidanshenspiroketallactone	CGMP-inhibited 3',5'-cyclic phosphodiesterase A	DrugBank
MOL007105	epidanshenspiroketallactone	5-hydroxytryptamine 2A receptor	DrugBank
MOL007105	epidanshenspiroketallactone	Alpha-1A adrenergic receptor	DrugBank
MOL007105	epidanshenspiroketallactone	Muscarinic acetylcholine receptor M2	DrugBank
MOL007105	epidanshenspiroketallactone	Alpha-1B adrenergic receptor	DrugBank
MOL007105	epidanshenspiroketallactone	Beta-2 adrenergic receptor	DrugBank
MOL007105	epidanshenspiroketallactone	Alpha-1D adrenergic receptor	DrugBank
MOL007105	epidanshenspiroketallactone	Sodium-dependent serotonin transporter	DrugBank
MOL007105	epidanshenspiroketallactone	Mu-type opioid receptor	DrugBank
MOL007105	epidanshenspiroketallactone	Gamma-aminobutyric acid receptor subunit alpha-1	DrugBank
MOL007105	epidanshenspiroketallactone	Heat shock protein HSP 90	DrugBank
MOL007105	epidanshenspiroketallactone	Cell division protein kinase 2	DrugBank
MOL007105	epidanshenspiroketallactone	Neuronal acetylcholine receptor protein, alpha-7 chain	DrugBank
MOL007105	epidanshenspiroketallactone	Proto-oncogene serine/threonine-protein kinase Pim-1	DrugBank
MOL007106	ethyl lithospermate	Coagulation factor Xa	DrugBank
MOL007106	ethyl lithospermate	Prostaglandin G/H synthase 2	DrugBank
MOL007107	C09092	Muscarinic acetylcholine receptor M3	DrugBank
MOL007107	C09092	Thrombin	DrugBank
MOL007107	C09092	Muscarinic acetylcholine receptor M1	DrugBank
MOL007107	C09092	Sodium channel protein type 5 subunit alpha	DrugBank
MOL007107	C09092	Carbonic anhydrase II	DrugBank
MOL007107	C09092	Acetylcholinesterase	DrugBank
MOL007107	C09092	Alpha-1A adrenergic receptor	DrugBank
MOL007107	C09092	Muscarinic acetylcholine receptor M2	DrugBank
MOL007107	C09092	Alpha-1B adrenergic receptor	DrugBank
MOL007107	C09092	Beta-2 adrenergic receptor	DrugBank
MOL007107	C09092	Alpha-1D adrenergic receptor	DrugBank
MOL007107	C09092	Mu-type opioid receptor	DrugBank
MOL007108	isocryptotanshi-none	Nitric oxide synthase, inducible	DrugBank
MOL007108	isocryptotanshi-none	Prostaglandin G/H synthase 1	DrugBank
MOL007108	isocryptotanshi-none	Dopamine D1 receptor	DrugBank
MOL007108	isocryptotanshi-none	Muscarinic acetylcholine receptor M3	DrugBank
MOL007108	isocryptotanshi-none	Muscarinic acetylcholine receptor M1	DrugBank
MOL007108	isocryptotanshi-none	Estrogen receptor	DrugBank
MOL007108	isocryptotanshi-none	Androgen receptor	DrugBank
MOL007108	isocryptotanshi-none	Sodium channel protein type 5 subunit alpha	DrugBank
MOL007108	isocryptotanshi-none	Coagulation factor Xa	DrugBank
MOL007108	isocryptotanshi-none	Muscarinic acetylcholine receptor M5	DrugBank
MOL007108	isocryptotanshi-none	Prostaglandin G/H synthase 2	DrugBank
MOL007108	isocryptotanshi-none	Carbonic anhydrase II	DrugBank
MOL007108	isocryptotanshi-none	Muscarinic acetylcholine receptor M4	DrugBank
MOL007108	isocryptotanshi-none	Retinoic acid receptor RXR-alpha	DrugBank
MOL007108	isocryptotanshi-none	Delta-type opioid receptor	DrugBank
MOL007108	isocryptotanshi-none	Acetylcholinesterase	DrugBank
MOL007108	isocryptotanshi-none	Alpha-1A adrenergic receptor	DrugBank
MOL007108	isocryptotanshi-none	Muscarinic acetylcholine receptor M2	DrugBank
MOL007108	isocryptotanshi-none	Alpha-1B adrenergic receptor	DrugBank
MOL007108	isocryptotanshi-none	Beta-2 adrenergic receptor	DrugBank
MOL007108	isocryptotanshi-none	Alpha-1D adrenergic receptor	DrugBank
MOL007108	isocryptotanshi-none	DNA topoisomerase II	DrugBank
MOL007108	isocryptotanshi-none	D(2) dopamine receptor	DrugBank
MOL007108	isocryptotanshi-none	Mu-type opioid receptor	DrugBank
MOL007108	isocryptotanshi-none	Gamma-aminobutyric acid receptor subunit alpha-1	DrugBank
MOL007108	isocryptotanshi-none	Cell division protein kinase 2	DrugBank
MOL007108	isocryptotanshi-none	Neuronal acetylcholine receptor protein, alpha-7 chain	DrugBank
MOL007108	isocryptotanshi-none	Trypsin-1	DrugBank
MOL007108	isocryptotanshi-none	Proto-oncogene serine/threonine-protein kinase Pim-1	DrugBank
MOL007108	isocryptotanshi-none	Nuclear receptor coactivator 2	DrugBank
MOL007108	isocryptotanshi-none	Nuclear receptor coactivator 1	DrugBank
MOL007109	isosalvianolic acid c	Trypsin-1	DrugBank
MOL007110	isotanshinone iib	Thrombin	DrugBank
MOL007110	isotanshinone iib	Muscarinic acetylcholine receptor M1	DrugBank
MOL007110	isotanshinone iib	Estrogen receptor	DrugBank
MOL007110	isotanshinone iib	Androgen receptor	DrugBank
MOL007110	isotanshinone iib	Sodium channel protein type 5 subunit alpha	DrugBank
MOL007110	isotanshinone iib	Prostaglandin G/H synthase 2	DrugBank
MOL007110	isotanshinone iib	Delta-type opioid receptor	DrugBank
MOL007110	isotanshinone iib	Acetylcholinesterase	DrugBank
MOL007110	isotanshinone iib	Beta-2 adrenergic receptor	DrugBank
MOL007110	isotanshinone iib	Mu-type opioid receptor	DrugBank
MOL007110	isotanshinone iib	Dipeptidyl peptidase IV	DrugBank
MOL007110	isotanshinone iib	Glycogen synthase kinase-3 beta	DrugBank
MOL007110	isotanshinone iib	Cell division protein kinase 2	DrugBank
MOL007110	isotanshinone iib	Neuronal acetylcholine receptor protein, alpha-7 chain	DrugBank
MOL007110	isotanshinone iib	Serine/threonine-protein kinase Chk1	DrugBank
MOL007110	isotanshinone iib	Trypsin-1	DrugBank
MOL007110	isotanshinone iib	Proto-oncogene serine/threonine-protein kinase Pim-1	DrugBank
MOL007110	isotanshinone iib	Cyclin-A2	DrugBank
MOL007111	Isotanshinone II	Nitric oxide synthase, inducible	DrugBank
MOL007111	Isotanshinone II	Dopamine D1 receptor	DrugBank
MOL007111	Isotanshinone II	Muscarinic acetylcholine receptor M3	DrugBank
MOL007111	Isotanshinone II	Thrombin	DrugBank
MOL007111	Isotanshinone II	Muscarinic acetylcholine receptor M1	DrugBank
MOL007111	Isotanshinone II	Estrogen receptor	DrugBank
MOL007111	Isotanshinone II	Androgen receptor	DrugBank
MOL007111	Isotanshinone II	Sodium channel protein type 5 subunit alpha	DrugBank
MOL007111	Isotanshinone II	Muscarinic acetylcholine receptor M5	DrugBank
MOL007111	Isotanshinone II	Prostaglandin G/H synthase 2	DrugBank
MOL007111	Isotanshinone II	Retinoic acid receptor RXR-alpha	DrugBank
MOL007111	Isotanshinone II	Delta-type opioid receptor	DrugBank
MOL007111	Isotanshinone II	Acetylcholinesterase	DrugBank
MOL007111	Isotanshinone II	Alpha-1A adrenergic receptor	DrugBank
MOL007111	Isotanshinone II	Muscarinic acetylcholine receptor M2	DrugBank
MOL007111	Isotanshinone II	Beta-2 adrenergic receptor	DrugBank
MOL007111	Isotanshinone II	Mu-type opioid receptor	DrugBank
MOL007111	Isotanshinone II	Estrogen receptor beta	DrugBank
MOL007111	Isotanshinone II	Gamma-aminobutyric acid receptor subunit alpha-1	DrugBank
MOL007111	Isotanshinone II	Dipeptidyl peptidase IV	DrugBank
MOL007111	Isotanshinone II	Glycogen synthase kinase-3 beta	DrugBank
MOL007111	Isotanshinone II	Cell division protein kinase 2	DrugBank
MOL007111	Isotanshinone II	Neuronal acetylcholine receptor protein, alpha-7 chain	DrugBank
MOL007111	Isotanshinone II	Serine/threonine-protein kinase Chk1	DrugBank
MOL007111	Isotanshinone II	Proto-oncogene serine/threonine-protein kinase Pim-1	DrugBank
MOL007111	Isotanshinone II	Cyclin-A2	DrugBank
MOL007112	Isotanshinone I	Prostaglandin G/H synthase 1	DrugBank
MOL007112	Isotanshinone I	Thrombin	DrugBank
MOL007112	Isotanshinone I	Androgen receptor	DrugBank
MOL007112	Isotanshinone I	Peroxisome proliferator activated receptor gamma	DrugBank
MOL007112	Isotanshinone I	Prostaglandin G/H synthase 2	DrugBank
MOL007112	Isotanshinone I	Retinoic acid receptor RXR-alpha	DrugBank
MOL007112	Isotanshinone I	Beta-2 adrenergic receptor	DrugBank
MOL007112	Isotanshinone I	Dipeptidyl peptidase IV	DrugBank
MOL007112	Isotanshinone I	Mitogen-activated protein kinase 14	DrugBank
MOL007112	Isotanshinone I	Glycogen synthase kinase-3 beta	DrugBank
MOL007112	Isotanshinone I	Heat shock protein HSP 90	DrugBank
MOL007112	Isotanshinone I	Cell division protein kinase 2	DrugBank
MOL007112	Isotanshinone I	Phosphatidylinositol-4,5-bisphosphate 3-kinase catalytic subunit, gamma isoform	DrugBank
MOL007112	Isotanshinone I	Neuronal acetylcholine receptor protein, alpha-7 chain	DrugBank
MOL007112	Isotanshinone I	Serine/threonine-protein kinase Chk1	DrugBank
MOL007112	Isotanshinone I	Ig gamma-1 chain C region	DrugBank
MOL007112	Isotanshinone I	Trypsin-1	DrugBank
MOL007112	Isotanshinone I	Proto-oncogene serine/threonine-protein kinase Pim-1	DrugBank
MOL007112	Isotanshinone I	Cyclin-A2	DrugBank
MOL007112	Isotanshinone I	Nuclear receptor coactivator 1	DrugBank
MOL007113	lithospermic acid	Trypsin-1	DrugBank
MOL007113	lithospermic acid	Xanthine dehydrogenase/oxidase	DrugBank
MOL007115	manool	Nuclear receptor coactivator 2	DrugBank
MOL007116	methylrosmarinate	Nitric oxide synthase, inducible	DrugBank
MOL007116	methylrosmarinate	Thrombin	DrugBank
MOL007116	methylrosmarinate	Estrogen receptor	DrugBank
[truncated: 1,082 more rows]
